# Supplementary material for: Cullin-RING ligase BioE3 reveals molecular-glue-induced neosubstrates and rewiring of the endogenous Cereblon ubiquitome
Source: Cell Commun Signal. 2025 Feb 19;23:101. doi: 10.1186/s12964-025-02091-5 (PMC11841277; doi:10.1186/s12964-025-02091-5)
Supplement: Supplementary file 9 — Supplementary Material 9. Supplementary Table 1. LC-MS/MS processed data of CRBN BioE3 treated or not with proteasomal inhibitor bortezomib. Gene Ontology analysis of CRBN targets and selected GO terms by Revigo [file 12964_2025_2091_MOESM9_ESM.xlsx]

## Sheet: CRBN_BTZ_vs_CRBN
CRBN_1	CRBN_2	CRBN_3	CRBN_BTZ_1	CRBN_BTZ_2	CRBN_BTZ_3	Peptides	-Log Student's T-test p-value BTZ_CRBN	Student's T-test Difference BTZ_CRBN	Protein.Group	Protein.Names	Genes
9.55859	9.60128	9.62512	12.2543	12.1105	12.2086	3	6.20436	2.59611	O15439	MRP4_HUMAN	ABCC4
9.47354	9.52947	9.47122	12.5986	12.6874	12.481	2	5.99751	3.09758	Q9BXC9	BBS2_HUMAN	BBS2
15.0536	14.937	14.9133	17.0363	17.0068	17.0509	9	5.8583	2.06337	P63092;Q5JWF2	GNAS1_HUMAN;GNAS2_HUMAN	GNAS
13.6044	13.5858	13.6718	15.0386	14.9875	15.1024	19	5.33201	1.42218	P35998	PRS7_HUMAN	PSMC2
13.4537	13.5838	13.6039	15.1283	15.1441	15.1334	3	5.32773	1.58812	P67812	SC11A_HUMAN	SEC11A
14.0365	14.1118	14.0778	14.9798	15.0275	14.9629	8	5.21312	0.914706	Q06203	PUR1_HUMAN	PPAT
9.96692	10.0617	9.7759	12.7164	12.5701	12.6911	2	5.04805	2.72433	Q16236	NF2L2_HUMAN	NFE2L2
11.3706	11.3779	11.4926	12.56	12.5861	12.6023	4	5.03093	1.16907	P27635	RL10_HUMAN	RPL10
11.4826	11.5115	11.7068	13.4998	13.4651	13.4486	5	4.91517	1.90414	P61353	RL27_HUMAN	RPL27
11.2248	11.2218	11.2059	12.3952	12.3132	12.2523	4	4.90967	1.1027	Q9H2H9	S38A1_HUMAN	SLC38A1
13.2937	13.2578	13.1563	14.302	14.2339	14.2215	16	4.52699	1.01654	Q14677	EPN4_HUMAN	CLINT1
12.3082	12.4743	12.2615	13.8052	13.8938	13.8103	8	4.52257	1.48844	Q14739	LBR_HUMAN	LBR
12.0636	12.1188	12.0873	12.7843	12.8071	12.7135	5	4.51148	0.678401	O15067	PUR4_HUMAN	PFAS
11.76	11.7112	11.3366	14.4703	14.6205	14.5119	12	4.49968	2.93162	P35222	CTNB1_HUMAN	CTNNB1
12.0633	12.001	11.9811	12.6711	12.6476	12.6102	2	4.48495	0.627844	O60502	OGA_HUMAN	OGA
9.5701	9.71342	9.81307	13.1937	12.9017	12.7108	2	4.48395	3.23653	Q9H211	CDT1_HUMAN	CDT1
12.2974	12.0582	12.1865	13.903	13.9135	13.7759	9	4.477	1.68346	P62917	RL8_HUMAN	RPL8
10.8823	10.788	10.8233	12.345	12.2428	12.4824	2	4.47046	1.52555	Q4ZIN3	MBRL_HUMAN	TMEM259
12.7784	12.6069	12.593	14.0915	13.9792	14.0077	3	4.42938	1.3667	Q15181	IPYR_HUMAN	PPA1
12.0287	11.9914	12.0135	12.9899	13.111	13.1865	7	4.30959	1.0846	P48449	ERG7_HUMAN	LSS
12.5856	12.522	12.5323	13.2227	13.1305	13.2103	15	4.28386	0.641197	O75150	BRE1B_HUMAN	RNF40
13.0546	13.1072	12.9238	13.9891	13.9912	14.0066	6	4.21724	0.967111	Q93050	VPP1_HUMAN	ATP6V0A1
10.1484	10.3768	9.93478	12.8528	12.5812	12.8784	2	4.09677	2.61747	Q96AA3	RFT1_HUMAN	RFT1
10.1509	9.68824	10.002	12.5312	12.3694	12.3156	2	4.07968	2.45834	P51790	CLCN3_HUMAN	CLCN3
9.94301	9.80336	9.48909	12.2263	12.5432	12.3913	2	4.07732	2.64176	Q8N2W9	PIAS4_HUMAN	PIAS4
16.5332	16.0724	16.1702	18.6252	18.5483	18.5489	3	4.07636	2.31554	P61956	SUMO2_HUMAN	SUMO2
13.593	13.3347	13.5726	14.8542	14.8253	14.8249	6	4.04866	1.33472	P06493	CDK1_HUMAN	CDK1
12.105	12.0459	12.0711	12.6096	12.6963	12.7229	5	4.02088	0.602289	Q01780	EXOSX_HUMAN	EXOSC10
13.9755	13.8695	13.8656	14.6551	14.6092	14.5549	9	3.96293	0.702867	P62195	PRS8_HUMAN	PSMC5
11.0484	11.1269	10.9421	11.8881	11.9446	11.8773	3	3.94294	0.86422	Q6PJG6	BRAT1_HUMAN	BRAT1
10.0034	10.1371	9.84183	11.2615	11.3106	11.3123	2	3.93409	1.3007	Q9NWS8	RMND1_HUMAN	RMND1
9.53169	9.97887	9.48202	12.4379	12.2557	12.1705	2	3.9228	2.62382	Q9NX61	T161A_HUMAN	TMEM161A
12.8075	12.6461	12.5402	13.9835	13.8876	13.8815	4	3.9202	1.25295	Q9P0I2	EMC3_HUMAN	EMC3
9.32625	9.51094	9.87216	12.1789	12.0795	11.9552	2	3.87731	2.50144	P13995	MTDC_HUMAN	MTHFD2
12.4159	12.0613	12.1592	13.7684	13.8411	13.738	5	3.85328	1.57037	P61313	RL15_HUMAN	RPL15
14.4899	14.6145	14.682	15.693	15.6886	15.5425	4	3.81616	1.04593	Q5T9L3	WLS_HUMAN	WLS
12.1658	11.9847	12.168	13.3887	13.2556	13.1891	3	3.80548	1.17163	Q07820	MCL1_HUMAN	MCL1
13.1835	13.0996	13.0853	13.7335	13.8726	13.8146	28	3.75964	0.684113	P78527	PRKDC_HUMAN	PRKDC
9.81719	10.1743	10.0895	11.5582	11.7472	11.6529	3	3.7545	1.62577	Q01650	LAT1_HUMAN	SLC7A5
12.4322	12.2572	12.3304	13.2099	13.2443	13.37	2	3.73331	0.93479	Q53EL6	PDCD4_HUMAN	PDCD4
11.7989	12.0092	11.3227	14.5227	14.4703	14.3849	11	3.73108	2.74904	Q16665	HIF1A_HUMAN	HIF1A
9.92481	10.4783	9.70053	13.0608	13.106	13.1637	2	3.72028	3.07563	O60337	MARH6_HUMAN	MARCHF6
10.8617	11.1766	11.1863	12.6533	12.7493	12.5589	8	3.71567	1.579	P48200	IREB2_HUMAN	IREB2
19.5879	19.3736	19.5475	20.417	20.4775	20.5356	17	3.71189	0.973712	Q96SW2	CRBN_HUMAN	CRBN
10.7613	10.9643	10.7779	12.4218	12.1923	12.1391	2	3.70283	1.41659	Q86V86	PIM3_HUMAN	PIM3
11.288	10.9913	11.5867	13.4922	13.6227	13.5798	7	3.68449	2.27624	Q9Y282	ERGI3_HUMAN	ERGIC3
9.833	9.88909	9.78408	11.6702	11.2463	11.5005	3	3.68191	1.63695	Q8IUC4	RHPN2_HUMAN	RHPN2
14.2067	14.1647	13.8832	15.393	15.409	15.4674	9	3.67662	1.33825	P15104	GLNA_HUMAN	GLUL
12.731	12.2793	12.6074	14.2448	14.2857	14.2705	6	3.66422	1.72779	Q9UKV5	AMFR_HUMAN	AMFR
14.0999	14.0092	14.161	14.9166	14.8596	14.7745	22	3.63919	0.760226	P33993	MCM7_HUMAN	MCM7
18.9013	18.7968	18.75	19.5735	19.7492	19.6894	22	3.63065	0.854666	JIM0006	JIM0006_HUMAN	BirA-CRBN
9.82254	9.76685	10.2858	12.5623	12.2431	12.2656	2	3.6094	2.39863	Q15904	VAS1_HUMAN	ATP6AP1
12.4726	12.3291	12.616	13.8522	13.6992	13.6521	2	3.60178	1.26193	O14524	NEMP1_HUMAN	NEMP1
12.8297	12.8519	12.6786	13.6804	13.7797	13.6051	12	3.57737	0.901681	P06737	PYGL_HUMAN	PYGL
9.51059	9.97436	9.93759	11.6822	11.9515	11.8547	4	3.55942	2.02193	Q8IWZ6	BBS7_HUMAN	BBS7
10.6444	9.89623	10.0953	12.8263	12.9806	12.8718	3	3.52124	2.68093	Q9UBM7	DHCR7_HUMAN	DHCR7
12.5567	12.4829	12.3106	13.4791	13.4843	13.3509	11	3.5049	0.98801	P62701	RS4X_HUMAN	RPS4X
9.88071	10.0421	10.8652	13.7544	13.9249	13.9134	2	3.50485	3.60155	Q9NX09	DDIT4_HUMAN	DDIT4
11.5301	11.6973	11.6583	12.2641	12.3133	12.3714	8	3.50155	0.687692	P49643	PRI2_HUMAN	PRIM2
12.661	12.974	12.7007	13.987	13.9558	13.9077	6	3.49988	1.17164	Q9Y4W2	LAS1L_HUMAN	LAS1L
13.9631	13.6648	13.4633	15.5617	15.4127	15.4091	3	3.48339	1.76408	P53680	AP2S1_HUMAN	AP2S1
13.434	13.4127	13.1677	14.3028	14.3497	14.3685	2	3.47712	1.00221	Q16186	ADRM1_HUMAN	ADRM1
11.8211	11.7448	11.9777	13.355	13.2659	13.0244	2	3.46752	1.36724	P24863	CCNC_HUMAN	CCNC
12.5706	12.5418	12.2502	13.7163	13.7596	13.6238	10	3.46158	1.24569	B5ME19;Q99613	EIF3C_HUMAN;EIFCL_HUMAN	EIF3C;EIF3CL
11.8226	11.5527	11.7189	12.8668	12.7153	12.6934	11	3.4239	1.06041	P24928	RPB1_HUMAN	POLR2A
9.72366	9.47057	10.3939	13.1541	13.025	12.8963	2	3.42371	3.16244	O60427	FADS1_HUMAN	FADS1
11.2891	11.0536	10.5321	13.3561	13.5239	13.4426	3	3.38729	2.48258	P18848	ATF4_HUMAN	ATF4
12.5966	12.8897	12.8754	14.359	14.0522	14.1363	3	3.34108	1.3953	P60510	PP4C_HUMAN	PPP4C
11.295	10.8405	11.1176	12.8681	12.6936	12.59	5	3.33612	1.63286	P49674	KC1E_HUMAN	CSNK1E
10.2365	9.84059	10.0249	11.2289	11.354	11.3459	2	3.33493	1.27561	O94927	HAUS5_HUMAN	HAUS5
9.36671	9.88267	10.3211	12.883	12.7597	12.7295	2	3.33017	2.9339	P61009	SPCS3_HUMAN	SPCS3
13.9456	13.4745	13.623	15.2335	15.1959	15.1025	4	3.30994	1.49631	Q15843	NEDD8_HUMAN	NEDD8
13.0764	13.1761	13.3866	14.2832	14.1571	14.2804	14	3.28814	1.0272	Q9Y5V3	MAGD1_HUMAN	MAGED1
12.6156	12.4074	12.3767	13.3831	13.4211	13.2709	12	3.28092	0.891776	Q9NVI1	FANCI_HUMAN	FANCI
13.0025	12.761	12.5938	14.2336	14.0684	14.0501	4	3.26235	1.3316	P30279	CCND2_HUMAN	CCND2
15.0442	15.0633	15.0771	15.4325	15.3633	15.4854	11	3.24768	0.365498	P55036	PSMD4_HUMAN	PSMD4
11.1405	10.6765	10.5341	12.6492	12.5566	12.5929	3	3.21852	1.81586	O75925	PIAS1_HUMAN	PIAS1
11.8741	11.4879	11.4659	13.0612	12.9169	12.9485	7	3.21409	1.36623	Q9NZJ0	DTL_HUMAN	DTL
12.2323	11.6664	11.7908	13.8159	13.6278	13.621	6	3.2132	1.79171	P61619	S61A1_HUMAN	SEC61A1
9.5802	10.1582	9.4188	12.0391	11.8496	11.9898	2	3.19522	2.24044	O15360	FANCA_HUMAN	FANCA
16.7373	16.2378	16.2713	17.9812	18.0209	17.9441	4	3.18653	1.5666	P63165	SUMO1_HUMAN	SUMO1
12.0325	11.7765	12.0086	13.347	13.1634	13.0025	4	3.17653	1.23177	O95864	FADS2_HUMAN	FADS2
10.3734	9.83998	10.4125	12.1194	12.0142	11.9189	2	3.13687	1.80887	Q96KA5	CLP1L_HUMAN	CLPTM1L
11.8489	11.9612	11.9868	12.5429	12.5054	12.4033	2	3.12502	0.551557	Q9NR50	EI2BG_HUMAN	EIF2B3
10.552	10.3702	10.0117	12.0597	11.8069	12.0527	4	3.12409	1.66178	Q02153	GCYB1_HUMAN	GUCY1B1
9.72111	9.7953	9.80137	10.843	11.0884	10.6886	2	3.11624	1.10074	P18074	ERCC2_HUMAN	ERCC2
10.4681	9.91105	9.89034	11.9078	11.8008	11.8745	2	3.11618	1.77122	Q6PEW1	ZCH12_HUMAN	ZCCHC12
11.5462	11.4358	11.4907	12.0925	11.971	12.1576	2	3.11207	0.582802	Q15436	SC23A_HUMAN	SEC23A
11.6664	11.5535	11.4535	12.1166	12.2049	12.2164	3	3.07218	0.621467	Q9NYH9	UTP6_HUMAN	UTP6
12.5492	12.4693	12.295	13.3615	13.2508	13.176	6	3.06039	0.824953	P46977	STT3A_HUMAN	STT3A
14.4001	14.465	14.5171	14.9142	14.9942	14.8585	11	3.05329	0.461597	Q02878	RL6_HUMAN	RPL6
11.0267	11.0913	10.671	12.2176	12.2708	12.0811	2	3.04603	1.26016	O95197	RTN3_HUMAN	RTN3
9.69036	9.95796	9.09575	12.1088	12.0359	11.8004	2	3.04547	2.40035	Q92685	ALG3_HUMAN	ALG3
11.5109	11.6004	11.7595	12.4866	12.617	12.3829	6	3.0319	0.871933	Q7L5N1	CSN6_HUMAN	COPS6
11.1331	11.2974	11.5563	12.3683	12.3999	12.4268	10	2.99843	1.06942	Q9NU22	MDN1_HUMAN	MDN1
11.5477	11.6546	11.6704	12.2632	12.0946	12.1365	5	2.97703	0.540549	Q7L2E3	DHX30_HUMAN	DHX30
11.2155	10.9698	11.5851	12.8347	12.9356	12.7507	3	2.97558	1.58354	Q13868	EXOS2_HUMAN	EXOSC2
9.91553	9.44815	10.2083	12.5423	11.9282	12.3376	2	2.96767	2.41201	Q99941	ATF6B_HUMAN	ATF6B
11.3051	11.045	11.2157	11.8302	11.8573	11.8188	3	2.9564	0.646842	Q9Y2Z2	MTO1_HUMAN	MTO1
11.5957	11.6037	11.4878	12.333	12.2658	12.0958	2	2.95478	0.669135	Q02543	RL18A_HUMAN	RPL18A
12.6037	12.0852	12.4756	13.6561	13.7618	13.726	4	2.94788	1.32647	Q9NRG9	AAAS_HUMAN	AAAS
10.838	10.6056	10.2712	12.3555	12.4056	12.024	2	2.94042	1.69008	Q9UM00	TMCO1_HUMAN	TMCO1
12.6438	12.3914	12.5627	13.3339	13.4368	13.2248	3	2.938	0.79923	P50914	RL14_HUMAN	RPL14
11.8064	11.7851	11.6734	12.4422	12.266	12.2831	3	2.93154	0.575493	Q86YD1	PTOV1_HUMAN	PTOV1
10.3443	10.7605	9.81602	12.6653	12.7024	12.4685	5	2.90928	2.30509	Q14146	URB2_HUMAN	URB2
13.0067	12.92	12.6946	13.7259	13.9968	13.8687	11	2.90792	0.989984	P62424	RL7A_HUMAN	RPL7A
10.1262	9.50931	10.2368	12.3859	11.9362	12.0177	3	2.90425	2.15584	P24385	CCND1_HUMAN	CCND1
9.89897	10.2246	10.4633	11.9931	11.6135	11.7661	3	2.89596	1.59524	O43889	CREB3_HUMAN	CREB3
11.4982	11.9042	11.7559	12.9277	12.7298	12.7523	9	2.89537	1.08384	P28340	DPOD1_HUMAN	POLD1
13.0299	13.0725	12.8444	13.5756	13.5311	13.5836	4	2.89528	0.581156	P50502	F10A1_HUMAN	ST13
12.9411	12.8298	12.9173	13.3716	13.5016	13.3266	10	2.89228	0.503841	P23921	RIR1_HUMAN	RRM1
11.8365	12.0284	11.8609	12.4481	12.4262	12.3809	7	2.88455	0.509804	Q96RL1	UIMC1_HUMAN	UIMC1
13.3716	13.4436	13.3403	13.8466	13.8831	14.0412	8	2.8835	0.538431	P07195	LDHB_HUMAN	LDHB
9.97988	10.2619	10.787	12.3231	12.3155	12.174	2	2.87519	1.92792	Q6P1K2	PMF1_HUMAN	PMF1
10.7192	10.3572	9.57736	13.0247	12.8457	12.9245	2	2.87013	2.7137	P01106	MYC_HUMAN	MYC
12.9507	12.6881	13.027	13.7301	13.7239	13.6811	10	2.86386	0.823112	P30876	RPB2_HUMAN	POLR2B
12.288	12.5384	12.0942	13.386	13.3872	13.2926	8	2.86181	1.0484	Q99741	CDC6_HUMAN	CDC6
14.2253	14.1787	14.0203	14.6283	14.6892	14.6421	6	2.85872	0.511724	P18124	RL7_HUMAN	RPL7
12.3225	12.2201	12.4098	12.8724	12.7739	12.9058	5	2.85428	0.533241	Q9Y5A7	NUB1_HUMAN	NUB1
11.6917	11.592	11.6355	12.4479	12.5876	12.253	6	2.83653	0.789783	Q8TEL6	TP4AP_HUMAN	TRPC4AP
12.8724	13.0514	12.6403	13.7655	13.8653	13.7994	3	2.83509	0.955358	P62263	RS14_HUMAN	RPS14
11.963	11.8682	12.1186	12.5664	12.6058	12.6979	5	2.82309	0.640126	P52701	MSH6_HUMAN	MSH6
11.3873	11.6449	11.1926	12.502	12.6597	12.4461	8	2.82286	1.12769	Q86XI2	CNDG2_HUMAN	NCAPG2
9.93944	9.50757	10.2399	11.9314	11.5705	11.9995	2	2.82124	1.93818	Q13190	STX5_HUMAN	STX5
11.8889	11.1844	11.5207	13.3954	13.1986	13.0947	4	2.80636	1.69822	Q03519	TAP2_HUMAN	TAP2
10.7171	10.3607	9.97853	12.255	11.9865	12.0512	2	2.80498	1.74547	P35916	VGFR3_HUMAN	FLT4
10.4985	10.5146	10.0789	11.5655	11.618	11.8842	3	2.80277	1.32524	Q96GD4	AURKB_HUMAN	AURKB
10.5196	10.8036	10.7174	11.6184	11.849	11.4989	4	2.73796	0.975236	P42345	MTOR_HUMAN	MTOR
11.649	10.9098	11.6284	13.1583	13.2932	13.1574	7	2.73014	1.80721	Q9Y4R8	TELO2_HUMAN	TELO2
11.9741	11.9868	11.3101	13.5844	13.3783	13.3918	2	2.72014	1.69449	Q9UBK9	UXT_HUMAN	UXT
10.3291	9.8991	10.6487	11.838	12.0446	11.897	2	2.71428	1.63422	Q9NSG2	CA112_HUMAN	C1orf112
10.0911	10.0687	10.7265	11.9073	11.8276	11.8285	5	2.69961	1.55904	Q92845	KIFA3_HUMAN	KIFAP3
10.3545	9.88924	9.75338	11.6191	11.3377	11.377	2	2.69385	1.44556	Q96L50	LLR1_HUMAN	LRR1
11.0118	10.3526	10.6231	12.0996	12.0745	11.9841	5	2.69314	1.39026	Q969V3	NCLN_HUMAN	NCLN
10.286	9.64204	10.3625	11.6652	11.9045	11.8329	3	2.68758	1.70403	Q9BXM7	PINK1_HUMAN	PINK1
11.7996	11.4456	11.1734	12.859	12.7357	12.7681	8	2.68386	1.31475	P69849;Q15155;Q5JPE7	NOMO1_HUMAN;NOMO2_HUMAN;NOMO3_HUMAN	NOMO1;NOMO2;NOMO3
11.5188	11.5265	11.5145	11.8786	11.7799	11.9529	3	2.65456	0.350537	Q9Y6M1	IF2B2_HUMAN	IGF2BP2
12.8585	12.7905	13.0652	13.727	13.5123	13.6425	9	2.65377	0.722512	Q96AP4	ZUP1_HUMAN	ZUP1
9.99782	9.97341	11.4057	13.7658	13.8079	13.7053	3	2.64943	3.30068	Q9HBR0	S38AA_HUMAN	SLC38A10
11.9606	12.2809	11.7391	13.2056	13.0633	13.0887	3	2.63471	1.12565	Q5TA31	RN187_HUMAN	RNF187
13.3803	12.9193	13.6105	14.6783	14.7143	14.6832	6	2.61736	1.38858	Q07020	RL18_HUMAN	RPL18
12.2081	11.8096	12.1955	13.0254	13.3394	13.1213	3	2.61229	1.09099	P22087	FBRL_HUMAN	FBL
10.4111	9.93217	9.69303	11.414	11.4494	11.5366	4	2.60971	1.45457	Q9NQR1	KMT5A_HUMAN	KMT5A
10.1055	9.37612	10.3585	12.0015	11.8148	12.0141	2	2.56948	1.99677	P06340	DOA_HUMAN	HLA-DOA
9.74547	9.1344	8.87847	11.0748	10.9529	10.9153	2	2.56496	1.7282	P21399	ACOC_HUMAN	ACO1
10.1134	9.03362	9.39816	11.5639	11.7087	11.602	2	2.56158	2.10983	P38435	VKGC_HUMAN	GGCX
11.7188	11.4558	11.9238	12.7817	12.6275	12.5962	9	2.56083	0.969022	P04035	HMDH_HUMAN	HMGCR
12.677	12.3648	12.484	13.2046	13.2143	13.0811	8	2.55008	0.658035	P43686	PRS6B_HUMAN	PSMC4
12.7563	12.9874	12.6715	13.6792	13.5907	13.4409	9	2.54567	0.765202	P60228	EIF3E_HUMAN	EIF3E
13.1541	12.4893	12.7925	14.0009	14.0785	14.0921	6	2.51663	1.24518	P16615	AT2A2_HUMAN	ATP2A2
12.1339	12.0063	11.942	12.7057	12.4655	12.6256	3	2.49525	0.571536	O94955	RHBT3_HUMAN	RHOBTB3
10.4756	10.5238	10.8911	11.491	11.6053	11.7943	3	2.49411	1.00002	Q6FI81	CPIN1_HUMAN	CIAPIN1
9.43007	9.40833	10.0383	10.8956	11.118	10.9635	2	2.49071	1.36681	P54687	BCAT1_HUMAN	BCAT1
11.9188	12.3439	12.2499	12.9532	13.0374	12.9974	5	2.48588	0.825111	P48556	PSMD8_HUMAN	PSMD8
11.9423	13.004	12.2182	14.5493	14.2872	14.5293	2	2.48447	2.06707	P51571	SSRD_HUMAN	SSR4
11.3292	10.107	9.42477	13.8077	13.7383	13.7803	3	2.47812	3.48848	Q13454	TUSC3_HUMAN	TUSC3
9.45718	10.1998	10.0001	11.1971	11.4802	11.4593	2	2.46984	1.49318	O43542	XRCC3_HUMAN	XRCC3
9.48728	10.1211	10.5793	11.9919	12.0054	12.0809	2	2.45768	1.96354	Q93063	EXT2_HUMAN	EXT2
11.4496	11.2167	11.098	11.9544	11.9594	12.1713	6	2.45276	0.773653	P51530	DNA2_HUMAN	DNA2
14.0129	13.5816	13.9261	14.808	14.6525	14.6619	11	2.45044	0.86728	P62191	PRS4_HUMAN	PSMC1
12.3787	12.404	12.3735	13.1318	12.902	12.8246	3	2.44228	0.567374	P14373	TRI27_HUMAN	TRIM27
12.3696	12.844	12.365	13.4901	13.5098	13.6626	2	2.44212	1.02793	Q9BQA1	MEP50_HUMAN	WDR77
10.7822	9.54567	10.2952	12.4474	12.3921	12.384	2	2.43942	2.20014	Q96AD5	PLPL2_HUMAN	PNPLA2
13.096	12.8502	12.9769	13.5694	13.4961	13.4094	7	2.439	0.517274	P41252	SYIC_HUMAN	IARS1
10.8535	9.93664	10.5446	12.899	12.1798	12.4758	2	2.43337	2.07334	P48651	PTSS1_HUMAN	PTDSS1
13.1522	12.8483	12.9381	13.5443	13.5859	13.4996	3	2.41822	0.563697	O43681	GET3_HUMAN	GET3
11.3554	11.0167	11.6306	12.5658	12.389	12.4045	6	2.4123	1.11885	Q99707	METH_HUMAN	MTR
11.2943	10.4309	11.0587	12.6018	12.5914	12.3827	4	2.4041	1.59731	P62829	RL23_HUMAN	RPL23
12.3094	12.2308	12.3716	12.5515	12.6048	12.5511	5	2.40137	0.265212	Q7Z7L1	SLN11_HUMAN	SLFN11
11.6393	11.1834	11.3007	12.3786	12.5319	12.1987	2	2.39841	0.995282	Q14738	2A5D_HUMAN	PPP2R5D
11.9247	11.4496	11.6094	12.4997	12.4685	12.5117	3	2.39419	0.832116	P55039	DRG2_HUMAN	DRG2
13.2265	12.7958	12.6846	14.0313	13.932	13.8403	6	2.39083	1.03228	P01889	HLAB_HUMAN	HLA-B
11.7814	12.1081	11.4097	12.9836	12.9072	13.0801	7	2.38088	1.22388	P62269	RS18_HUMAN	RPS18
11.5647	11.3752	11.4645	12.4248	12.225	12.0219	3	2.37874	0.755784	Q7L590	MCM10_HUMAN	MCM10
11.5687	11.5392	11.5867	11.7886	11.7703	11.6952	4	2.37645	0.186514	Q86UV5	UBP48_HUMAN	USP48
15.7525	15.6879	15.8402	16.01	16.0905	16.051	20	2.36223	0.290282	P05023	AT1A1_HUMAN	ATP1A1
9.84818	9.65435	10.24	11.2736	10.9751	10.9709	3	2.36155	1.15904	Q9UPP1	PHF8_HUMAN	PHF8
10.2889	10.001	9.76457	10.9944	11.2641	10.9468	2	2.35819	1.05024	Q96P11	NSUN5_HUMAN	NSUN5
13.5499	13.2389	13.3663	14.1193	13.9522	13.9432	22	2.35689	0.619912	Q14683	SMC1A_HUMAN	SMC1A
10.1551	11.2186	10.7204	12.4664	12.568	12.4363	3	2.35306	1.79217	Q9BZG8	DPH1_HUMAN	DPH1
15.0712	14.4335	14.6941	15.7962	15.7895	15.8215	3	2.3487	1.06946	P35613	BASI_HUMAN	BSG
10.5599	11.3341	10.0634	12.8655	12.7307	12.7644	4	2.3402	2.1344	Q00653	NFKB2_HUMAN	NFKB2
12.0444	12.1288	12.1107	12.3494	12.4385	12.3046	5	2.33994	0.269533	P49591	SYSC_HUMAN	SARS1
12.1186	12.6796	12.5778	13.6514	13.4694	13.435	5	2.33629	1.05996	P26373	RL13_HUMAN	RPL13
9.98485	9.96924	10.9234	12.0061	12.1719	12.1994	3	2.33166	1.83331	Q8TAT5	NEIL3_HUMAN	NEIL3
10.1041	9.90652	9.22139	11.174	11.4486	11.4379	2	2.33087	1.60948	Q9UM11	FZR1_HUMAN	FZR1
12.1249	12.2547	12.0962	12.8675	12.5969	12.6468	3	2.31759	0.545152	P19623	SPEE_HUMAN	SRM
11.0834	11.0988	11.2005	11.4625	11.6792	11.718	4	2.30782	0.49231	Q14181	DPOA2_HUMAN	POLA2
12.8216	12.4077	12.7221	13.3471	13.6554	13.5136	2	2.29538	0.854885	O14730	RIOK3_HUMAN	RIOK3
11.9556	11.7512	11.7728	12.3818	12.6847	12.3926	5	2.29238	0.659838	Q9UJX2	CDC23_HUMAN	CDC23
11.2859	11.3336	11.1362	11.5807	11.7354	11.6888	4	2.28623	0.416373	Q86YJ7	AN13B_HUMAN	ANKRD13B
11.0499	9.93916	9.34805	12.9614	12.737	12.9103	6	2.26679	2.75722	Q10713	MPPA_HUMAN	PMPCA
11.4284	11.7155	11.7294	12.1849	12.135	12.1724	6	2.25572	0.539687	P05141	ADT2_HUMAN	SLC25A5
12.3619	12.6915	11.9387	13.5278	13.4801	13.5162	3	2.24253	1.17735	Q8TCT9	HM13_HUMAN	HM13
13.3692	13.2162	13.286	13.5191	13.5997	13.5604	11	2.24128	0.269264	P51784	UBP11_HUMAN	USP11
10.0191	10.1554	9.92281	10.5944	11.0183	10.7499	3	2.23158	0.755091	O60942	MCE1_HUMAN	RNGTT
11.2351	10.8774	11.5464	12.3001	12.1915	12.3413	7	2.22517	1.058	Q6PGP7	TTC37_HUMAN	TTC37
11.34	11.3432	11.7002	12.2437	12.0535	12.2247	3	2.22162	0.712856	Q13505	MTX1_HUMAN	MTX1
12.5614	12.3323	12.3438	13.1293	12.9667	12.8613	13	2.22034	0.573284	P53396	ACLY_HUMAN	ACLY
11.2522	10.6718	10.1078	12.5454	12.3498	12.4041	2	2.19608	1.75584	Q6DKI1	RL7L_HUMAN	RPL7L1
11.5499	11.4021	11.7488	12.0933	12.134	12.0727	4	2.19296	0.533096	Q12789	TF3C1_HUMAN	GTF3C1
12.6688	12.8551	12.8452	13.5053	13.2406	13.2582	2	2.18735	0.544929	Q8ND90	PNMA1_HUMAN	PNMA1
12.2952	12.0205	12.2172	12.7977	12.8706	12.6083	14	2.16773	0.58121	Q6P2Q9	PRP8_HUMAN	PRPF8
11.7117	11.9689	11.7019	12.6942	12.7764	12.3444	4	2.15904	0.810863	Q96AX1	VP33A_HUMAN	VPS33A
11.5586	11.8911	11.4009	12.6963	12.3767	12.441	8	2.15383	0.887833	Q9HBU6	EKI1_HUMAN	ETNK1
12.8407	13.384	12.6939	14.0912	14.0345	14.0055	6	2.14551	1.07085	Q9Y285	SYFA_HUMAN	FARSA
11.6731	10.9434	11.8725	13.0996	12.9519	12.8577	2	2.14458	1.47344	Q96S66	CLCC1_HUMAN	CLCC1
12.0603	12.3849	11.9289	12.8044	12.7952	12.7995	8	2.11922	0.674987	P33991	MCM4_HUMAN	MCM4
11.7084	12.0085	11.2219	12.9065	12.9127	12.6983	3	2.11768	1.19291	Q14746	COG2_HUMAN	COG2
10.7884	10.7768	10.5422	11.2112	11.3209	11.0998	3	2.11229	0.508195	P51665	PSMD7_HUMAN	PSMD7
10.1442	8.93987	10.5185	12.0613	12.3245	12.4018	2	2.09925	2.39504	Q9Y6B2	EID1_HUMAN	EID1
12.07	12.2191	12.2542	12.5587	12.4643	12.4683	3	2.09807	0.315973	O15269	SPTC1_HUMAN	SPTLC1
12.343	12.6655	12.4739	12.9779	12.9325	12.9657	7	2.09732	0.464591	Q9Y295	DRG1_HUMAN	DRG1
12.6816	12.466	12.7571	13.1272	13.0804	13.0374	9	2.09727	0.446767	P47897	SYQ_HUMAN	QARS1
11.6303	11.5873	12.0756	12.6356	12.5249	12.5053	7	2.09566	0.790863	Q9H2K2	TNKS2_HUMAN	TNKS2
11.7197	11.9996	11.5662	12.6143	12.4633	12.3616	6	2.09353	0.717847	P10644	KAP0_HUMAN	PRKAR1A
12.2181	12.0136	11.9703	12.4931	12.4429	12.4263	8	2.09284	0.386739	Q9NTJ3	SMC4_HUMAN	SMC4
10.9616	10.7356	10.4544	11.5484	11.374	11.5284	3	2.09157	0.766421	P35232	PHB_HUMAN	PHB
13.2036	13.0196	13.1697	13.6148	13.5259	13.4205	12	2.0902	0.389416	Q86YT6	MIB1_HUMAN	MIB1
10.5458	9.85798	10.0211	11.8114	11.4385	11.1948	2	2.09015	1.33996	Q12834	CDC20_HUMAN	CDC20
12.0056	12.0782	12.0364	12.2577	12.2608	12.4128	3	2.08974	0.270346	P16298;Q08209	PP2BA_HUMAN;PP2BB_HUMAN	PPP3CA;PPP3CB
12.4472	12.8879	12.4253	13.6666	13.6711	13.2893	4	2.08093	0.955565	Q9UHQ7	TCAL9_HUMAN	TCEAL9
11.3416	11.025	10.8109	11.7473	11.9439	11.8728	3	2.07428	0.795513	Q9BT22	ALG1_HUMAN	ALG1
11.3417	11.4895	11.7376	12.2647	12.2094	12.0375	4	2.07086	0.647614	Q9Y3T9	NOC2L_HUMAN	NOC2L
10.0851	9.62264	10.6581	11.5389	11.5124	11.793	2	2.05561	1.49285	Q9BVQ7	SPA5L_HUMAN	SPATA5L1
13.548	13.2258	12.9191	14.1749	14.1366	14.0369	7	2.04861	0.88519	Q15758	AAAT_HUMAN	SLC1A5
11.1752	11.4049	12.1179	13.0003	12.8238	12.9775	12	2.04094	1.36782	O14802	RPC1_HUMAN	POLR3A
13.8654	13.8791	13.488	14.5593	14.5197	14.2997	3	2.03861	0.715405	P62714;P67775	PP2AA_HUMAN;PP2AB_HUMAN	PPP2CA;PPP2CB
11.8034	11.7442	12.0009	12.4639	12.3751	12.2137	3	2.03083	0.501431	P67809	YBOX1_HUMAN	YBX1
10.1344	9.59281	9.21637	10.7808	11.1355	11.1376	2	2.03054	1.37009	Q9H1A4	APC1_HUMAN	ANAPC1
10.511	9.95748	10.7189	11.5353	11.5979	11.3769	2	2.02529	1.10755	A6ZKI3	RTL8C_HUMAN	RTL8C
11.2818	11.0577	10.4807	12.0662	12.0015	12.18	4	2.02378	1.14247	P60660	MYL6_HUMAN	MYL6
9.91945	9.95481	10.827	11.6533	11.7186	11.5492	2	2.02298	1.40656	Q8NDZ6	T161B_HUMAN	TMEM161B
11.3852	11.623	11.5706	11.8263	11.9113	11.916	4	2.00022	0.358298	Q96G74	OTUD5_HUMAN	OTUD5
11.8487	11.649	11.8416	12.1498	12.2714	12.4628	4	1.99575	0.514909	Q9NZ52	GGA3_HUMAN	GGA3
12.5033	12.6819	12.7161	12.9558	13.1176	13.2186	9	1.99452	0.463594	Q9H040	SPRTN_HUMAN	SPRTN
12.6119	12.3368	12.3435	13.0427	12.9125	12.8356	3	1.99424	0.499536	P55082	MFAP3_HUMAN	MFAP3
10.2565	10.6328	9.39833	11.9707	11.7862	11.6808	3	1.99147	1.7167	A8MPP1	D11L8_HUMAN	DDX11L8
12.163	11.771	12.2471	12.8381	12.7487	12.6915	4	1.99071	0.699038	Q96QK1	VPS35_HUMAN	VPS35
10.3449	9.77568	10.188	11.0936	10.8007	11.0312	2	1.98221	0.872291	P20936	RASA1_HUMAN	RASA1
11.5196	11.5538	11.4621	11.7706	11.6484	11.7242	5	1.98138	0.202592	Q15003	CND2_HUMAN	NCAPH
11.8278	11.8206	11.8942	12.2883	12.1707	12.0553	5	1.98084	0.323874	Q8WVX9	FACR1_HUMAN	FAR1
11.382	11.1186	11.2194	11.595	11.5739	11.6045	3	1.98044	0.351129	Q5SRE5	NU188_HUMAN	NUP188
11.8441	11.8691	11.752	12.3694	12.2202	12.087	5	1.97781	0.403741	Q9NRW7	VPS45_HUMAN	VPS45
9.8245	10.4981	11.3398	12.5304	12.4406	12.7123	3	1.96712	2.00696	Q9Y546	LRC42_HUMAN	LRRC42
13.7841	13.1803	13.6685	14.4014	14.4014	14.3215	5	1.94639	0.830461	O95229	ZWINT_HUMAN	ZWINT
12.1827	11.6923	11.9662	12.619	12.6309	12.9389	2	1.94489	0.782534	Q9BPX3	CND3_HUMAN	NCAPG
11.1201	9.91025	9.51244	12.2536	12.5214	12.2929	4	1.9435	2.17505	O76024	WFS1_HUMAN	WFS1
9.87739	10.2267	10.3089	10.9865	10.9005	10.6744	2	1.94169	0.716191	P08708	RS17_HUMAN	RPS17
11.9047	10.0759	9.84216	13.4602	13.4429	13.5694	6	1.93676	2.88329	Q13772	NCOA4_HUMAN	NCOA4
11.9586	11.9388	11.6352	12.3165	12.2779	12.3974	4	1.93387	0.486412	Q8N3C0	ASCC3_HUMAN	ASCC3
10.0564	9.44257	10.9733	12.158	11.9931	12.2883	2	1.92936	1.98902	O14503	BHE40_HUMAN	BHLHE40
11.6425	12.0719	12.0121	12.4806	12.5029	12.6569	6	1.92929	0.63796	P86790;P86791	CCZ1B_HUMAN;CCZ1_HUMAN	CCZ1;CCZ1B
9.85576	10.2443	10.8335	11.4693	11.6172	11.6442	4	1.92333	1.26571	Q13045	FLII_HUMAN	FLII
12.2149	12.2069	11.9234	12.5754	12.4944	12.5543	3	1.90178	0.426286	O00232	PSD12_HUMAN	PSMD12
10.4897	11.1431	9.8992	11.9605	12.0873	12.2046	2	1.89739	1.57347	P30304	MPIP1_HUMAN	CDC25A
11.529	11.9932	11.9397	12.4696	12.5092	12.405	4	1.8904	0.640593	P08243	ASNS_HUMAN	ASNS
11.8715	12.3019	12.0552	12.5791	12.8688	12.705	7	1.88714	0.641459	Q5GLZ8	HERC4_HUMAN	HERC4
12.3725	12.2067	12.4257	13.004	13.0874	12.6864	8	1.88315	0.590944	Q9NVR0	KLH11_HUMAN	KLHL11
11.2221	11.4512	10.6685	12.0861	12.2093	12.0459	4	1.86698	0.999856	Q9NW38	FANCL_HUMAN	FANCL
10.8414	9.79204	10.7366	12.2487	11.7798	11.8936	3	1.85909	1.51733	P62266	RS23_HUMAN	RPS23
12.1078	11.9915	12.4668	12.9321	12.8224	12.7364	7	1.85293	0.641611	Q14145	KEAP1_HUMAN	KEAP1
10.6916	10.1048	9.38466	11.5117	11.8859	11.6973	3	1.85188	1.63793	Q14680	MELK_HUMAN	MELK
12.3333	11.8435	12.0884	12.7649	12.7551	12.6142	5	1.85159	0.62298	Q9BW27	NUP85_HUMAN	NUP85
11.3536	10.5151	11.2626	12.0759	12.3964	12.1786	3	1.84979	1.17322	Q5VYK3	ECM29_HUMAN	ECPAS
10.5418	8.87785	10.2734	12.0426	12.0473	12.0392	4	1.84919	2.14535	Q86SX3	TEDC1_HUMAN	TEDC1
10.5463	10.5575	10.9045	11.3141	11.0962	11.3116	2	1.84225	0.57119	Q9NRF8	PYRG2_HUMAN	CTPS2
11.2975	10.1799	10.9103	12.4938	12.1292	12.1051	2	1.8362	1.44681	O96005	CLPT1_HUMAN	CLPTM1
10.4191	10.2643	9.71686	11.4311	10.9658	11.1274	4	1.83438	1.04138	Q96K12	FACR2_HUMAN	FAR2
12.2445	12.4355	12.2913	13.1286	12.754	12.7649	4	1.83291	0.558699	Q9H3F6	BACD3_HUMAN	KCTD10
11.1551	10.0442	11.0255	12.2869	12.1408	12.1204	2	1.8155	1.44114	P09601	HMOX1_HUMAN	HMOX1
11.5033	10.9561	11.0776	12.169	12.079	11.7755	4	1.81371	0.828814	Q9UGP8	SEC63_HUMAN	SEC63
12.8244	13.3093	13.4502	14.09	14.2473	13.8836	4	1.81164	0.878997	P40938	RFC3_HUMAN	RFC3
10.9006	10.4857	11.0761	11.554	11.5359	11.4906	2	1.79603	0.706017	Q13829	BACD2_HUMAN	TNFAIP1
11.1701	10.0946	9.80545	11.9096	12.0882	12.1136	2	1.79241	1.68041	P09001	RM03_HUMAN	MRPL3
13.8414	13.4878	13.6175	14.0785	14.1128	14.0264	19	1.78707	0.423693	P12956	XRCC6_HUMAN	XRCC6
11.1558	11.4644	11.3315	11.9713	12.1109	11.6879	3	1.77659	0.60611	Q99442	SEC62_HUMAN	SEC62
11.7823	11.7004	11.4841	11.9895	12.106	12.0013	3	1.75975	0.376703	Q9NXE4	NSMA3_HUMAN	SMPD4
10.5982	10.6446	9.80042	11.6026	11.3039	11.5051	2	1.75658	1.12278	Q9UBU6	FA8A1_HUMAN	FAM8A1
10.6658	10.0874	9.7505	11.0913	11.3636	11.3379	2	1.75647	1.09635	Q16537	2A5E_HUMAN	PPP2R5E
11.2029	10.2024	10.8959	12.2947	12.3188	11.7585	2	1.75619	1.35697	P57678	GEMI4_HUMAN	GEMIN4
10.8873	10.5984	9.5799	11.888	11.8356	11.9966	2	1.7505	1.55154	Q9BVC3	DCC1_HUMAN	DSCC1
10.758	9.82622	11.0214	12.1388	11.8533	11.946	2	1.74857	1.44413	B7ZAQ6;P0CG08	GPHRA_HUMAN;GPHRB_HUMAN	GPR89A;GPR89B
10.5008	11.6232	11.2162	12.4326	12.3074	12.4278	2	1.74087	1.27582	Q13489;Q13490	BIRC2_HUMAN;BIRC3_HUMAN	BIRC2;BIRC3
11.8285	12.1034	12.6866	13.1743	13.2028	13.1673	5	1.73812	0.975289	P08237	PFKAM_HUMAN	PFKM
11.6373	10.8325	11.7779	12.5798	12.4658	12.6027	4	1.72248	1.13352	Q9NXX6	NSE4A_HUMAN	NSMCE4A
11.4988	10.6875	11.5965	12.3794	12.4028	12.308	3	1.72194	1.10245	Q9Y2X0	MED16_HUMAN	MED16
13.157	12.8474	13.0651	13.5409	13.3905	13.3608	16	1.71684	0.407588	P25205	MCM3_HUMAN	MCM3
13.1677	12.99	13.099	13.2615	13.4083	13.4341	11	1.71339	0.282397	Q9UM54	MYO6_HUMAN	MYO6
12.3613	12.5054	12.2318	12.6773	12.7719	12.6448	4	1.71239	0.331879	Q96F44	TRI11_HUMAN	TRIM11
12.8588	12.8948	12.6986	13.0174	13.1729	13.1137	4	1.70515	0.283926	Q13123	RED_HUMAN	IK
11.8178	12.1102	11.9868	12.515	12.4763	12.2519	4	1.70199	0.442828	Q5VV42	CDKAL_HUMAN	CDKAL1
12.8051	13.0804	13.2861	13.5206	13.6362	13.6332	10	1.69426	0.539476	P36578	RL4_HUMAN	RPL4
11.88	10.4591	12.0978	13.5874	13.37	13.3071	4	1.69264	1.94251	Q9H0U3	MAGT1_HUMAN	MAGT1
15.2023	14.9872	15.177	15.3453	15.4457	15.5231	12	1.68419	0.315872	P17844	DDX5_HUMAN	DDX5
11.5221	11.6513	11.6348	11.9613	12.1493	11.8266	3	1.67734	0.376334	P78344	IF4G2_HUMAN	EIF4G2
10.9272	11.3255	10.3623	12.1898	11.8083	11.9461	3	1.67673	1.10974	Q6ZRI6	CO039_HUMAN	C15orf39
13.6835	13.5205	13.8059	13.9284	14.0379	14.0301	12	1.66503	0.328791	P12268	IMDH2_HUMAN	IMPDH2
11.0685	10.3548	9.78703	11.6887	11.7561	11.8714	4	1.66369	1.36865	Q9UJX4	APC5_HUMAN	ANAPC5
12.9389	12.8906	13.2822	13.4965	13.4798	13.4785	8	1.65347	0.447726	P26639	SYTC_HUMAN	TARS1
11.7775	11.4967	11.8845	12.1454	12.1555	12.401	6	1.64483	0.514411	Q9NRZ9	HELLS_HUMAN	HELLS
13.791	13.7296	13.7078	13.8388	13.8942	13.8345	28	1.64047	0.11303	Q7Z6Z7	HUWE1_HUMAN	HUWE1
14.5244	14.3545	14.7454	14.9045	15.045	14.9607	12	1.62858	0.428625	Q86T24	KAISO_HUMAN	ZBTB33
10.8017	10.4133	10.6715	11.2478	10.9791	11.1349	4	1.62693	0.491782	Q8N653	LZTR1_HUMAN	LZTR1
10.0534	11.1101	11.133	12.3231	11.8909	12.0876	2	1.61862	1.33503	Q8WVV5	BT2A2_HUMAN	BTN2A2
10.7826	10.3197	9.60539	11.6895	11.5492	11.2961	2	1.6162	1.2757	Q96BY2	MOAP1_HUMAN	MOAP1
11.5719	11.2477	11.3168	11.7045	12.0591	11.8763	2	1.61401	0.501168	P06132	DCUP_HUMAN	UROD
12.3521	12.2387	12.3384	12.4787	12.4749	12.4131	4	1.60731	0.145828	P55011	S12A2_HUMAN	SLC12A2
11.7617	9.94007	11.3987	13.1162	12.9395	12.9322	2	1.60577	1.96241	O15118	NPC1_HUMAN	NPC1
12.1009	12.2416	11.786	12.466	12.5329	12.6264	5	1.60471	0.49893	P62249	RS16_HUMAN	RPS16
10.8926	10.5918	10.0238	11.7328	11.4317	11.315	2	1.60142	0.990448	Q13472	TOP3A_HUMAN	TOP3A
12.8905	12.9401	13.0468	13.1689	13.1802	13.3726	4	1.60062	0.281408	Q9Y5K5	UCHL5_HUMAN	UCHL5
11.7854	11.7837	12.2142	12.3834	12.7191	12.9421	3	1.59651	0.753786	Q15008	PSMD6_HUMAN	PSMD6
12.1905	11.7299	12.1523	12.7941	12.5539	12.5137	4	1.59426	0.596318	Q9NWF9	RN216_HUMAN	RNF216
12.0688	11.3833	11.625	12.5026	12.5958	12.28	4	1.58938	0.767129	Q14697	GANAB_HUMAN	GANAB
11.398	11.5442	10.9553	11.8491	12.1611	12.4502	2	1.58242	0.854303	P11172	UMPS_HUMAN	UMPS
11.3268	11.4173	11.1786	11.5512	11.8123	11.6326	3	1.58188	0.357763	Q96EP0	RNF31_HUMAN	RNF31
12.1015	11.8522	12.2206	12.3659	12.669	12.6096	4	1.57725	0.490056	Q9Y2L1	RRP44_HUMAN	DIS3
13.3729	13.2855	13.3439	13.415	13.5282	13.4919	18	1.57446	0.144314	P49327	FAS_HUMAN	FASN
12.5891	12.7806	12.517	12.9098	12.9249	12.8679	7	1.55597	0.272004	Q9UKG1	DP13A_HUMAN	APPL1
11.989	10.0036	11.9419	13.4856	13.4995	13.5711	4	1.55282	2.20719	P31350	RIR2_HUMAN	RRM2
10.1299	11.5071	10.8204	12.3516	12.1843	12.0386	5	1.55056	1.3724	P33527	MRP1_HUMAN	ABCC1
11.1371	11.8501	11.3697	12.678	12.0703	12.3619	3	1.54591	0.917823	P25787	PSA2_HUMAN	PSMA2
9.98968	11.4998	10.2246	12.0994	12.0728	12.172	2	1.51702	1.54335	Q9UNH6	SNX7_HUMAN	SNX7
9.28632	10.9124	11.0919	12.28	12.2944	12.3784	2	1.51646	1.88739	P48029	SC6A8_HUMAN	SLC6A8
11.5665	11.8652	11.968	12.1927	12.1762	12.3874	2	1.5126	0.452182	O94952	FBX21_HUMAN	FBXO21
10.9373	10.213	10.2531	11.293	11.2408	11.1932	3	1.51203	0.774557	Q99848	EBP2_HUMAN	EBNA1BP2
13.7335	13.628	13.9669	14.0538	14.1469	14.1654	4	1.51031	0.345907	O60287	NPA1P_HUMAN	URB1
11.4958	10.337	11.6305	12.4137	12.5284	12.5564	2	1.50669	1.34508	Q92989	CLP1_HUMAN	CLP1
9.42326	10.972	9.39948	11.6258	11.6934	11.5706	3	1.50627	1.69836	P55081	MFAP1_HUMAN	MFAP1
12.2575	12.7334	12.3042	13.1547	12.8269	13.0779	5	1.50368	0.588159	P20618	PSB1_HUMAN	PSMB1
12.9948	12.9361	12.7258	13.5264	13.235	13.1896	6	1.49704	0.431464	Q96A33	CCD47_HUMAN	CCDC47
13.0949	11.6211	13.0194	14.1609	14.1449	14.0745	14	1.49365	1.54831	Q6NSI4	RADX_HUMAN	RADX
13.3033	13.4061	13.6543	13.7785	13.7724	13.8128	10	1.47307	0.333304	O14654	IRS4_HUMAN	IRS4
10.8948	10.5439	10.1223	11.1878	11.2097	11.5345	2	1.46735	0.790299	Q9H4A4	AMPB_HUMAN	RNPEP
9.53185	10.0254	9.99779	12.1317	12.1246	10.5384	2	1.46413	1.74655	Q7Z2K6	ERMP1_HUMAN	ERMP1
12.2397	11.9244	12.2339	12.4254	12.4677	12.5127	2	1.45573	0.335944	Q5T9A4	ATD3B_HUMAN	ATAD3B
10.0167	10.9301	10.25	11.3353	11.2193	11.2355	4	1.45272	0.864466	Q12983	BNIP3_HUMAN	BNIP3
12.389	12.2253	12.1948	12.4998	12.4727	12.4314	7	1.4505	0.198244	P08865	RSSA_HUMAN	RPSA
12.3262	12.0594	12.3954	12.5668	12.7226	12.5665	8	1.44894	0.358316	Q9P2J5	SYLC_HUMAN	LARS1
11.3605	11.4417	10.3165	12.1596	12.1587	12.1843	3	1.44633	1.12792	Q9Y4E5	ZN451_HUMAN	ZNF451
10.2339	11.726	11.5196	12.5977	12.6389	12.6	2	1.44529	1.45239	Q9P0J0	NDUAD_HUMAN	NDUFA13
11.2502	10.998	9.11666	12.8324	12.3464	12.559	2	1.43648	2.12429	Q8NE00	TM104_HUMAN	TMEM104
9.92189	9.09828	10.3272	10.9668	11.1044	10.7523	3	1.43409	1.15873	Q14674	ESPL1_HUMAN	ESPL1
11.86	10.0764	10.9695	12.4714	12.6069	12.6088	2	1.43407	1.59377	Q9UFF9	CNOT8_HUMAN	CNOT8
10.4928	11.1599	10.4579	11.6479	11.4237	11.3271	4	1.43376	0.762686	Q9H9Y6	RPA2_HUMAN	POLR1B
11.3594	10.079	9.75677	12.1152	11.9792	11.7249	2	1.427	1.54138	P08183	MDR1_HUMAN	ABCB1
11.3365	11.347	10.6936	11.8213	11.7025	11.8998	2	1.42046	0.682174	P05549;Q92481	AP2A_HUMAN;AP2B_HUMAN	TFAP2A;TFAP2B
13.0022	12.6723	13.1459	13.4795	13.4559	13.285	10	1.42	0.466674	P61221	ABCE1_HUMAN	ABCE1
14.5397	14.3315	14.3514	14.564	14.8207	14.7821	8	1.41164	0.314737	P26641	EF1G_HUMAN	EEF1G
9.72082	11.0234	11.0599	11.9575	11.9096	11.9411	3	1.411	1.3347	O94886	CSCL1_HUMAN	TMEM63A
14.1614	13.6116	14.257	14.6818	14.5744	14.6218	18	1.41025	0.61599	Q99460	PSMD1_HUMAN	PSMD1
10.9754	10.6311	11.026	11.191	11.3044	11.3192	2	1.40691	0.394013	P40429	RL13A_HUMAN	RPL13A
12.3698	12.0857	12.4162	12.579	12.5907	12.6666	2	1.40209	0.321555	Q9NNW5	WDR6_HUMAN	WDR6
11.6151	11.5714	11.6337	12.3429	11.8563	11.9634	2	1.40189	0.447484	Q9NVH1	DJC11_HUMAN	DNAJC11
12.3324	12.1661	12.0146	12.6995	12.4788	12.4387	4	1.40071	0.367961	P54709	AT1B3_HUMAN	ATP1B3
13.1008	13.1893	13.3833	13.4594	13.4712	13.4941	9	1.39014	0.250457	P48643	TCPE_HUMAN	CCT5
11.5098	9.75106	9.49057	12.1791	12.188	12.0421	2	1.38391	1.88594	Q96KE9	BTBD6_HUMAN	BTBD6
13.4034	12.9548	13.1573	13.7583	13.5992	13.4944	6	1.37971	0.445465	Q9UKF6	CPSF3_HUMAN	CPSF3
12.7631	12.0029	12.2917	13.1436	13.1071	12.8916	5	1.37968	0.694896	Q12769	NU160_HUMAN	NUP160
9.50741	9.61343	11.2933	11.9415	11.6456	12.0636	2	1.37727	1.74552	Q15833	STXB2_HUMAN	STXBP2
12.2151	9.81758	9.9545	13.0811	12.964	12.8337	2	1.37397	2.29723	P30532	ACHA5_HUMAN	CHRNA5
11.6714	11.1058	10.4536	12.013	12.1213	12.2649	2	1.37243	1.05615	Q9H9B4	SFXN1_HUMAN	SFXN1
13.7346	13.4327	13.5793	14.0218	13.7826	13.9195	16	1.36656	0.325807	Q9NZI8	IF2B1_HUMAN	IGF2BP1
13.6958	13.3283	13.5926	13.822	13.8897	13.8753	7	1.35741	0.323447	P49368	TCPG_HUMAN	CCT3
14.1508	14.2814	13.9229	14.3608	14.4752	14.5159	8	1.35503	0.332242	O95551	TYDP2_HUMAN	TDP2
11.8465	11.9165	11.4239	12.2755	12.0762	12.268	2	1.33697	0.47763	P40925	MDHC_HUMAN	MDH1
9.83291	11.0053	10.6249	11.5219	11.5548	11.3772	5	1.33416	0.996901	Q9UGL1	KDM5B_HUMAN	KDM5B
9.90133	10.0519	9.73773	10.3706	10.2008	10.7827	2	1.32962	0.554396	Q9NPF5	DMAP1_HUMAN	DMAP1
11.9073	9.6935	10.2862	12.3594	12.4769	12.7819	2	1.32755	1.91042	Q96GQ5	RUS1_HUMAN	C16orf58
11.5704	10.3659	9.73958	12.2022	11.9684	12.1044	3	1.32528	1.53306	O95271	TNKS1_HUMAN	TNKS
11.7035	11.2293	9.81029	12.7254	12.4498	12.4355	2	1.31786	1.62256	P17861	XBP1_HUMAN	XBP1
10.8504	9.63032	10.2459	11.491	11.7754	10.9958	2	1.31587	1.17855	O95219	SNX4_HUMAN	SNX4
12.2044	12.7771	11.6831	13.1054	13.0987	13.1239	6	1.31562	0.887789	Q9UJX3	APC7_HUMAN	ANAPC7
11.7949	11.1771	11.4412	11.9058	12.0868	11.9899	2	1.31386	0.52309	Q86Y56	DAAF5_HUMAN	DNAAF5
10.4661	9.32033	11.2527	11.9125	11.9419	11.8964	2	1.31085	1.57052	O43556	SGCE_HUMAN	SGCE
14.6836	14.33	14.5426	11.8781	12.012	12.0625	4	4.57707	-2.53453	P36404	ARL2_HUMAN	ARL2
18.9525	19.1382	18.951	17.6462	17.7734	17.6367	5	4.19723	-1.3285	P0C0S5;Q71UI9	H2AV_HUMAN;H2AZ_HUMAN	H2AZ1;H2AZ2
12.3862	12.4076	12.328	11.6011	11.4803	11.463	3	4.1882	-0.85908	P27348	1433T_HUMAN	YWHAQ
12.7694	12.7456	12.801	12.2991	12.2414	12.3431	3	3.84922	-0.477445	O14776	TCRG1_HUMAN	TCERG1
13.7851	13.715	13.8615	13.2346	13.1943	13.182	10	3.68289	-0.583511	Q96RQ3	MCCA_HUMAN	MCCC1
12.0332	11.9752	12.0776	11.3478	11.2988	11.4432	3	3.67551	-0.665384	P61962	DCAF7_HUMAN	DCAF7
13.2441	13.0778	13.0746	12.2659	12.1946	12.3433	3	3.59316	-0.864212	P08754	GNAI3_HUMAN	GNAI3
14.2731	14.0042	13.7708	12.3772	12.2863	12.3768	5	3.45048	-1.66929	P60866	RS20_HUMAN	RPS20
12.5	12.5428	12.651	11.8939	11.8929	12.0018	2	3.41292	-0.635038	P62753	RS6_HUMAN	RPS6
11.7711	11.7819	11.7138	11.0651	11.2148	11.2161	2	3.38746	-0.590257	Q8ND04	SMG8_HUMAN	SMG8
12.5307	12.4429	12.4517	11.926	12.0491	12.0038	4	3.34726	-0.482117	Q14566	MCM6_HUMAN	MCM6
13.6796	13.6007	13.3822	12.6553	12.584	12.6059	2	3.29546	-0.939092	E9PAV3;Q13765	NACAM_HUMAN;NACA_HUMAN	NACA
13.321	13.3664	13.3834	13.0608	12.9819	12.9591	9	3.23299	-0.356329	Q15154	PCM1_HUMAN	PCM1
13.4839	13.5805	13.4701	12.6216	12.2624	12.4932	2	3.16545	-1.05244	P01111	RASN_HUMAN	NRAS
13.2803	13.2255	13.181	12.2165	12.0768	12.4277	2	3.13361	-0.988607	P29992	GNA11_HUMAN	GNA11
12.5926	12.6936	12.5263	11.3275	11.4869	11.708	2	3.09134	-1.09672	Q15370	ELOB_HUMAN	ELOB
14.3282	14.2167	14.2244	13.8253	13.6859	13.7869	12	3.05962	-0.490432	P15311	EZRI_HUMAN	EZR
13.2643	13.3741	13.3071	12.933	13.0045	12.9958	5	3.00407	-0.337412	P49915	GUAA_HUMAN	GMPS
13.0105	13.0668	13.0084	12.6993	12.6081	12.548	3	2.98805	-0.41009	O14545	TRAD1_HUMAN	TRAFD1
14.1726	14.087	14.0844	13.796	13.7228	13.817	3	2.93099	-0.336058	Q99536	VAT1_HUMAN	VAT1
17.4016	17.1553	17.2488	16.6007	16.693	16.6333	36	2.91148	-0.626249	P08238	HS90B_HUMAN	HSP90AB1
11.9884	11.8783	11.9301	11.6074	11.5954	11.6643	3	2.89926	-0.309886	P50851	LRBA_HUMAN	LRBA
12.6661	12.674	12.7526	11.9282	12.0328	12.1887	5	2.88638	-0.647706	P14868	SYDC_HUMAN	DARS1
12.6904	12.5168	12.7128	12.0485	11.8756	11.818	3	2.83889	-0.725968	P29692	EF1D_HUMAN	EEF1D
12.7962	12.9068	13.0702	11.9807	11.9132	12.1975	2	2.80223	-0.893903	Q9UQ35	SRRM2_HUMAN	SRRM2
12.4277	13.2081	12.8631	11.2068	10.999	10.9104	2	2.75139	-1.79425	P0C0S8;P20671;Q16777;Q6FI13;Q96KK5;Q99878;Q9BTM1	H2A1D_HUMAN;H2A1H_HUMAN;H2A1J_HUMAN;H2A1_HUMAN;H2A2A_HUMAN;H2A2C_HUMAN;H2AJ_HUMAN	H2AC11;H2AC12;H2AC14;H2AC18;H2AC20;H2AC7;H2AJ
12.0748	12.0506	12.2086	11.4887	11.5176	11.2472	2	2.66321	-0.693472	Q9Y6A4	CFA20_HUMAN	CFAP20
12.5655	12.4845	12.4613	12.2306	12.2726	12.2801	9	2.63692	-0.242652	Q14669	TRIPC_HUMAN	TRIP12
13.3969	13.3299	13.5247	13.0332	12.9859	12.9337	8	2.60445	-0.432861	P27816	MAP4_HUMAN	MAP4
12.9705	13.1796	12.9472	12.411	12.5336	12.5091	3	2.56681	-0.547833	O75153	CLU_HUMAN	CLUH
13.1313	13.1194	13.0292	12.7797	12.7889	12.6559	5	2.55304	-0.351782	Q14839	CHD4_HUMAN	CHD4
13.9652	13.8984	13.9947	13.2399	13.522	13.3978	9	2.55149	-0.566202	P25705	ATPA_HUMAN	ATP5F1A
12.1992	12.4266	12.3079	11.7267	11.5629	11.7917	4	2.54598	-0.617406	P35241	RADI_HUMAN	RDX
14.8784	14.6268	14.7052	14.2523	14.0956	14.0998	3	2.5385	-0.58757	Q5TDH0	DDI2_HUMAN	DDI2
12.3716	12.406	12.2823	11.9086	11.707	11.923	3	2.52152	-0.507084	Q9H6T3	RPAP3_HUMAN	RPAP3
13.1734	13.2291	13.0677	12.5184	12.5329	12.7462	5	2.50657	-0.557523	P46379	BAG6_HUMAN	BAG6
13.0454	13.1457	12.9408	12.3486	11.8996	12.1699	5	2.49231	-0.90459	P51149	RAB7A_HUMAN	RAB7A
14.2855	13.9868	14.0358	13.5537	13.4179	13.4789	21	2.45349	-0.619263	P02545	LMNA_HUMAN	LMNA
12.3585	12.2875	12.1843	11.7694	11.9393	11.785	9	2.41275	-0.445534	O00763	ACACB_HUMAN	ACACB
12.6634	12.7146	12.6265	12.3383	12.4335	12.4517	8	2.40808	-0.260359	O00571	DDX3X_HUMAN	DDX3X
15.6618	15.4284	15.7998	14.9906	14.9293	15.0157	10	2.37047	-0.651459	P54727	RD23B_HUMAN	RAD23B
14.1794	13.8182	14.058	13.3708	13.4246	13.397	4	2.35466	-0.621076	P62888	RL30_HUMAN	RPL30
14.5481	14.5637	14.6901	14.2686	14.2484	14.3478	15	2.34597	-0.31234	P38646	GRP75_HUMAN	HSPA9
12.6396	12.4756	12.5477	11.8565	11.7981	12.1239	4	2.31861	-0.628122	P63104	1433Z_HUMAN	YWHAZ
11.7521	12.0548	11.8547	11.3067	11.064	11.291	4	2.30868	-0.666616	Q96PK6	RBM14_HUMAN	RBM14
14.559	14.3252	14.3956	13.9946	14.0586	14.0236	15	2.29986	-0.400966	P30101	PDIA3_HUMAN	PDIA3
15.506	15.3496	15.4149	15.1869	15.1607	15.1578	18	2.27621	-0.255048	P55072	TERA_HUMAN	VCP
12.1658	12.2345	12.2857	11.9231	11.8004	11.6828	3	2.2732	-0.426582	P13489	RINI_HUMAN	RNH1
13.2908	13.0933	13.0703	12.7912	12.72	12.7406	11	2.2687	-0.400891	Q15029	U5S1_HUMAN	EFTUD2
11.9957	12.2294	11.9411	11.4159	11.5617	11.3136	3	2.26832	-0.625043	Q07065	CKAP4_HUMAN	CKAP4
12.3484	12.0177	12.141	11.4718	11.6199	11.6365	3	2.24528	-0.592986	P63151	2ABA_HUMAN	PPP2R2A
12.4974	12.3556	12.5719	11.9035	12.042	12.1003	3	2.22506	-0.459704	O60488	ACSL4_HUMAN	ACSL4
13.2245	13.0378	13.1323	12.7718	12.8676	12.7817	13	2.19881	-0.324536	O75534	CSDE1_HUMAN	CSDE1
12.8834	13.0934	12.7995	12.4312	12.1084	12.2136	2	2.19262	-0.674356	O43684	BUB3_HUMAN	BUB3
13.9848	14.0212	13.6476	13.3012	13.2393	13.1394	4	2.16874	-0.657894	O14828	SCAM3_HUMAN	SCAMP3
12.8677	12.6008	12.9255	12.3333	12.2013	12.2189	5	2.14152	-0.54683	O75152	ZC11A_HUMAN	ZC3H11A
12.3247	12.137	12.1516	11.766	11.7308	11.4815	2	2.14046	-0.54501	Q8NEM2	SHCBP_HUMAN	SHCBP1
12.1892	11.5495	12.4406	10.3985	10.5273	10.8259	2	2.132	-1.47585	P61204;P84077	ARF1_HUMAN;ARF3_HUMAN	ARF1;ARF3
14.3476	14.1566	14.2413	13.9271	13.9887	13.9607	6	2.12249	-0.289671	P12004	PCNA_HUMAN	PCNA
14.1945	13.9015	14.0344	13.6569	13.5779	13.5174	11	2.09319	-0.459426	Q9UNZ2	NSF1C_HUMAN	NSFL1C
12.2038	12.4277	12.4528	11.9024	11.8067	11.9862	4	2.09215	-0.463001	Q96AE4	FUBP1_HUMAN	FUBP1
13.6907	13.0755	12.8843	11.9406	11.9617	12.1349	4	2.06306	-1.20446	P05387	RLA2_HUMAN	RPLP2
13.9586	13.802	13.5583	13.2655	13.1241	13.1573	7	2.05119	-0.590663	P62258	1433E_HUMAN	YWHAE
16.5664	16.3206	16.6651	15.7274	15.9599	15.9888	17	2.047	-0.625332	P50990	TCPQ_HUMAN	CCT8
12.102	11.784	11.9709	11.5524	11.431	11.3743	4	2.03332	-0.499747	O75794	CD123_HUMAN	CDC123
13.2335	12.5931	13.1959	12.0895	11.8445	12.025	2	2.01177	-1.02115	P62491;Q15907	RB11A_HUMAN;RB11B_HUMAN	RAB11A;RAB11B
13.001	12.9847	12.7354	12.5365	12.4123	12.3233	2	1.98609	-0.482958	Q9Y490	TLN1_HUMAN	TLN1
14.0745	13.9876	13.9186	13.6504	13.5589	13.7614	6	1.9842	-0.336663	P31948	STIP1_HUMAN	STIP1
13.8621	13.6765	13.8422	13.3387	13.3865	13.5313	9	1.97879	-0.374747	P52272	HNRPM_HUMAN	HNRNPM
11.6401	11.9721	11.9066	11.3416	11.3981	11.3922	5	1.96027	-0.462285	Q9Y2J2	E41L3_HUMAN	EPB41L3
12.5418	12.1807	12.1533	11.7641	11.5583	11.7083	3	1.93555	-0.615042	P40222	TXLNA_HUMAN	TXLNA
12.9747	13.1431	13.1141	12.4661	12.1108	11.7169	2	1.93251	-0.979358	P13804	ETFA_HUMAN	ETFA
12.7181	12.9255	13.0111	12.3821	11.9294	12.2462	3	1.92272	-0.698998	Q16595	FRDA_HUMAN	FXN
12.9052	13.2259	13.1808	12.5107	12.6047	12.7093	30	1.89537	-0.49577	P21333	FLNA_HUMAN	FLNA
13.2861	13.2817	13.4082	13.1484	13.0801	13.1462	5	1.8823	-0.200444	P25686	DNJB2_HUMAN	DNAJB2
13.2366	13.4858	13.7957	12.4125	12.8013	12.7365	5	1.87984	-0.855941	Q7Z569	BRAP_HUMAN	BRAP
12.7814	13.0004	13.0305	12.5287	12.5373	12.6427	18	1.87977	-0.367883	P35579	MYH9_HUMAN	MYH9
12.4526	11.9757	12.2637	11.6937	11.5139	11.6067	2	1.87304	-0.625863	P07093	GDN_HUMAN	SERPINE2
10.9989	10.7619	10.9761	10.0515	10.4632	9.90861	2	1.87184	-0.771227	Q9BQE5	APOL2_HUMAN	APOL2
13.6478	13.4494	13.3443	13.1477	12.9488	12.9851	2	1.86254	-0.453282	P35268	RL22_HUMAN	RPL22
12.7249	12.6616	12.9286	12.4677	12.2976	12.2668	7	1.86189	-0.427692	Q14247	SRC8_HUMAN	CTTN
15.51	15.2958	15.1217	14.7666	14.8629	14.8498	15	1.84671	-0.482776	P07900	HS90A_HUMAN	HSP90AA1
14.8601	14.2859	14.7278	13.9473	13.8727	13.8848	5	1.83815	-0.723015	P07910	HNRPC_HUMAN	HNRNPC
12.528	12.5954	12.7124	12.4091	12.2472	12.2523	4	1.82281	-0.309073	Q96IV0	NGLY1_HUMAN	NGLY1
12.8483	13.1792	12.7084	12.3948	11.9864	12.0835	3	1.8162	-0.757061	Q9UHP3	UBP25_HUMAN	USP25
12.4246	12.2247	12.5807	11.9087	12.0422	11.841	8	1.80513	-0.479358	Q9C0C9	UBE2O_HUMAN	UBE2O
13.2516	13.2167	13.6863	12.6032	12.821	12.7494	4	1.80113	-0.660325	P50747	BPL1_HUMAN	HLCS
11.6195	12.055	12.0556	11.1642	11.4012	11.2078	2	1.79725	-0.652264	Q96I25	SPF45_HUMAN	RBM17
11.7719	12.0218	12.0248	11.6005	11.6161	11.4787	3	1.77988	-0.374382	Q7Z2W4	ZCCHV_HUMAN	ZC3HAV1
11.8909	11.6522	11.7832	11.4857	11.284	11.4513	3	1.77902	-0.368482	Q9NUQ3	TXLNG_HUMAN	TXLNG
13.2647	13.1754	13.5222	12.8724	12.9499	12.8613	6	1.77776	-0.426212	Q12931	TRAP1_HUMAN	TRAP1
13.2698	13.1212	12.9385	12.7134	12.7607	12.6939	4	1.77681	-0.387164	P31689	DNJA1_HUMAN	DNAJA1
9.42482	9.99368	9.79856	9.07436	8.94086	8.55223	2	1.74082	-0.883204	P34949	MPI_HUMAN	MPI
12.3072	12.0949	12.2881	11.925	11.8832	12.0031	2	1.73208	-0.292973	Q9UNM6	PSD13_HUMAN	PSMD13
12.9789	12.9711	13.1099	12.7287	12.8267	12.8442	11	1.72661	-0.220086	Q00610	CLH1_HUMAN	CLTC
14.0903	13.9129	13.9684	13.2489	13.4559	13.6924	6	1.7157	-0.524763	P61978	HNRPK_HUMAN	HNRNPK
13.2563	12.838	13.342	12.5407	12.5818	12.5386	5	1.71344	-0.591765	P08133	ANXA6_HUMAN	ANXA6
12.8592	12.6184	12.6941	12.3425	12.259	12.4854	6	1.69084	-0.361608	Q02790	FKBP4_HUMAN	FKBP4
12.8892	12.8995	13.0107	12.4787	12.4477	12.7435	3	1.68341	-0.376514	Q13242	SRSF9_HUMAN	SRSF9
15.4394	14.3907	14.3929	13.495	13.1468	13.5132	6	1.67164	-1.356	O60814;P57053;P58876;P62807;Q5QNW6;Q93079;Q99877;Q99879;Q99880	H2B1C_HUMAN;H2B1D_HUMAN;H2B1H_HUMAN;H2B1K_HUMAN;H2B1L_HUMAN;H2B1M_HUMAN;H2B1N_HUMAN;H2B2F_HUMAN;H2BFS_HUMAN	H2BC12;H2BC13;H2BC14;H2BC15;H2BC18;H2BC4;H2BC5;H2BC9;H2BS1
12.7168	12.6272	12.5808	12.3752	12.3443	12.5056	6	1.67077	-0.233248	Q13618	CUL3_HUMAN	CUL3
18.4237	18.0543	18.3618	17.8619	17.869	17.8511	88	1.66845	-0.419255	Q13085	ACACA_HUMAN	ACACA
12.079	12.0579	12.1678	11.7297	11.8789	11.5309	2	1.66415	-0.388413	Q9UI12	VATH_HUMAN	ATP6V1H
13.3682	13.2499	12.9569	12.5938	12.791	12.7137	2	1.66026	-0.492193	Q16611	BAK_HUMAN	BAK1
11.783	11.8018	11.7163	11.3818	11.3084	11.6029	4	1.65902	-0.335977	Q15459	SF3A1_HUMAN	SF3A1
11.3473	11.2787	11.5348	11.0228	11.1536	11.0477	2	1.64796	-0.312204	P30260	CDC27_HUMAN	CDC27
11.7618	11.816	11.7367	11.4084	11.5317	11.6319	2	1.64294	-0.247467	Q9NZL9	MAT2B_HUMAN	MAT2B
13.3802	13.3872	13.3447	13.2855	13.2539	13.3214	8	1.62717	-0.0838035	Q13310	PABP4_HUMAN	PABPC4
13.1872	12.9532	12.7738	11.8941	12.1138	12.5332	2	1.62595	-0.791025	Q5VTB9	RN220_HUMAN	RNF220
13.4379	13.3841	13.4144	13.2136	12.8593	13.0639	6	1.61532	-0.366542	P27694	RFA1_HUMAN	RPA1
11.9739	12.0674	11.8896	11.8216	11.7071	11.6628	4	1.61525	-0.246439	P26358	DNMT1_HUMAN	DNMT1
13.8107	13.3083	13.5085	12.6037	12.9228	13.04	2	1.60775	-0.687013	Q96BH1	RNF25_HUMAN	RNF25
11.2346	11.9711	11.6839	10.9275	10.5702	10.8602	2	1.60601	-0.843837	Q7Z434	MAVS_HUMAN	MAVS
12.2878	12.2213	11.7259	11.4369	11.5156	11.3969	2	1.59562	-0.628547	Q15043	S39AE_HUMAN	SLC39A14
12.2256	11.9938	12.1593	11.8517	11.8723	11.6683	3	1.59381	-0.328812	P27824	CALX_HUMAN	CANX
12.311	12.0597	12.336	11.9511	11.9158	11.9169	3	1.58678	-0.307595	P62899	RL31_HUMAN	RPL31
12.7488	12.8517	12.6752	12.5758	12.2793	12.2933	2	1.57928	-0.375785	P09543	CN37_HUMAN	CNP
11.6742	11.4567	11.5192	11.2822	10.9811	11.2271	2	1.57382	-0.386565	Q9P2N5	RBM27_HUMAN	RBM27
13.1603	13.1374	13.0704	12.9896	12.7444	12.8553	9	1.57311	-0.259584	Q9UNN5	FAF1_HUMAN	FAF1
11.1722	10.968	10.8371	10.6229	10.6353	10.6971	2	1.56487	-0.34067	Q96JH7	VCIP1_HUMAN	VCPIP1
13.8605	13.2425	13.8804	12.812	12.9566	13.0064	6	1.55904	-0.736158	O75367	H2AY_HUMAN	MACROH2A1
11.5306	11.8263	11.8223	11.4592	11.2053	11.1929	2	1.55127	-0.440637	Q16625	OCLN_HUMAN	OCLN
11.4771	11.789	11.8087	11.2174	11.2808	11.3859	3	1.54844	-0.396909	Q9Y520	PRC2C_HUMAN	PRRC2C
13.4826	13.5002	13.6479	13.3968	13.33	13.3427	14	1.53429	-0.187072	A0AVT1	UBA6_HUMAN	UBA6
12.8165	12.4663	12.6784	12.2588	12.1219	12.358	3	1.53227	-0.407516	Q13263	TIF1B_HUMAN	TRIM28
15.6062	15.2136	15.4757	14.459	14.8584	15.0013	14	1.52739	-0.658941	Q9Y265	RUVB1_HUMAN	RUVBL1
12.7454	12.6244	12.7041	12.5835	12.4855	12.4229	8	1.52589	-0.19399	O60716	CTND1_HUMAN	CTNND1
12.4215	12.2535	11.9146	11.7575	11.6537	11.6725	2	1.52091	-0.501959	P62937	PPIA_HUMAN	PPIA
12.3448	12.495	12.2539	12.115	12.1456	12.1378	8	1.51145	-0.231763	Q8WUM4	PDC6I_HUMAN	PDCD6IP
12.3346	12.7399	11.9837	11.7776	11.3866	11.5132	2	1.48824	-0.793576	Q92922	SMRC1_HUMAN	SMARCC1
13.9953	13.9659	14.2374	13.7115	13.8424	13.7456	9	1.47053	-0.299707	Q9Y4X5	ARI1_HUMAN	ARIH1
14.3251	14.084	14.2512	13.9739	13.9481	14.0261	17	1.46945	-0.237386	P11021	BIP_HUMAN	HSPA5
11.9753	12.2703	11.9802	11.765	11.3738	11.6481	2	1.46857	-0.479648	Q15717	ELAV1_HUMAN	ELAVL1
11.8344	11.7886	11.6336	10.9919	10.6461	11.4224	2	1.46081	-0.732062	P45973	CBX5_HUMAN	CBX5
11.8085	12.0028	11.9479	11.4312	11.4797	11.7549	2	1.4563	-0.364444	Q99798	ACON_HUMAN	ACO2
13.4461	13.7684	13.4387	12.8015	13.2585	12.6825	5	1.43452	-0.636913	P78371	TCPB_HUMAN	CCT2
11.8885	11.8995	11.8582	11.7989	11.6698	11.5795	2	1.43012	-0.199324	P41250	GARS_HUMAN	GARS1
12.3615	12.4889	12.0288	11.8732	11.7796	11.9117	3	1.42925	-0.438193	P45880	VDAC2_HUMAN	VDAC2
13.4433	12.9653	12.9191	12.5232	12.6421	12.5904	4	1.42568	-0.524005	P62495	ERF1_HUMAN	ETF1
13.6772	13.4325	13.5322	12.8279	13.1081	13.2965	4	1.42393	-0.469821	Q9UHR5	S30BP_HUMAN	SAP30BP
11.7716	13.0396	12.3269	11.4981	10.8961	10.9402	2	1.42225	-1.26796	Q00341	VIGLN_HUMAN	HDLBP
11.2431	11.3561	11.229	11.0512	10.5234	10.823	3	1.40609	-0.476879	Q96BY7	ATG2B_HUMAN	ATG2B
13.3277	12.7176	12.9025	11.9991	11.3804	10.0088	2	1.40388	-1.8532	Q07955	SRSF1_HUMAN	SRSF1
19.4901	19.0887	19.7434	18.8557	18.9005	18.8354	47	1.40339	-0.576867	P05165	PCCA_HUMAN	PCCA
13.212	13.4674	13.0623	12.789	12.9029	12.9192	8	1.40333	-0.376807	P29401	TKT_HUMAN	TKT
12.2045	12.6968	12.2716	11.8503	11.9908	11.8958	2	1.39824	-0.478685	Q6P1J9	CDC73_HUMAN	CDC73
16.6053	16.501	16.7802	16.3433	16.3461	16.4265	28	1.39429	-0.256843	P22314	UBA1_HUMAN	UBA1
14.7282	14.5403	14.4769	14.3352	14.1963	14.3794	2	1.38842	-0.278166	P30566	PUR8_HUMAN	ADSL
14.8538	14.9481	14.8897	14.7002	14.8261	14.7592	13	1.38631	-0.135391	Q9NS91	RAD18_HUMAN	RAD18
11.4239	11.5723	11.0813	11.0228	10.45	10.6163	2	1.38197	-0.662767	P50452	SPB8_HUMAN	SERPINB8
14.435	14.6926	14.8609	13.4192	13.6315	14.3125	2	1.37743	-0.875108	P59665;P59666	DEF1_HUMAN;DEF3_HUMAN	DEFA1;DEFA3
11.9287	11.8966	11.973	11.8621	11.8185	11.8732	4	1.37225	-0.0815051	Q9UK99	FBX3_HUMAN	FBXO3
14.2101	13.5786	13.7471	13.2783	13.2661	13.3336	11	1.35967	-0.552615	P20700	LMNB1_HUMAN	LMNB1
12.2003	11.956	11.8541	11.631	11.7632	11.4971	4	1.35903	-0.373033	Q6NZI2	CAVN1_HUMAN	CAVIN1
12.15	12.3019	12.3632	12.0008	11.7396	11.357	2	1.35572	-0.572595	Q8WXW3	PIBF1_HUMAN	PIBF1
13.0578	13.0631	13.0973	12.8086	12.9404	12.99	8	1.34477	-0.159712	Q92598	HS105_HUMAN	HSPH1
13.2268	13.8209	13.8402	12.7777	12.4963	13.1812	2	1.34075	-0.810933	P01859;P01861	IGHG2_HUMAN;IGHG4_HUMAN	IGHG2;IGHG4
12.6812	12.4877	12.2541	12.1666	12.1103	12.0734	6	1.324	-0.357546	P07237	PDIA1_HUMAN	P4HB
16.3502	17.1502	17.2324	15.271	15.9369	16.194	15	1.32118	-1.11029	P68363	TBA1B_HUMAN	TUBA1B
11.9512	12.04	12.2146	11.6408	11.7281	11.9064	5	1.32034	-0.310156	P14866	HNRPL_HUMAN	HNRNPL
12.376	12.4062	12.6955	11.9765	12.2519	12.1546	6	1.31546	-0.364931	Q86VP6	CAND1_HUMAN	CAND1
15.1205	15.3206	15.2636	14.9191	14.9977	15.1083	13	1.31087	-0.226552	P14618	KPYM_HUMAN	PKM
11.3971	11.6655	11.7021	12.2357	11.911	11.8745	4	1.31003	0.418814	Q9Y2T2	AP3M1_HUMAN	AP3M1
16.4603	16.1481	16.3482	16.7644	16.5002	16.8378	17	1.30334	0.381896	P60709;P63261	ACTB_HUMAN;ACTG_HUMAN	ACTB;ACTG1
14.3775	14.0733	14.0387	13.575	13.6071	13.9562	11	1.29707	-0.450376	P06733	ENOA_HUMAN	ENO1
12.0812	11.7094	11.6833	12.1243	12.2235	12.2281	12	1.29554	0.367331	O75694	NU155_HUMAN	NUP155
13.7166	13.2601	13.5745	13.9079	13.834	13.9833	8	1.29534	0.39129	Q9UJ41	RABX5_HUMAN	RABGEF1
11.9372	11.9793	12.1332	11.6002	11.818	11.8343	4	1.29521	-0.26572	P26599	PTBP1_HUMAN	PTBP1
11.5915	11.8177	11.4025	11.9695	12.0451	11.8732	2	1.29384	0.358695	P47914	RL29_HUMAN	RPL29
10.977	9.10726	10.8758	12.1562	12.0071	11.849	3	1.28702	1.68412	Q53G59	KLH12_HUMAN	KLHL12
10.9157	10.8189	10.7138	10.579	9.96332	10.3513	2	1.28611	-0.518247	P09211	GSTP1_HUMAN	GSTP1
11.1968	11.2607	11.209	11.5506	11.4585	11.2942	4	1.28423	0.212252	A5YKK6	CNOT1_HUMAN	CNOT1
12.1105	12.0339	12.2835	11.9013	11.9743	11.92	2	1.28361	-0.210798	Q9BZZ5	API5_HUMAN	API5
10.9107	11.3476	10.7207	11.4311	11.5162	11.6018	6	1.27833	0.52337	P62136	PP1A_HUMAN	PPP1CA
11.4867	12.7535	11.6724	13.161	12.9533	13.0642	4	1.27803	1.08861	P49720	PSB3_HUMAN	PSMB3
10.0555	9.84865	10.3349	10.746	10.3684	10.5799	3	1.27607	0.48508	Q9Y253	POLH_HUMAN	POLH
11.4593	9.88052	9.70425	11.7961	11.9775	11.8378	4	1.2738	1.52244	Q6YHU6	THADA_HUMAN	THADA
11.4962	11.9593	11.7984	11.4431	11.2428	11.3693	4	1.26825	-0.399574	P17174	AATC_HUMAN	GOT1
10.0175	11.419	10.6895	11.9124	11.7213	11.7915	4	1.26331	1.09974	Q92643	GPI8_HUMAN	PIGK
11.3367	12.0615	11.8904	12.2961	12.341	12.4519	3	1.25982	0.600163	O43502	RA51C_HUMAN	RAD51C
9.91977	10.9791	10.8201	11.4294	11.4792	11.4666	3	1.25859	0.88539	O00311	CDC7_HUMAN	CDC7
11.8136	12.0563	11.6811	11.251	11.5841	11.5141	2	1.25769	-0.4006	P23588	IF4B_HUMAN	EIF4B
12.2712	11.9538	12.1954	12.6062	12.3192	12.7179	4	1.25446	0.407623	Q8TC12	RDH11_HUMAN	RDH11
12.8276	12.8182	12.865	12.0748	11.8619	12.6601	2	1.25272	-0.638	P30086	PEBP1_HUMAN	PEBP1
12.991	13.5244	13.1598	12.768	12.484	12.8676	4	1.24921	-0.518529	P54652	HSP72_HUMAN	HSPA2
13.6584	13.4013	13.0448	12.8946	12.6686	12.9587	3	1.2478	-0.527492	P09661	RU2A_HUMAN	SNRPA1
12.6464	12.4361	12.7154	12.8557	12.7735	12.9031	9	1.24759	0.244795	Q9H8H0	NOL11_HUMAN	NOL11
11.7493	9.89502	11.5823	12.7062	12.8317	12.4721	2	1.24458	1.59447	Q12824	SNF5_HUMAN	SMARCB1
10.166	11.185	10.0089	11.4867	11.4674	11.3534	3	1.24352	0.982536	Q9P253	VPS18_HUMAN	VPS18
13.7711	13.3138	13.2661	13.117	12.9434	12.9446	14	1.23224	-0.448642	Q03252	LMNB2_HUMAN	LMNB2
11.6686	9.9556	9.19425	12.4437	12.0548	12.1425	3	1.23012	1.94086	Q15435	PP1R7_HUMAN	PPP1R7
10.7175	11.336	11.4885	11.7756	11.7453	11.9045	2	1.22506	0.627754	Q9H974	QTRT2_HUMAN	QTRT2
11.7789	10.9875	11.4774	12.0382	12.1277	11.9328	3	1.22368	0.618318	O75390	CISY_HUMAN	CS
9.88896	9.86082	11.4569	11.9791	11.8078	11.6159	3	1.22199	1.39868	Q16850	CP51A_HUMAN	CYP51A1
12.1147	12.215	12.4748	12.7099	12.7806	12.4535	2	1.22028	0.379788	Q9HCJ5	ZSWM6_HUMAN	ZSWIM6
12.2025	9.44655	9.42032	12.7303	12.8539	12.6877	2	1.22024	2.40086	P14324	FPPS_HUMAN	FDPS
14.0914	13.6927	13.5622	13.3958	13.2276	13.4056	6	1.2184	-0.43913	P42167	LAP2B_HUMAN	TMPO
9.95068	10.7094	11.2597	11.715	11.6055	11.5635	2	1.21492	0.988095	P28370	SMCA1_HUMAN	SMARCA1
13.3183	13.2965	13.4296	13.1169	13.2685	13.1927	4	1.21477	-0.155413	P49321	NASP_HUMAN	NASP
11.4404	11.6124	11.4793	11.1607	11.3125	11.3936	2	1.21341	-0.221725	P46459	NSF_HUMAN	NSF
12.5298	12.9399	12.6088	13.2563	12.9986	12.9999	3	1.21153	0.392062	O14744	ANM5_HUMAN	PRMT5
15.003	15.5203	14.956	14.4732	14.7073	14.7555	5	1.20467	-0.514471	P10412;P16402;P16403	H12_HUMAN;H13_HUMAN;H14_HUMAN	H1-2;H1-3;H1-4
13.7099	13.566	13.9175	13.4137	13.2932	13.5355	11	1.2045	-0.31698	P17987	TCPA_HUMAN	TCP1
12.7568	9.71367	11.7161	13.7579	13.6565	13.6265	4	1.20137	2.28479	Q96G23	CERS2_HUMAN	CERS2
13.0223	12.7804	12.0779	11.5583	11.5994	12.1384	2	1.19338	-0.861479	P58107	EPIPL_HUMAN	EPPK1
13.9506	13.6249	13.9762	14.2873	14.1939	14.0625	10	1.19108	0.330686	Q99755	PI51A_HUMAN	PIP5K1A
11.5022	11.1338	10.8635	11.6282	11.7514	11.5775	6	1.18854	0.485862	O00231	PSD11_HUMAN	PSMD11
22.3101	22.0983	22.3484	22.7614	22.4015	22.5777	15	1.18771	0.327944	P0CG47;P0CG48;P62979;P62987	RL40_HUMAN;RS27A_HUMAN;UBB_HUMAN;UBC_HUMAN	RPS27A;UBA52;UBB;UBC
13.2341	12.9638	13.0512	12.9056	12.8789	12.7214	6	1.18595	-0.247709	P62913	RL11_HUMAN	RPL11
15.409	15.248	15.4764	15.623	15.6404	15.4923	22	1.18468	0.207438	P08670	VIME_HUMAN	VIM
11.4615	11.1917	9.95341	12.1702	11.8905	12.1	2	1.18042	1.18467	O96000	NDUBA_HUMAN	NDUFB10
12.7244	12.3084	12.0141	11.6819	11.76	11.9459	2	1.17962	-0.553058	Q9ULX3	NOB1_HUMAN	NOB1
12.4719	12.0056	12.1387	12.8499	12.5718	12.5054	3	1.1791	0.436989	P83731	RL24_HUMAN	RPL24
11.6409	10.2381	11.5779	12.4087	12.5319	12.0921	2	1.1777	1.19192	O95476	CNEP1_HUMAN	CTDNEP1
11.2179	10.8835	11.0353	10.7998	10.8359	10.6226	2	1.17659	-0.292814	O15198;P84022;Q15796	SMAD2_HUMAN;SMAD3_HUMAN;SMAD9_HUMAN	SMAD2;SMAD3;SMAD9
11.9925	11.6262	11.5315	12.4697	12.1592	11.9999	4	1.17653	0.492864	Q15645	PCH2_HUMAN	TRIP13
12.1841	12.2059	12.407	11.8947	12.0319	12.1306	4	1.17638	-0.246559	P12277	KCRB_HUMAN	CKB
10.9913	11.582	11.3775	11.7018	11.7335	11.8743	4	1.17582	0.452969	Q01813	PFKAP_HUMAN	PFKP
11.1035	10.0559	11.4633	11.8402	11.9061	12.078	4	1.17223	1.06718	Q99590	SCAFB_HUMAN	SCAF11
12.4015	11.9876	12.0939	11.9081	11.7318	11.8415	2	1.16882	-0.333882	P23458	JAK1_HUMAN	JAK1
11.5229	11.437	9.797	12.2937	12.4693	12.2107	2	1.16635	1.40561	Q71F23	CENPU_HUMAN	CENPU
11.5481	9.2326	10.3593	12.0474	11.9638	12.0823	2	1.15988	1.65117	Q99828	CIB1_HUMAN	CIB1
11.6829	10.3213	11.446	12.3452	12.2081	12.0526	3	1.15466	1.0519	Q96S82	UBL7_HUMAN	UBL7
12.1509	12.9037	12.1913	11.6292	11.7276	11.9551	3	1.15338	-0.644653	P49419	AL7A1_HUMAN	ALDH7A1
10.9617	11.4732	11.6128	11.7059	11.9381	12.0052	2	1.15316	0.533799	Q9UQR0	SCML2_HUMAN	SCML2
13.1991	13.178	12.7808	13.3641	13.3788	13.4224	10	1.15113	0.335802	Q13200	PSMD2_HUMAN	PSMD2
13.5124	12.8188	13.0121	13.5982	13.7125	13.5797	7	1.15061	0.515715	O43143	DHX15_HUMAN	DHX15
10.5226	11.1767	10.3409	11.1811	11.4194	11.3797	2	1.15059	0.646676	Q6ZRQ5	MMS22_HUMAN	MMS22L
8.27835	10.4254	9.54832	11.0147	10.9327	10.8584	2	1.14238	1.51793	O60294	TYW4_HUMAN	LCMT2
12.5704	13.7023	12.7357	12.1949	12.0574	12.172	3	1.1394	-0.861356	Q9UBN6	TR10D_HUMAN	TNFRSF10D
12.7373	12.2209	12.8132	12.0855	12.2479	11.9409	6	1.1387	-0.49905	Q92973	TNPO1_HUMAN	TNPO1
11.5819	10.382	10.3994	11.6719	11.6934	11.9568	4	1.13823	0.986286	Q5W0B1	OBI1_HUMAN	OBI1
12.3082	12.2889	12.2501	12.194	12.1683	11.9802	6	1.13812	-0.168257	O95757	HS74L_HUMAN	HSPA4L
9.79631	10.9751	10.4963	11.8599	11.28	11.1085	2	1.13714	0.993551	Q9P2L0	WDR35_HUMAN	WDR35
12.3215	12.0401	11.921	11.7187	11.2794	11.814	3	1.13568	-0.4902	P80723	BASP1_HUMAN	BASP1
15.5583	15.1011	15.332	15.6065	15.6636	15.6947	11	1.13439	0.324436	P23396	RS3_HUMAN	RPS3
14.0486	13.6455	13.7271	13.3934	13.5008	13.5678	7	1.12952	-0.319732	P46777	RL5_HUMAN	RPL5
11.8062	10.3146	11.8217	12.7124	12.4513	12.4347	3	1.12855	1.21864	P07196	NFL_HUMAN	NEFL
11.0388	11.604	10.2267	11.9382	11.8722	11.9294	2	1.1242	0.956789	P00492	HPRT_HUMAN	HPRT1
10.3599	10.2375	9.82552	10.9526	10.4142	10.6592	2	1.11982	0.534311	Q9H330	TM245_HUMAN	TMEM245
11.3724	11.0503	11.4035	11.5846	11.8128	11.4883	3	1.11957	0.353163	P56192	SYMC_HUMAN	MARS1
13.8486	13.7448	13.666	14.051	13.9521	13.837	10	1.11857	0.193553	Q8N0X7	SPART_HUMAN	SPART
12.6443	13.0447	12.5889	12.4059	12.1691	12.4824	2	1.11375	-0.406875	P30041	PRDX6_HUMAN	PRDX6
9.22645	9.34044	10.9835	11.1187	11.3232	11.1512	2	1.10949	1.34759	Q6PIY7	GLD2_HUMAN	TENT2
14.1068	13.8675	13.7435	13.4846	13.4588	13.7592	6	1.10855	-0.338395	Q13838	DX39B_HUMAN	DDX39B
12.7086	12.8039	12.1654	12.1078	12.144	11.9755	2	1.10715	-0.483524	Q9BY77	PDIP3_HUMAN	POLDIP3
12.0798	12.2775	12.062	11.6439	11.6734	12.0541	5	1.10187	-0.349279	Q6PJT7	ZC3HE_HUMAN	ZC3H14
12.0407	10.5105	9.0853	12.4227	12.6271	12.5918	4	1.10003	2.00173	P04920	B3A2_HUMAN	SLC4A2
11.9643	11.8227	11.7584	11.2759	11.7631	11.392	3	1.0983	-0.371435	Q9BTU6	P4K2A_HUMAN	PI4K2A
11.3389	12.0434	10.5048	12.2244	12.2878	12.5752	3	1.09616	1.06672	Q6IA86	ELP2_HUMAN	ELP2
10.4409	12.1226	11.2086	12.2223	12.5637	12.4488	3	1.09347	1.15421	P34896	GLYC_HUMAN	SHMT1
13.3204	13.2152	13.1023	13.2898	13.7073	13.663	4	1.09273	0.340731	Q8IVM0	CCD50_HUMAN	CCDC50
11.7719	11.6833	11.5004	11.4501	11.4069	11.5076	5	1.08847	-0.197008	P46940	IQGA1_HUMAN	IQGAP1
11.8195	9.76897	10.1097	12.0748	12.0198	12.0094	3	1.08784	1.46862	Q8N766	EMC1_HUMAN	EMC1
11.48	10.286	11.4032	11.7675	12.0324	12.1436	4	1.08243	0.924761	Q10570	CPSF1_HUMAN	CPSF1
18.021	17.5926	18.3011	17.4478	17.4727	17.5553	47	1.0811	-0.479638	P11498	PYC_HUMAN	PC
11.7002	11.3932	11.2771	11.9215	11.704	11.7339	4	1.08085	0.329647	Q8N7H5	PAF1_HUMAN	PAF1
11.225	9.69944	11.3683	11.961	11.8823	12.185	6	1.08071	1.2452	P11047	LAMC1_HUMAN	LAMC1
13.6854	13.5952	13.8148	13.5273	13.5497	13.5704	7	1.08053	-0.14928	O43175	SERA_HUMAN	PHGDH
13.25	13.0449	13.0398	13.3942	13.2356	13.2809	15	1.07786	0.192019	P49790	NU153_HUMAN	NUP153
13.3102	12.6479	13.0059	13.5345	13.4686	13.3367	5	1.07769	0.458599	Q12905	ILF2_HUMAN	ILF2
10.6006	10.251	11.5021	11.7697	11.6514	11.5363	3	1.07724	0.867879	P41229	KDM5C_HUMAN	KDM5C
11.7492	9.18506	11.6657	12.7515	12.9111	12.7231	2	1.07515	1.92859	Q96BY9	SARAF_HUMAN	SARAF
14.0191	13.3171	14.0612	13.0338	13.2648	13.3362	4	1.07037	-0.587513	P55010	IF5_HUMAN	EIF5
12.8376	12.764	12.6881	12.6657	12.5412	12.307	4	1.06928	-0.258577	Q14152	EIF3A_HUMAN	EIF3A
10.8369	10.9951	10.2294	11.1816	11.3676	11.1593	2	1.06384	0.549032	Q8IXI1	MIRO2_HUMAN	RHOT2
13.3429	13.639	12.8379	12.7434	12.2135	12.8166	7	1.06383	-0.682098	Q15149	PLEC_HUMAN	PLEC
13.0765	12.7204	12.6654	12.4212	12.5658	12.549	4	1.06153	-0.308809	Q9UBB4	ATX10_HUMAN	ATXN10
13.6483	14.2787	13.1814	13.0714	12.7682	13.0229	2	1.0612	-0.748644	P51659	DHB4_HUMAN	HSD17B4
11.316	11.075	11.6125	11.63	11.679	11.8036	2	1.06066	0.36973	Q8NBX0	SCPDL_HUMAN	SCCPDH
11.2524	11.4004	11.1193	11.1092	10.6993	10.9783	3	1.06019	-0.328473	O43172	PRP4_HUMAN	PRPF4
12.0282	11.3427	11.7551	12.2803	12.0161	12.3145	2	1.05512	0.494993	Q9UBW8	CSN7A_HUMAN	COPS7A
11.4662	9.47143	9.90051	11.8062	11.3867	11.8394	2	1.05365	1.39805	Q5SQN1	SNP47_HUMAN	SNAP47
12.498	13.6334	12.7957	12.2336	12.0358	12.318	14	1.04679	-0.77994	Q09666	AHNK_HUMAN	AHNAK
12.5919	12.4725	12.7989	12.8334	12.8565	12.8155	7	1.04619	0.214021	P57740	NU107_HUMAN	NUP107
11.9283	10.8211	9.93004	12.2245	12.156	12.1615	4	1.0457	1.2875	Q12788	TBL3_HUMAN	TBL3
12.5828	13.5347	10.4885	14.1657	14.1628	14.2776	4	1.04327	2.00007	P55061	BI1_HUMAN	TMBIM6
9.81604	9.33696	11.2569	11.4987	11.381	11.3802	2	1.04245	1.28335	Q9ULK4	MED23_HUMAN	MED23
20.5356	20.7223	20.343	21.1765	20.654	21.0426	2	1.04201	0.424038	JIM0001	JIM0001_HUMAN	bioGEFUbWT
11.9598	9.65588	12.2756	13.1628	13.1478	13.0766	5	1.04167	1.83196	P37268	FDFT_HUMAN	FDFT1
13.2606	13.3354	13.4114	13.619	13.5647	13.3815	4	1.03958	0.185913	Q96CS3	FAF2_HUMAN	FAF2
15.144	14.96	15.0156	14.3919	13.6719	14.8147	5	1.038	-0.747064	P01857	IGHG1_HUMAN	IGHG1
11.5528	10.899	11.784	12.3228	11.9402	11.9276	2	1.03724	0.651582	Q9Y289	SC5A6_HUMAN	SLC5A6
10.0196	11.7188	10.4277	11.99	11.8984	11.7095	4	1.0357	1.14393	Q92624	APBP2_HUMAN	APPBP2
11.2678	11.203	11.7085	11.1811	10.8639	10.8925	3	1.032	-0.413962	Q8WUA2	PPIL4_HUMAN	PPIL4
11.8521	11.5296	11.731	11.2425	10.4079	11.3745	2	1.0313	-0.695935	P05388	RLA0_HUMAN	RPLP0
14.0977	14.3436	14.7792	13.9899	13.7784	14.0393	2	1.02993	-0.470963	Q08378	GOGA3_HUMAN	GOLGA3
11.3429	12.4132	10.8967	10.0766	10.2157	10.932	3	1.02753	-1.14282	Q96FQ6	S10AG_HUMAN	S100A16
12.2085	12.3267	12.4072	12.2021	11.817	12.0848	4	1.02742	-0.279486	Q9UJW0	DCTN4_HUMAN	DCTN4
10.0964	10.1919	10.3312	10.6018	10.5928	10.2698	2	1.02695	0.281572	Q13952	NFYC_HUMAN	NFYC
11.3884	11.9162	11.6869	12.0547	11.9773	11.9746	3	1.02463	0.338369	O14617	AP3D1_HUMAN	AP3D1
11.9236	11.5595	12.0714	11.5384	11.3608	11.573	3	1.02225	-0.3608	P35580	MYH10_HUMAN	MYH10
10.5531	9.10492	9.96125	10.8599	11.0236	10.5957	2	1.02069	0.953331	Q14157	UBP2L_HUMAN	UBAP2L
12.9466	12.4192	12.9656	13.1397	13.3217	13.1123	5	1.01933	0.414115	Q14974	IMB1_HUMAN	KPNB1
12.6383	15.5483	12.6373	11.7682	11.4415	11.25	3	1.01398	-2.12139	Q9BYE4	SPR2G_HUMAN	SPRR2G
11.3765	12.4898	11.1606	12.6832	12.5044	12.5303	2	1.01291	0.897011	P51572	BAP31_HUMAN	BCAP31
13.6346	13.5813	13.3797	14.0094	13.6794	13.7329	3	1.00635	0.275351	O14964	HGS_HUMAN	HGS
11.8289	11.6949	11.208	11.2829	11.0827	10.6255	2	1.00456	-0.580235	Q9H0H5	RGAP1_HUMAN	RACGAP1
11.4025	12.103	11.8711	12.2492	12.3979	12.1342	5	0.999849	0.468275	Q9Y679	AUP1_HUMAN	AUP1
11.5742	11.4035	11.6646	10.8138	11.477	10.9966	2	0.999006	-0.451623	O95202	LETM1_HUMAN	LETM1
12.1137	12.0554	11.9232	11.9016	11.4877	11.8205	2	0.995279	-0.294147	P20042	IF2B_HUMAN	EIF2S2
13.1215	12.3758	13.2029	13.662	13.3665	13.4391	6	0.994612	0.589135	P54578	UBP14_HUMAN	USP14
11.195	11.1562	11.7275	11.6598	11.7643	11.926	2	0.994176	0.423808	O95394	AGM1_HUMAN	PGM3
12.2159	12.0498	12.3969	11.909	11.8643	11.0837	2	0.986311	-0.601877	Q8NC42	RN149_HUMAN	RNF149
12.8021	12.7423	12.1345	12.9943	12.9947	13.0283	4	0.979122	0.446175	Q9H583	HEAT1_HUMAN	HEATR1
11.0655	11.903	10.1642	12.1467	12.2062	11.96	3	0.978889	1.06008	O75844	FACE1_HUMAN	ZMPSTE24
10.1216	8.68587	9.8356	10.3564	10.4609	10.5835	3	0.970695	0.919225	P50748	KNTC1_HUMAN	KNTC1
13.288	13.7631	13.0772	12.9827	12.9169	12.963	6	0.969882	-0.421903	P35606	COPB2_HUMAN	COPB2
11.6485	12.0253	11.7622	12.2297	11.9267	12.4538	3	0.969259	0.3914	P62280	RS11_HUMAN	RPS11
10.9455	11.4952	9.49082	12.0002	11.8662	11.794	4	0.968769	1.24295	Q9Y5W7	SNX14_HUMAN	SNX14
11.1148	11.9924	9.63858	12.3182	12.2867	12.3978	6	0.966599	1.41896	Q7L5Y9	MAEA_HUMAN	MAEA
10.9291	9.85133	11.6383	11.758	11.949	11.9476	2	0.965286	1.07865	Q86YV9	HPS6_HUMAN	HPS6
11.9432	12.0628	11.9151	12.0127	12.3739	12.2437	4	0.96338	0.236403	P22102	PUR2_HUMAN	GART
15.0349	17.279	14.8609	14.3761	13.5067	14.2162	4	0.962447	-1.69191	Q15517	CDSN_HUMAN	CDSN
14.5853	14.4824	14.6367	14.9113	14.6392	14.7227	3	0.960768	0.189569	P54252	ATX3_HUMAN	ATXN3
11.3219	11.1765	11.0136	11.2947	11.4647	11.3775	3	0.959427	0.208357	Q9H9A6	LRC40_HUMAN	LRRC40
9.26921	9.91843	11.2135	11.3318	11.2308	11.3456	2	0.955591	1.16902	Q9NPH2	INO1_HUMAN	ISYNA1
12.8408	12.9562	12.8162	12.6877	12.836	12.6259	3	0.953943	-0.154526	O60749	SNX2_HUMAN	SNX2
12.7853	12.8555	13.1608	12.7169	12.6221	12.7292	8	0.952633	-0.244484	P07814	SYEP_HUMAN	EPRS1
11.8394	11.4627	11.4632	11.8135	11.9902	11.8075	8	0.948821	0.281948	Q92616	GCN1_HUMAN	GCN1
12.2148	11.9993	11.5521	11.5835	11.509	11.4714	2	0.947418	-0.400753	Q969X6	UTP4_HUMAN	UTP4
12.2237	9.83502	11.9364	13.0532	12.5801	13.0216	2	0.945881	1.55323	P19388	RPAB1_HUMAN	POLR2E
12.7891	12.9142	12.6758	12.6638	12.6625	12.6313	3	0.94326	-0.14051	O75190	DNJB6_HUMAN	DNAJB6
9.56413	10.9581	9.57302	11.1869	10.905	10.8571	2	0.937462	0.951226	P06756	ITAV_HUMAN	ITGAV
12.7091	12.7516	12.6649	12.6558	12.3723	12.5712	6	0.935338	-0.175391	O15355	PPM1G_HUMAN	PPM1G
12.0924	12.2977	12.2888	12.633	12.5273	12.2739	3	0.935194	0.251731	Q99567	NUP88_HUMAN	NUP88
12.109	11.5986	12.3925	12.6348	12.5979	12.3564	2	0.935186	0.496363	Q9BXS4	TMM59_HUMAN	TMEM59
10.1701	12.0552	10.8934	9.90027	9.58698	10.1821	3	0.9343	-1.14976	Q9HCY8	S10AE_HUMAN	S100A14
11.7664	11.432	11.87	11.4928	11.4112	11.3162	4	0.932843	-0.282682	P11171	41_HUMAN	EPB41
12.6573	12.5314	12.5382	12.7139	12.6391	12.6534	20	0.928614	0.0931381	P49792	RBP2_HUMAN	RANBP2
13.3746	15.8294	13.5657	12.9561	12.2439	12.7371	4	0.92223	-1.61084	P22528	SPR1B_HUMAN	SPRR1B
14.5612	13.8204	14.1957	13.7915	13.7601	13.7676	15	0.914679	-0.419358	P09874	PARP1_HUMAN	PARP1
11.0443	10.8745	9.54995	11.4517	11.6284	11.2381	2	0.913057	0.949784	P42356	PI4KA_HUMAN	PI4KA
11.7708	11.6448	11.7772	11.6911	11.602	11.5766	4	0.908108	-0.107691	P35658	NU214_HUMAN	NUP214
12.9923	13.4015	12.7623	12.547	12.7744	12.6811	3	0.905266	-0.384528	P55209	NP1L1_HUMAN	NAP1L1
12.8549	9.63475	10.8284	13.0978	12.5399	13.2999	2	0.903859	1.87319	O14950;P19105	ML12A_HUMAN;ML12B_HUMAN	MYL12A;MYL12B
10.2978	10.7113	9.77643	11.0364	10.877	10.6037	2	0.901977	0.577187	Q14558	KPRA_HUMAN	PRPSAP1
10.8379	9.51398	10.4322	11.0053	10.8417	11.4097	2	0.901678	0.824214	Q96T58	MINT_HUMAN	SPEN
11.1184	11.559	10.0024	11.7477	11.8406	11.7806	2	0.901128	0.896385	Q96TA2	YMEL1_HUMAN	YME1L1
10.545	11.5446	12.7059	13.1327	12.7266	12.6411	2	0.896248	1.23495	P54098	DPOG1_HUMAN	POLG
12.7741	12.5782	12.8798	12.8864	13.0088	12.8939	15	0.893998	0.185654	Q9Y262	EIF3L_HUMAN	EIF3L
14.8494	14.4223	14.2486	14.813	14.7842	15.1142	7	0.892648	0.397036	P62750	RL23A_HUMAN	RPL23A
12.1011	14.4137	12.2651	11.6215	9.49884	11.711	2	0.890264	-1.98284	O14732	IMPA2_HUMAN	IMPA2
11.572	12.6091	11.8358	11.4422	11.154	11.5258	2	0.889581	-0.631644	Q9BRX2	PELO_HUMAN	PELO
12.5256	12.2907	12.4528	12.2276	12.3069	12.3097	5	0.886235	-0.141639	Q9Y5B9	SP16H_HUMAN	SUPT16H
13.4082	12.9235	13.2516	12.931	12.9142	12.9243	10	0.88442	-0.271264	P14625	ENPL_HUMAN	HSP90B1
11.0846	11.0549	11.5369	10.794	10.838	11.0497	2	0.883683	-0.33157	Q86WJ1	CHD1L_HUMAN	CHD1L
10.7838	9.38944	10.6891	11.2473	11.1061	11.0755	3	0.879665	0.855525	Q5H9R7	PP6R3_HUMAN	PPP6R3
12.1194	12.1727	12.3139	12.546	12.3796	12.2571	2	0.878705	0.192249	Q99523	SORT_HUMAN	SORT1
11.0619	11.4442	11.3953	11.6601	11.5095	11.4808	5	0.878368	0.249653	Q9Y263	PLAP_HUMAN	PLAA
14.1177	14.5449	14.2017	13.7897	13.136	14.1311	4	0.877121	-0.602503	P47929	LEG7_HUMAN	LGALS7
11.1184	11.4023	11.1911	11.3739	11.412	11.4118	7	0.876092	0.161977	O00425	IF2B3_HUMAN	IGF2BP3
12.8947	13.0911	12.6215	12.3534	11.7086	12.7162	6	0.874384	-0.609685	P06396	GELS_HUMAN	GSN
11.8677	11.3861	12.6367	11.3089	11.0147	11.4093	2	0.874323	-0.719222	P13591	NCAM1_HUMAN	NCAM1
13.2505	12.8196	12.8703	12.6414	12.6562	12.8157	6	0.873213	-0.275729	Q9Y230	RUVB2_HUMAN	RUVBL2
11.6221	11.3434	9.79701	11.939	12.0775	11.9472	3	0.872221	1.06708	Q9Y2J4	AMOL2_HUMAN	AMOTL2
11.9956	14.2262	11.809	11.1215	11.271	11.2657	2	0.871865	-1.45754	O75608	LYPA1_HUMAN	LYPLA1
10.6307	10.3429	11.2208	11.3949	10.9986	11.46	2	0.86965	0.553002	Q8TE76	MORC4_HUMAN	MORC4
11.8922	12.6418	11.9982	12.5864	12.539	12.7776	2	0.866611	0.456951	Q9Y5J1	UTP18_HUMAN	UTP18
11.0211	10.9994	11.3844	11.5016	11.2695	11.4288	3	0.865392	0.265003	P53992	SC24C_HUMAN	SEC24C
11.4409	10.3198	10.4636	11.3522	11.3171	11.5676	2	0.864839	0.670847	Q9NXH9	TRM1_HUMAN	TRMT1
10.065	10.8299	9.8807	8.84929	9.22963	10.0928	2	0.860856	-0.867967	Q05519	SRS11_HUMAN	SRSF11
10.0707	10.9152	11.0118	11.3519	11.2911	11.0731	3	0.857143	0.572854	Q8N163	CCAR2_HUMAN	CCAR2
11.4098	11.7129	11.1166	11.0744	11.0829	11.1258	3	0.856877	-0.31873	P21796	VDAC1_HUMAN	VDAC1
14.916	13.9086	15.2178	14.0755	13.8359	13.9076	3	0.856704	-0.741146	P25789	PSA4_HUMAN	PSMA4
10.4066	10.8001	9.94373	10.9399	10.6753	11.0138	3	0.854838	0.492882	Q9BVW5	TIPIN_HUMAN	TIPIN
9.65096	12.1208	11.6681	12.4721	12.6337	12.5303	3	0.854555	1.39873	Q7Z3C6	ATG9A_HUMAN	ATG9A
11.1895	11.4625	11.126	11.3075	11.6575	11.7228	3	0.853199	0.303279	Q9UHC7	MKRN1_HUMAN	MKRN1
12.1286	12.344	12.1656	12.1173	11.9845	11.5882	2	0.852329	-0.316038	Q9NPD3	EXOS4_HUMAN	EXOSC4
11.9099	9.45115	11.7888	12.6157	12.406	12.5374	5	0.850845	1.46978	O75419	CDC45_HUMAN	CDC45
12.1839	12.2079	12.0381	12.0351	12.0502	12.0516	7	0.850736	-0.0976607	Q6W2J9	BCOR_HUMAN	BCOR
10.9978	10.2633	10.1247	11.0413	10.9811	10.8736	2	0.849297	0.503384	O00567	NOP56_HUMAN	NOP56
13.1209	12.6758	12.7981	13.0567	13.107	13.1843	11	0.845657	0.251056	Q92621	NU205_HUMAN	NUP205
11.9344	11.7413	12.6438	11.2377	11.7281	11.6429	2	0.845129	-0.570267	Q13885	TBB2A_HUMAN	TUBB2A
11.4003	11.606	11.3864	11.939	11.611	11.5793	4	0.843304	0.245482	P49642	PRI1_HUMAN	PRIM1
11.5144	13.1758	11.9025	11.6951	9.72991	11.0111	3	0.84191	-1.38554	Q9BYJ1	LOXE3_HUMAN	ALOXE3
11.0784	10.1864	11.0421	11.4585	11.2765	11.2047	10	0.838831	0.544271	P49815	TSC2_HUMAN	TSC2
13.5804	13.3345	13.5983	13.6233	13.7284	13.6529	12	0.838284	0.163842	Q99832	TCPH_HUMAN	CCT7
11.3424	11.4894	10.2887	11.4898	11.8733	11.9436	2	0.837828	0.728741	Q9P2S5	WRP73_HUMAN	WRAP73
10.1506	10.5785	10.5529	10.9112	10.7179	10.5722	2	0.837236	0.306444	Q15046	SYK_HUMAN	KARS1
12.054	12.8026	12.2997	12.6756	12.8632	12.8522	3	0.835443	0.411602	Q9NZ01	TECR_HUMAN	TECR
14.1963	10.3315	14.2536	15.5219	15.1359	15.1545	2	0.833579	2.34367	P84098	RL19_HUMAN	RPL19
10.5193	11.2502	9.97712	11.6522	11.098	11.1859	2	0.831581	0.72983	Q9UIQ6	LCAP_HUMAN	LNPEP
12.9663	12.8235	13.1153	12.7873	12.8814	12.7163	7	0.829885	-0.173378	P13797	PLST_HUMAN	PLS3
13.1095	13.1123	13.0843	13.1244	12.7643	12.8094	10	0.826563	-0.202629	P02786	TFR1_HUMAN	TFRC
12.2655	12.2312	11.8341	12.4355	12.2785	12.3994	5	0.826101	0.260877	O60216	RAD21_HUMAN	RAD21
11.6886	11.6017	11.6192	11.6381	11.793	11.7771	5	0.824911	0.0995318	Q9Y3I0	RTCB_HUMAN	RTCB
17.7848	17.6777	17.7663	17.6636	17.7077	17.5459	26	0.822458	-0.103897	P0DMV8;P0DMV9	HS71A_HUMAN;HS71B_HUMAN	HSPA1A;HSPA1B
12.6128	12.0812	12.1826	12.0533	12.0112	11.9202	2	0.821544	-0.297304	O94776	MTA2_HUMAN	MTA2
12.0069	9.74751	12.169	12.9255	12.8453	12.3955	3	0.820082	1.41431	Q13233	M3K1_HUMAN	MAP3K1
11.7578	11.5947	11.8589	11.9717	12.0092	11.7829	2	0.819443	0.184117	Q8TD19	NEK9_HUMAN	NEK9
16.1002	15.2812	15.9088	15.267	15.3208	15.3813	9	0.817107	-0.440362	P63244	RACK1_HUMAN	RACK1
11.4849	12.1244	11.3948	12.0506	12.0545	12.1194	6	0.816101	0.406754	Q4VCS5	AMOT_HUMAN	AMOT
11.0004	10.3882	9.67399	10.9292	11.0747	11.1026	2	0.814875	0.681292	P42285	MTREX_HUMAN	MTREX
11.5426	11.3898	9.91463	11.8018	11.8722	11.9202	6	0.81487	0.915743	Q9BTW9	TBCD_HUMAN	TBCD
10.1082	11.8928	10.1304	11.5792	11.9394	11.7244	2	0.798213	1.0372	Q6NXT4	ZNT6_HUMAN	SLC30A6
11.4182	11.7992	11.302	11.8783	11.6981	11.7658	3	0.796362	0.27429	Q8IYW5	RN168_HUMAN	RNF168
11.1902	11.1229	11.7651	10.906	11.1714	10.8112	2	0.794389	-0.396496	Q8N1G4	LRC47_HUMAN	LRRC47
10.9714	11.9859	10.4288	10.115	9.53109	10.7586	2	0.794294	-0.993798	O00391	QSOX1_HUMAN	QSOX1
10.8557	9.14661	10.1752	10.5772	11.2819	11.1003	2	0.793318	0.927346	Q99436	PSB7_HUMAN	PSMB7
11.6073	9.99849	10.3091	11.5771	11.5182	11.3772	2	0.793287	0.852545	P48634	PRC2A_HUMAN	PRRC2A
12.9575	12.5837	12.3977	12.2842	12.4557	12.3071	4	0.792868	-0.297316	Q9UMS4	PRP19_HUMAN	PRPF19
11.4767	11.0101	10.799	10.69	10.8625	10.6519	2	0.790831	-0.360462	Q76L83	ASXL2_HUMAN	ASXL2
10.3399	12.0246	11.2573	11.9929	12.1279	12.0077	3	0.788907	0.835583	O75563	SKAP2_HUMAN	SKAP2
13.5677	15.0165	13.0672	13.1393	12.4024	12.9147	2	0.787852	-1.06497	Q14789	GOGB1_HUMAN	GOLGB1
13.5373	12.7894	13.9143	11.9387	12.9644	12.928	2	0.786359	-0.803255	P35030	TRY3_HUMAN	PRSS3
13.0801	13.0582	13.0955	12.8945	12.9289	13.093	8	0.78446	-0.105782	O94888	UBXN7_HUMAN	UBXN7
10.1067	10.3562	10.7539	11.0308	10.541	10.8496	2	0.782995	0.401544	O14715;Q99666	RGPD5_HUMAN;RGPD8_HUMAN	RGPD5;RGPD8
9.91935	11.3986	9.63118	11.2599	11.3415	11.1408	3	0.779686	0.93105	P49005	DPOD2_HUMAN	POLD2
10.2937	9.24069	10.3978	10.5806	10.7599	10.5006	2	0.776984	0.636294	O75448	MED24_HUMAN	MED24
11.2953	9.60124	11.7045	12.0553	12.064	11.7733	2	0.776961	1.09718	Q8IZV5	RDH10_HUMAN	RDH10
12.116	12.1549	11.9587	11.9147	11.802	12.0456	7	0.77594	-0.155727	Q96J02	ITCH_HUMAN	ITCH
12.2081	12.9639	12.2798	13.0151	12.8879	12.8031	5	0.774802	0.418104	P61254	RL26_HUMAN	RPL26
12.3029	11.57	11.2842	11.2334	11.0557	11.3029	3	0.769544	-0.521699	P11387	TOP1_HUMAN	TOP1
10.915	11.1444	11.2959	11.242	11.3146	11.7096	4	0.765141	0.303682	Q6PI48	SYDM_HUMAN	DARS2
11.9758	11.7951	12.0676	11.6248	11.7326	11.9083	5	0.763545	-0.190928	P55884	EIF3B_HUMAN	EIF3B
12.5552	13.212	12.9236	12.5129	12.4467	12.7085	6	0.762562	-0.340939	O75131	CPNE3_HUMAN	CPNE3
10.7393	10.0991	11.4202	11.3053	11.4839	11.383	2	0.762434	0.637883	Q53HC5	KLH26_HUMAN	KLHL26
10.6443	10.6038	9.01095	11.0072	10.8903	11.0447	3	0.762138	0.894338	Q9P2N7	KLH13_HUMAN	KLHL13
11.9421	11.6982	11.8653	11.8295	12.1507	12.2562	4	0.761665	0.243631	Q9Y5Q9	TF3C3_HUMAN	GTF3C3
9.78445	9.75212	10.784	11.3513	10.3901	10.7552	4	0.75888	0.725355	P06732	KCRM_HUMAN	CKM
10.5978	9.8912	10.3231	10.2185	9.35569	9.61589	2	0.757959	-0.540701	Q6PEV8	F199X_HUMAN	FAM199X
12.1486	12.0473	11.7542	11.9588	11.3189	11.5865	2	0.756383	-0.362016	Q96CW1	AP2M1_HUMAN	AP2M1
12.29	12.1914	11.8639	11.8368	11.7062	10.3111	2	0.755906	-0.8304	Q8N257	H2B3B_HUMAN	H2BU1
11.265	11.7432	11.546	11.9098	11.6222	11.8229	2	0.753254	0.266873	Q8NG27	PJA1_HUMAN	PJA1
12.7141	13.9097	12.6543	12.6885	11.9191	12.3799	8	0.752793	-0.763507	P42357	HUTH_HUMAN	HAL
12.3115	11.8291	12.1534	12.383	12.5177	12.2137	4	0.752217	0.273434	Q9BSL1	UBAC1_HUMAN	UBAC1
14.9697	13.5199	15.1754	13.7773	13.6449	13.6812	2	0.750741	-0.853851	P54725	RD23A_HUMAN	RAD23A
9.63436	11.6017	11.1595	12.1683	11.7188	11.5569	2	0.748576	1.01612	Q8IWF2	FXRD2_HUMAN	FOXRED2
12.0956	11.7608	10.4589	12.2798	12.2942	12.1844	3	0.747202	0.814355	Q49A88	CCD14_HUMAN	CCDC14
12.8962	14.4689	12.576	12.8161	11.586	12.2024	6	0.746112	-1.1122	Q96QA5	GSDMA_HUMAN	GSDMA
10.398	10.8495	9.84511	11.2579	10.4384	11.9221	2	0.745949	0.84197	P09493	TPM1_HUMAN	TPM1
11.4797	10.6459	11.6569	11.7959	11.6053	11.9764	3	0.74001	0.531736	Q13309	SKP2_HUMAN	SKP2
11.714	11.7092	11.6583	11.9005	11.9183	11.6657	5	0.739208	0.13432	Q9Y450	HBS1L_HUMAN	HBS1L
11.374	11.8607	11.9438	11.9039	9.75328	10.2934	2	0.736267	-1.07596	Q13523	PRP4B_HUMAN	PRPF4B
11.1946	11.5241	11.0759	11.327	11.5939	11.7636	2	0.736162	0.296638	P38606	VATA_HUMAN	ATP6V1A
12.6007	12.8646	12.69	12.6435	12.5479	12.5657	8	0.734262	-0.132744	P33176	KINH_HUMAN	KIF5B
10.9764	10.5615	10.8179	10.743	10.3752	9.80231	3	0.732663	-0.47843	Q9Y5M8	SRPRB_HUMAN	SRPRB
12.0074	11.8817	11.7468	11.9047	12.0787	12.2405	2	0.73169	0.195994	Q9UN37	VPS4A_HUMAN	VPS4A
12.9131	12.8263	13.089	13.0873	13.0926	13.0298	13	0.729186	0.127124	P11586	C1TC_HUMAN	MTHFD1
10.9677	10.0964	11.7096	11.7488	11.5746	11.6885	3	0.728491	0.746079	Q14527	HLTF_HUMAN	HLTF
10.675	10.5465	10.8241	10.7849	11.4947	10.8873	2	0.726215	0.37376	P24941	CDK2_HUMAN	CDK2
12.6547	12.8306	12.4945	12.8131	13.1056	12.7543	3	0.725952	0.231016	P04844	RPN2_HUMAN	RPN2
12.685	13.9397	12.4183	12.3479	11.9341	12.4281	2	0.720968	-0.777639	P61006;P61026;P62820;Q92928;Q92930;Q9H0U4	RAB10_HUMAN;RAB1A_HUMAN;RAB1B_HUMAN;RAB1C_HUMAN;RAB8A_HUMAN;RAB8B_HUMAN	RAB10;RAB1A;RAB1B;RAB1C;RAB8A;RAB8B
12.0444	11.6721	12.1857	12.1796	12.1586	12.3325	3	0.720305	0.256169	Q6ZVM7	TM1L2_HUMAN	TOM1L2
13.2135	12.7559	12.9092	12.6899	12.8599	12.5967	4	0.720231	-0.244041	P15531	NDKA_HUMAN	NME1
12.3375	12.0718	12.1564	12.1446	12.6173	12.7036	2	0.719692	0.29991	P39023	RL3_HUMAN	RPL3
12.3226	12.5104	11.9862	12.712	12.5972	12.3707	7	0.715825	0.286936	Q99623	PHB2_HUMAN	PHB2
12.386	13.9155	12.274	12.4375	11.5602	11.8221	12	0.711295	-0.918598	A8K2U0	A2ML1_HUMAN	A2ML1
11.129	11.978	12.6984	10.9563	11.2043	11.4363	2	0.708712	-0.736133	Q13509	TBB3_HUMAN	TUBB3
9.84597	10.7914	9.97785	10.6003	10.7936	10.6238	2	0.707079	0.467532	Q8WVB6	CTF18_HUMAN	CHTF18
12.8811	12.7848	12.0982	13.4072	12.9027	12.8604	2	0.706942	0.468762	P48163	MAOX_HUMAN	ME1
12.1964	12.0717	12.2354	11.8988	12.1777	11.9787	5	0.706853	-0.149446	O00410	IPO5_HUMAN	IPO5
12.3303	13.2402	11.8718	11.8588	11.7113	11.9719	6	0.706634	-0.633428	P14735	IDE_HUMAN	IDE
13.7045	9.82146	13.1645	14.1677	14.1783	13.9797	2	0.704816	1.87842	P62244	RS15A_HUMAN	RPS15A
12.2998	12.6227	12.0279	11.6191	11.0321	12.3556	2	0.704334	-0.647867	P02787	TRFE_HUMAN	TF
12.5482	11.3333	11.8924	11.4216	11.4695	11.2209	10	0.703522	-0.553983	O15344	TRI18_HUMAN	MID1
14.7425	16.9195	14.5242	14.4188	13.5318	14.442	18	0.702351	-1.26454	P07355	ANXA2_HUMAN	ANXA2
11.8775	11.665	12.149	12.0808	12.0696	12.2303	2	0.701642	0.229727	P00390	GSHR_HUMAN	GSR
11.1702	12.4033	11.337	11.0192	10.5627	11.2948	2	0.700499	-0.67793	P30740	ILEU_HUMAN	SERPINB1
12.0797	12.2454	12.2136	12.327	12.3154	12.1975	9	0.698839	0.100388	P53621	COPA_HUMAN	COPA
11.2888	10.0374	11.4612	11.7888	11.5414	11.5529	3	0.698594	0.698559	Q9UH65	SWP70_HUMAN	SWAP70
12.1916	11.8881	12.0762	12.1569	12.19	12.2221	4	0.693583	0.137705	O43707	ACTN4_HUMAN	ACTN4
11.7307	10.3218	11.9437	12.092	12.0482	12.1823	2	0.691835	0.775441	Q8IWA4	MFN1_HUMAN	MFN1
12.978	13.2353	13.2831	12.9035	13.0381	13.0672	3	0.689245	-0.162505	P62241	RS8_HUMAN	RPS8
12.1631	11.785	12.0817	11.8719	11.8595	11.7479	7	0.6876	-0.183534	Q92841	DDX17_HUMAN	DDX17
11.2963	9.9526	10.6304	11.157	11.1772	11.3164	3	0.686842	0.59041	A0AVF1	IFT56_HUMAN	TTC26
11.8737	14.3414	11.943	11.6285	11.0069	11.7188	3	0.685365	-1.26797	Q9Y3R4	NEUR2_HUMAN	NEU2
11.0873	12.5625	11.1632	10.9759	10.7018	10.935	5	0.684808	-0.733402	Q9H0E2	TOLIP_HUMAN	TOLLIP
11.6744	10.9568	11.7929	11.7853	11.8439	12.0058	2	0.681164	0.403663	O15371	EIF3D_HUMAN	EIF3D
12.3861	13.5841	12.4549	12.1389	11.7576	12.5232	9	0.679873	-0.668471	O75369	FLNB_HUMAN	FLNB
11.6886	9.66666	11.5709	11.9403	12.1094	11.8379	3	0.67966	0.987095	O43747	AP1G1_HUMAN	AP1G1
13.5636	14.3527	13.1188	12.962	12.4308	13.5196	5	0.670979	-0.707576	Q01469	FABP5_HUMAN	FABP5
13.3008	13.4133	12.9959	13.557	13.4164	13.351	4	0.669828	0.204785	P00338	LDHA_HUMAN	LDHA
12.4477	14.3846	12.2312	12.4529	11.13	11.999	7	0.668974	-1.16053	Q6ZVX7	FBX50_HUMAN	NCCRP1
14.0392	10.641	13.8493	14.5925	14.4051	14.4141	2	0.66856	1.62743	P06239;P06241;P07947	FYN_HUMAN;LCK_HUMAN;YES_HUMAN	FYN;LCK;YES1
12.0065	10.4562	12.2523	12.2627	12.4068	12.5457	3	0.665003	0.833465	P34897	GLYM_HUMAN	SHMT2
18.6271	18.3925	18.6484	18.4933	18.4278	18.3299	24	0.664832	-0.138983	P11142	HSP7C_HUMAN	HSPA8
15.5694	17.0546	15.6723	15.6524	14.999	15.3795	17	0.664726	-0.755167	P04040	CATA_HUMAN	CAT
12.991	12.9282	12.9501	12.6643	12.8675	12.9527	7	0.66464	-0.128304	P46060	RAGP1_HUMAN	RANGAP1
12.7026	12.7569	12.4028	12.5087	12.445	12.4078	2	0.66385	-0.166942	Q09028;Q16576	RBBP4_HUMAN;RBBP7_HUMAN	RBBP4;RBBP7
11.4016	11.427	11.8716	11.2691	11.465	11.2196	3	0.663421	-0.24886	P42704	LPPRC_HUMAN	LRPPRC
11.7772	11.9987	11.0458	12.0159	12.076	11.9961	6	0.661985	0.422109	Q07864	DPOE1_HUMAN	POLE
11.4645	11.6285	9.69022	11.8038	11.9348	11.7721	3	0.661608	0.909188	Q9NVH2	INT7_HUMAN	INTS7
12.1786	10.6011	12.2873	12.5868	12.4387	12.4374	3	0.661278	0.798628	P62906	RL10A_HUMAN	RPL10A
12.5728	12.5229	12.7107	12.5457	12.5398	12.3742	2	0.658343	-0.115547	Q7Z4L5	TT21B_HUMAN	TTC21B
11.1158	11.2888	10.9792	11.0637	10.7707	11.002	2	0.652928	-0.182491	Q16181	SEPT7_HUMAN	SEPTIN7
11.4381	11.9714	11.588	11.6212	11.2305	11.2758	2	0.652342	-0.29001	P40926	MDHM_HUMAN	MDH2
12.9746	11.6984	12.0931	11.7725	11.6849	11.6719	4	0.65176	-0.545591	Q9UQE7	SMC3_HUMAN	SMC3
10.736	10.6146	10.7637	10.7265	10.7863	10.8609	2	0.650901	0.086496	Q14126	DSG2_HUMAN	DSG2
11.6789	12.0326	11.8932	12.0592	11.9391	12.0948	4	0.650609	0.162781	P39656	OST48_HUMAN	DDOST
12.5268	14.892	12.5513	12.552	11.8239	12.0872	10	0.6503	-1.16898	O75342	LX12B_HUMAN	ALOX12B
12.1517	12.2798	12.1405	11.7851	12.1162	12.1413	3	0.64732	-0.176442	P09960	LKHA4_HUMAN	LTA4H
13.0538	12.7221	12.8145	12.737	12.7091	12.72	3	0.644139	-0.141468	Q7KZF4	SND1_HUMAN	SND1
13.5312	15.669	13.6142	13.3779	12.5825	13.5913	7	0.643045	-1.08756	Q14574	DSC3_HUMAN	DSC3
11.601	13.1592	11.4681	11.3857	11.2532	11.2658	3	0.642086	-0.77455	P20073	ANXA7_HUMAN	ANXA7
12.0936	11.7329	11.8622	12.0576	11.9641	12.2092	2	0.640314	0.18074	Q9UK61	TASOR_HUMAN	TASOR
12.2469	12.5041	12.4435	12.4382	12.5826	12.553	10	0.639396	0.126468	Q04637	IF4G1_HUMAN	EIF4G1
11.1678	11.4361	11.2144	11.4932	11.321	11.4133	2	0.636983	0.136388	Q9Y5K6	CD2AP_HUMAN	CD2AP
11.6482	11.7017	10.7993	11.7419	11.8068	11.8425	2	0.635283	0.413965	Q15375	EPHA7_HUMAN	EPHA7
13.5352	13.5338	13.4619	13.5177	13.6945	13.5644	14	0.634824	0.0819041	Q16531	DDB1_HUMAN	DDB1
14.9483	15.8034	16.3466	14.7229	15.1125	15.3739	7	0.632179	-0.629687	P07437	TBB5_HUMAN	TUBB
12.5162	11.926	12.3587	12.4276	12.6386	12.5163	7	0.628108	0.260544	P26640	SYVC_HUMAN	VARS1
11.6478	11.4074	11.856	11.5951	11.3856	11.2326	2	0.6277	-0.232625	P29966	MARCS_HUMAN	MARCKS
13.5857	13.1118	13.9146	13.7925	13.8567	13.9531	3	0.625111	0.330128	Q8NBR6	MINY2_HUMAN	MINDY2
15.1583	12.2347	12.5675	11.8986	12.2301	11.9953	4	0.618352	-1.27886	P02765	FETUA_HUMAN	AHSG
10.8615	11.5857	10.6239	11.5208	11.4672	11.304	2	0.61644	0.40695	Q9NV96	CC50A_HUMAN	TMEM30A
12.8269	15.2609	13.1685	12.6014	12.7334	12.7888	3	0.614605	-1.04423	P56537	IF6_HUMAN	EIF6
12.1795	12.3622	12.2794	12.1209	12.226	12.2173	3	0.613587	-0.0856301	Q8TAT6	NPL4_HUMAN	NPLOC4
12.7971	14.9755	12.9424	12.9947	12.0937	12.5629	20	0.611118	-1.0212	P22735	TGM1_HUMAN	TGM1
12.4179	12.6036	9.72585	12.8663	12.8124	12.8603	2	0.609545	1.26386	Q6UWP7	LCLT1_HUMAN	LCLAT1
15.0026	14.9788	15.1131	15.1132	15.1187	15.052	12	0.607561	0.0631269	P45974	UBP5_HUMAN	USP5
12.2495	12.32	12.4833	12.4205	12.4749	12.4438	21	0.602157	0.0954758	Q14204	DYHC1_HUMAN	DYNC1H1
11.9353	10.5733	12.0481	12.1662	12.2041	12.0995	3	0.60121	0.637685	O43463	SUV91_HUMAN	SUV39H1
11.8769	11.7638	11.974	11.8634	12.0113	12.1864	2	0.597888	0.148815	Q9HCS7	SYF1_HUMAN	XAB2
13.3708	15.1953	13.2078	13.3882	12.4913	13.1295	6	0.597002	-0.921619	Q06830	PRDX1_HUMAN	PRDX1
14.9045	17.9587	15.0019	14.8707	14.1531	14.7478	7	0.59438	-1.36453	P32119	PRDX2_HUMAN	PRDX2
11.3973	9.97779	11.5788	11.6764	11.5938	11.6985	2	0.591793	0.671641	Q9Y5X1	SNX9_HUMAN	SNX9
14.6509	14.554	14.1685	14.2094	14.2874	14.2828	10	0.591734	-0.197973	P06576	ATPB_HUMAN	ATP5F1B
12.7699	11.8565	11.8228	12.6765	12.474	12.546	2	0.587718	0.415788	Q9BQE4	SELS_HUMAN	SELENOS
14.2975	16.5111	14.3577	14.2924	13.3252	14.3936	10	0.583668	-1.05171	P05089	ARGI1_HUMAN	ARG1
12.8353	12.8663	12.3386	12.6004	12.3686	12.3195	4	0.583071	-0.250551	P52948	NUP98_HUMAN	NUP98
11.5736	12.2675	11.1413	10.9483	10.989	11.5505	2	0.582684	-0.498148	P12532	KCRU_HUMAN	CKMT1A
13.1655	13.1552	12.922	12.534	12.869	13.1127	3	0.582049	-0.242324	Q01105	SET_HUMAN	SET
10.879	11.2788	11.066	11.0794	10.7101	10.8092	3	0.581367	-0.208302	Q8WVM8	SCFD1_HUMAN	SCFD1
10.0385	9.14556	9.8499	10.3065	10.3641	9.70521	3	0.579768	0.4473	Q99570	PI3R4_HUMAN	PIK3R4
16.5192	14.9357	14.9834	14.7335	14.7218	14.9399	6	0.578051	-0.681052	P62805	H4_HUMAN	H4C1
13.3037	16.7847	13.2632	13.4018	12.3204	12.9461	20	0.575071	-1.56108	Q13835	PKP1_HUMAN	PKP1
12.7521	13.9684	12.6857	12.7522	12.0996	12.7398	8	0.57355	-0.604856	P04792	HSPB1_HUMAN	HSPB1
12.1516	15.4834	12.5801	12.8499	11.3963	11.5527	4	0.572856	-1.47208	P23490	LORI_HUMAN	LORICRIN
15.3862	14.5657	14.2134	14.2549	14.3804	14.1678	3	0.572593	-0.454089	P68431;P84243;Q16695;Q71DI3	H31T_HUMAN;H31_HUMAN;H32_HUMAN;H33_HUMAN	H3-3A;H3-4;H3C1;H3C15
12.0406	11.6054	12.2366	11.7681	11.7237	11.6652	4	0.569451	-0.241895	Q01082	SPTB2_HUMAN	SPTBN1
10.8274	10.3494	11.2289	10.9504	11.2419	11.2639	2	0.569141	0.350198	Q9Y496	KIF3A_HUMAN	KIF3A
12.6802	12.3567	12.6074	12.4751	12.4468	12.2811	12	0.567903	-0.147142	P54577	SYYC_HUMAN	YARS1
12.1891	11.9896	12.4152	12.4315	12.4345	12.2509	2	0.56469	0.174344	P50542	PEX5_HUMAN	PEX5
12.6936	12.1126	12.7057	12.3579	12.2726	12.0682	4	0.56292	-0.271045	P46013	KI67_HUMAN	MKI67
12.5935	12.7138	12.761	12.8007	12.7005	12.7915	2	0.560379	0.0748297	O75674	TM1L1_HUMAN	TOM1L1
11.8434	14.3725	11.511	11.9217	10.8313	11.3637	4	0.557667	-1.20341	Q6P4A8	PLBL1_HUMAN	PLBD1
11.9452	12.0104	12.2478	12.0964	11.8078	11.7876	3	0.557487	-0.170539	Q8IWZ3	ANKH1_HUMAN	ANKHD1
11.9061	11.9207	11.9764	11.4891	10.2643	12.0563	4	0.556605	-0.664523	P05164	PERM_HUMAN	MPO
10.8611	9.67448	10.4457	10.9189	10.6031	10.8137	2	0.556216	0.451527	Q07866	KLC1_HUMAN	KLC1
14.7554	14.6264	14.7915	14.6982	14.6536	14.6098	14	0.55586	-0.0705376	P11940	PABP1_HUMAN	PABPC1
15.699	16.8401	15.8008	15.8215	15.0545	15.7994	9	0.554579	-0.554801	P04406	G3P_HUMAN	GAPDH
14.4297	16.7821	14.5021	14.6864	13.4335	14.3685	9	0.55454	-1.07516	Q96P63	SPB12_HUMAN	SERPINB12
11.4372	12.3099	11.0826	11.2144	11.0652	11.1729	2	0.553604	-0.459125	Q8WXI9	P66B_HUMAN	GATAD2B
11.7018	9.86949	11.6054	11.5325	11.8934	12.0387	3	0.549562	0.762617	P35611	ADDA_HUMAN	ADD1
10.0955	9.66792	11.352	11.1492	10.9623	10.9047	3	0.548843	0.633571	Q96JI7	SPTCS_HUMAN	SPG11
8.49656	10.2392	9.57254	10.1891	9.82344	10.2427	2	0.547265	0.648973	Q969M3	YIPF5_HUMAN	YIPF5
12.0271	9.74456	12.1419	12.263	12.2732	12.2645	3	0.544886	0.962377	Q9H9T3	ELP3_HUMAN	ELP3
11.5876	11.8059	11.3584	11.5956	10.9922	11.3598	3	0.543513	-0.268118	Q15018	ABRX2_HUMAN	ABRAXAS2
14.3178	14.585	14.6651	14.1628	13.4723	14.6317	10	0.54329	-0.433687	P01876	IGHA1_HUMAN	IGHA1
13.1913	13.8136	12.5947	12.9434	12.6636	12.6502	5	0.542006	-0.447431	P25786	PSA1_HUMAN	PSMA1
12.6336	14.8427	12.3839	12.3134	12.1843	12.4717	5	0.541621	-0.963556	P49189	AL9A1_HUMAN	ALDH9A1
11.456	10.6092	12.0089	11.8417	11.9897	11.7601	2	0.541509	0.505795	Q5TA45	INT11_HUMAN	INTS11
10.3625	9.50934	13.2363	12.4355	12.3861	12.419	3	0.539297	1.37749	Q86V97	KBTB6_HUMAN	KBTBD6
11.1734	11.3976	11.3159	11.0101	11.1734	11.3074	2	0.53896	-0.132	P42224	STAT1_HUMAN	STAT1
12.0843	13.3836	11.8157	11.6819	11.768	12.0258	2	0.537057	-0.602619	O95573	ACSL3_HUMAN	ACSL3
12.2097	9.48073	11.9872	12.4906	12.2973	12.1074	2	0.536461	1.07257	Q86UE4	LYRIC_HUMAN	MTDH
11.8654	12.8111	12.225	12.8028	12.5424	12.5974	6	0.533374	0.347037	P48637	GSHB_HUMAN	GSS
13.4795	13.1627	13.8683	13.1801	13.2719	13.3076	10	0.531179	-0.250275	P10809	CH60_HUMAN	HSPD1
11.8933	12.7536	11.9795	11.951	11.6096	11.9884	2	0.528957	-0.359137	Q14191	WRN_HUMAN	WRN
14.8157	17.6794	14.6693	14.8615	13.7045	14.8184	24	0.527894	-1.25999	Q08554	DSC1_HUMAN	DSC1
10.7717	12.1762	11.9902	13.4088	11.0418	14.4213	3	0.527527	1.3113	P02810	PRPC_HUMAN	PRH1
13.4588	13.883	13.5035	13.9176	13.6036	13.9488	10	0.526746	0.208259	P04075	ALDOA_HUMAN	ALDOA
14.2742	17.1959	13.696	14.0654	13.1074	13.9556	31	0.526499	-1.3459	P14923	PLAK_HUMAN	JUP
17.798	17.4621	17.4718	17.2278	17.5486	17.436	16	0.525389	-0.173174	P68104;Q5VTE0	EF1A1_HUMAN;EF1A3_HUMAN	EEF1A1;EEF1A1P5
12.3527	12.1623	12.7531	12.7977	12.7416	12.4576	3	0.525145	0.242907	Q00325	MPCP_HUMAN	SLC25A3
11.6154	9.62408	11.7403	11.8588	11.7532	11.8239	2	0.524632	0.818689	Q9BSF8	BTBDA_HUMAN	BTBD10
11.9598	12.0675	11.5053	11.6574	11.6974	11.5383	2	0.524049	-0.21309	O43683	BUB1_HUMAN	BUB1
13.0371	12.3892	12.2939	12.1524	12.2972	12.3998	3	0.52233	-0.290284	Q08945	SSRP1_HUMAN	SSRP1
11.102	11.4595	11.2536	11.3152	11.3672	11.6888	4	0.52165	0.18537	Q9UBW7	ZMYM2_HUMAN	ZMYM2
13.957	13.8271	14.0952	13.8335	13.8991	13.864	7	0.519057	-0.0942361	Q15233	NONO_HUMAN	NONO
11.6826	9.81967	12.0122	11.857	12.1093	11.9824	2	0.519029	0.811387	Q14457	BECN1_HUMAN	BECN1
13.2635	15.6526	12.8574	13.1174	12.374	13.0799	15	0.517815	-1.06739	Q8WVV4	POF1B_HUMAN	POF1B
11.1022	11.3976	10.8148	11.1662	11.3961	11.4081	2	0.516438	0.218614	Q9NVA2	SEP11_HUMAN	SEPTIN11
12.1459	13.4564	12.5848	12.377	12.336	12.0786	6	0.514879	-0.465164	P07384	CAN1_HUMAN	CAPN1
10.8423	10.791	9.35842	10.8601	10.8515	10.9987	2	0.514083	0.572835	Q8NF37	PCAT1_HUMAN	LPCAT1
10.3197	11.076	10.1576	13.0629	9.92848	11.922	2	0.512065	1.12001	P02452	CO1A1_HUMAN	COL1A1
10.8223	12.3057	10.6519	11.0438	10.4434	10.2805	3	0.511961	-0.670704	Q5VVQ6	OTU1_HUMAN	YOD1
11.8209	11.9994	12.4595	12.1463	11.4734	11.6988	2	0.511837	-0.320438	Q9UHX1	PUF60_HUMAN	PUF60
12.03	10.1166	12.1542	12.093	12.2894	12.2365	2	0.511454	0.772731	Q01581	HMCS1_HUMAN	HMGCS1
12.3455	13.1391	12.6166	12.31	12.223	12.6403	5	0.510835	-0.309335	Q14149	MORC3_HUMAN	MORC3
11.5066	12.7937	12.008	12.7834	12.3627	12.5396	6	0.510692	0.459155	Q9UBC9	SPRR3_HUMAN	SPRR3
12.7716	13.5433	12.8657	13.3284	13.4651	13.2621	4	0.510509	0.291661	P49588	SYAC_HUMAN	AARS1
11.4968	13.9432	11.0858	11.4643	10.6944	11.1636	5	0.508436	-1.06784	Q8NEX9	DR9C7_HUMAN	SDR9C7
13.7442	13.2407	13.7342	13.7914	13.7422	13.7654	7	0.5073	0.19332	P40227	TCPZ_HUMAN	CCT6A
11.7992	11.8767	12.0166	11.9384	11.9967	11.9871	4	0.506986	0.0765889	Q6PCD5	RFWD3_HUMAN	RFWD3
12.6601	15.0196	12.7785	12.7514	11.655	13.0175	5	0.506805	-1.01143	Q9UI42	CBPA4_HUMAN	CPA4
11.9686	9.37243	12.2197	12.3636	12.115	12.2526	2	0.506626	1.05684	Q15061	WDR43_HUMAN	WDR43
12.4259	12.1398	12.5676	12.3611	12.1624	12.0939	4	0.50422	-0.171972	Q13435	SF3B2_HUMAN	SF3B2
12.455	11.9418	11.9726	11.8146	11.773	12.1044	5	0.503381	-0.225821	P30153	2AAA_HUMAN	PPP2R1A
11.3875	11.9761	12.563	12.2968	12.3471	12.4667	3	0.502991	0.394674	O00443	P3C2A_HUMAN	PIK3C2A
11.75	12.8389	12.0744	12.0991	10.2875	11.9756	2	0.502261	-0.767052	P07686	HEXB_HUMAN	HEXB
11.7405	12.0573	11.7626	12.0102	11.8422	12.2233	3	0.499196	0.171756	O75665	OFD1_HUMAN	OFD1
11.4521	11.2971	9.70899	11.4749	11.4208	11.462	3	0.495737	0.633121	Q14254	FLOT2_HUMAN	FLOT2
10.1875	9.66766	10.8168	10.6911	10.4636	10.6725	2	0.493659	0.385061	O43164	PJA2_HUMAN	PJA2
11.5767	9.56393	11.2921	11.2076	11.7965	11.6275	3	0.488961	0.732941	Q9H2U1	DHX36_HUMAN	DHX36
12.6133	14.2302	12.8988	13.1147	11.9684	12.642	3	0.488783	-0.672386	Q13510	ASAH1_HUMAN	ASAH1
11.8204	11.6571	12.0204	11.5445	11.784	11.739	4	0.487089	-0.143474	Q7Z3T8	ZFY16_HUMAN	ZFYVE16
11.616	9.1431	11.3567	11.7066	11.4893	11.549	2	0.484069	0.876376	Q9NSE4	SYIM_HUMAN	IARS2
10.7115	10.8307	10.2993	9.96216	10.5832	10.4641	3	0.4839	-0.277356	P48594	SPB4_HUMAN	SERPINB4
12.0697	12.1512	9.83377	10.1963	10.9272	10.2999	2	0.480602	-0.877074	P50402	EMD_HUMAN	EMD
12.6102	12.8838	12.8159	12.3598	11.3726	12.9911	4	0.480514	-0.52882	P01834	IGKC_HUMAN	IGKC
14.2114	16.8847	14.1219	14.4453	13.3757	14.21	21	0.479189	-1.06232	Q08188	TGM3_HUMAN	TGM3
13.4014	15.6221	13.7548	13.6534	12.3276	13.9746	8	0.478555	-0.94088	O75223	GGCT_HUMAN	GGCT
11.6959	12.0866	12.5834	12.017	11.6529	11.7771	4	0.478061	-0.306308	P23258	TBG1_HUMAN	TUBG1
11.8052	12.2499	12.8582	11.9349	12.0342	11.9349	2	0.475385	-0.336425	Q9H0S4	DDX47_HUMAN	DDX47
12.684	12.6905	12.7382	12.682	12.5112	12.709	15	0.473529	-0.0701787	Q9UBC2	EP15R_HUMAN	EPS15L1
10.4404	10.8398	10.714	10.7132	10.4646	10.1835	3	0.473491	-0.210962	O43847	NRDC_HUMAN	NRDC
12.6705	14.0569	12.7233	12.6104	12.6734	12.6796	3	0.473238	-0.495762	Q7Z4W1	DCXR_HUMAN	DCXR
10.3894	10.0498	10.7272	10.6175	10.5593	10.6335	3	0.472592	0.214638	P18850	ATF6A_HUMAN	ATF6
11.2203	9.40089	11.1035	11.1164	11.179	11.3635	2	0.471298	0.644689	P61247	RS3A_HUMAN	RPS3A
13.5597	13.5619	13.4345	13.5133	13.5614	13.8609	11	0.46975	0.126507	Q8TC07	TBC15_HUMAN	TBC1D15
12.5485	12.0983	12.4946	12.2505	12.3129	12.0524	4	0.467472	-0.175198	O75976	CBPD_HUMAN	CPD
11.3587	12.6344	12.6433	13.4185	11.768	14.0344	3	0.465822	0.86149	P17900	SAP3_HUMAN	GM2A
14.1932	16.6823	14.0817	14.4255	13.335	14.2455	5	0.465781	-0.983772	P10599	THIO_HUMAN	TXN
11.318	11.8844	11.3954	11.2339	11.0067	11.5752	2	0.465214	-0.260692	Q9H7D7	WDR26_HUMAN	WDR26
11.7244	11.6299	11.4874	11.5225	11.834	11.9512	2	0.461788	0.155313	Q99661	KIF2C_HUMAN	KIF2C
12.1503	10.1087	11.9909	12.0501	12.3266	11.998	2	0.46109	0.708298	P61160	ARP2_HUMAN	ACTR2
10.2675	11.0418	9.4229	10.9026	10.7432	10.6048	2	0.459703	0.506131	Q96SB8	SMC6_HUMAN	SMC6
12.3842	14.0189	12.6471	12.5724	11.9832	12.7271	13	0.457946	-0.589184	P18206	VINC_HUMAN	VCL
12.9154	12.3039	12.2939	12.2414	12.2145	12.3827	5	0.457518	-0.224871	Q92878	RAD50_HUMAN	RAD50
12.1944	14.5218	12.4753	12.3796	12.0911	12.3684	5	0.457447	-0.784136	Q16610	ECM1_HUMAN	ECM1
11.7444	12.9427	11.1	11.6398	10.5388	11.5563	3	0.457085	-0.684034	P60174	TPIS_HUMAN	TPI1
12.3136	12.1139	12.0011	12.3493	12.1926	12.2144	5	0.45418	0.109261	Q8WUM0	NU133_HUMAN	NUP133
12.0162	10.1114	11.8922	11.9606	12.184	11.8321	5	0.450091	0.652313	O14980	XPO1_HUMAN	XPO1
11.7053	12.0787	12.3289	11.868	11.2785	12.0455	2	0.448871	-0.306969	P80188	NGAL_HUMAN	LCN2
12.379	12.0365	12.1663	11.7543	12.1366	12.1703	5	0.447828	-0.173482	Q9Y266	NUDC_HUMAN	NUDC
14.132	15.0255	15.4418	16.7711	14.0407	16.9512	6	0.445325	1.05458	P05090	APOD_HUMAN	APOD
11.5252	10.2282	11.2733	10.8083	10.8125	9.76336	3	0.445082	-0.547523	Q14980	NUMA1_HUMAN	NUMA1
12.1745	13.741	12.243	12.1727	12.2513	12.1504	10	0.442801	-0.527999	P23526	SAHH_HUMAN	AHCY
10.6693	10.018	11.0377	11.3089	10.4465	11.2128	2	0.43987	0.414383	Q12899	TRI26_HUMAN	TRIM26
14.5439	13.9263	14.1562	14.4324	14.3241	14.43	8	0.435284	0.186671	P04637	P53_HUMAN	TP53
12.1503	12.2703	12.0432	12.0976	11.9657	12.1437	4	0.433551	-0.0856333	P52732	KIF11_HUMAN	KIF11
12.3479	11.9944	12.1994	12.2728	12.353	12.2416	4	0.431124	0.108551	Q96T88	UHRF1_HUMAN	UHRF1
9.87829	12.5103	12.1495	12.403	12.2502	12.3662	2	0.428448	0.827091	Q15034	HERC3_HUMAN	HERC3
10.8339	10.2634	10.908	10.6589	10.3515	10.2978	2	0.426703	-0.232387	P54886	P5CS_HUMAN	ALDH18A1
12.3572	11.7947	11.9954	12.1499	12.3119	12.1985	11	0.425838	0.170963	O75643	U520_HUMAN	SNRNP200
12.2522	9.92026	12.452	12.4519	12.0607	12.5872	2	0.425601	0.825131	P08910	ABHD2_HUMAN	ABHD2
11.8128	11.8697	12.0469	11.5641	11.7725	11.978	5	0.425457	-0.138231	Q9NSD9	SYFB_HUMAN	FARSB
13.149	14.9621	12.7912	13.856	11.8813	12.5378	4	0.420316	-0.875721	Q5T750	XP32_HUMAN	XP32
12.9891	12.8592	12.4779	12.9842	12.9048	12.898	4	0.419952	0.153608	Q9Y3Z3	SAMH1_HUMAN	SAMHD1
11.1777	9.94602	11.4393	11.2662	11.3108	11.3476	3	0.419552	0.45387	Q9UJS0	CMC2_HUMAN	SLC25A13
11.4128	11.9611	10.9968	12.0354	11.9516	11.3974	2	0.419034	0.337907	Q9Y320	TMX2_HUMAN	TMX2
12.0472	9.58994	12.2244	12.1962	12.0733	12.1022	3	0.418889	0.836693	Q13616	CUL1_HUMAN	CUL1
11.8139	12.1577	12.1071	11.9515	11.9956	11.7407	3	0.417497	-0.130334	P40939	ECHA_HUMAN	HADHA
11.8929	11.7219	11.8876	11.923	11.6389	11.5993	3	0.415973	-0.113726	Q13596	SNX1_HUMAN	SNX1
11.5746	13.0724	12.3355	13.0646	12.5586	12.7008	3	0.415587	0.447149	P28066	PSA5_HUMAN	PSMA5
11.6468	9.28179	11.4701	11.6173	11.3404	11.6549	3	0.408386	0.73795	Q5T447	HECD3_HUMAN	HECTD3
13.7635	13.6012	13.8958	13.8497	13.8657	13.7973	10	0.406722	0.0840403	Q96S55	WRIP1_HUMAN	WRNIP1
11.7379	13.5322	11.3516	11.8064	11.2222	11.6024	2	0.405927	-0.663551	Q9UKK9	NUDT5_HUMAN	NUDT5
10.9887	11.3581	10.7205	10.7955	10.4705	11.0734	2	0.405052	-0.242646	P07197	NFM_HUMAN	NEFM
12.57	11.8412	11.9073	12.1692	12.5345	12.3455	2	0.404149	0.243613	P14678;P63162	RSMB_HUMAN;RSMN_HUMAN	SNRPB;SNRPN
11.4469	11.6897	11.2589	11.7377	11.5766	11.4917	2	0.402333	0.136836	Q14166	TTL12_HUMAN	TTLL12
12.5686	12.7148	12.4564	12.5567	12.4763	12.4823	11	0.400289	-0.0748405	P54136	SYRC_HUMAN	RARS1
11.4578	10.3387	10.7534	11.4655	10.9321	11.175	2	0.39932	0.340895	P50454	SERPH_HUMAN	SERPINH1
11.2706	9.87804	10.1193	10.896	11.0148	10.6147	2	0.397685	0.419172	Q9Y4A5	TRRAP_HUMAN	TRRAP
13.1066	10.0221	12.9184	13.0233	13.0253	12.8077	2	0.395277	0.936403	O95905	ECD_HUMAN	ECD
11.5756	11.1651	10.1836	11.4436	11.2569	11.3923	7	0.394832	0.389489	Q8TEV9	SMCR8_HUMAN	SMCR8
10.603	8.93586	11.1454	11.0264	11.0038	10.5605	2	0.393481	0.63548	O76003	GLRX3_HUMAN	GLRX3
11.1382	11.7096	11.8313	12.0763	11.4079	12.0487	2	0.393334	0.284616	P51688	SPHM_HUMAN	SGSH
11.8321	9.46607	11.9475	11.6722	12.1605	11.7134	2	0.393037	0.766779	Q9BUJ2	HNRL1_HUMAN	HNRNPUL1
12.1738	11.6542	11.3929	11.674	11.4023	11.4641	4	0.392781	-0.226864	Q93009	UBP7_HUMAN	USP7
11.3341	10.8588	11.2223	11.3574	11.1487	11.3533	4	0.392689	0.148077	Q9UHD9	UBQL2_HUMAN	UBQLN2
11.521	14.2838	10.5605	11.2356	10.7953	11.1978	4	0.392278	-1.04554	P00491	PNPH_HUMAN	PNP
12.2357	12.0916	12.2998	12.1704	12.0115	12.2062	6	0.391624	-0.0796763	Q13573	SNW1_HUMAN	SNW1
12.383	12.0745	12.5688	12.4866	12.4772	12.464	7	0.3914	0.133856	Q8NE71	ABCF1_HUMAN	ABCF1
12.7494	12.4786	12.6408	12.7154	12.5966	12.8629	5	0.390983	0.102052	P06744	G6PI_HUMAN	GPI
11.3367	11.2285	10.0914	11.3346	10.7751	12.0457	2	0.388446	0.499621	A8MTY0	ZN724_HUMAN	ZNF724
11.4031	9.68186	9.59693	10.8675	10.4116	11.119	2	0.386191	0.572087	P13796	PLSL_HUMAN	LCP1
12.1365	12.3478	12.3439	12.2361	11.9818	12.2874	4	0.385699	-0.107608	O95347	SMC2_HUMAN	SMC2
9.85663	9.51023	11.895	12.4696	9.50371	12.8358	3	0.385624	1.18243	O60911	CATL2_HUMAN	CTSV
10.9904	11.0232	10.7183	11.0289	11.1647	10.8843	3	0.385147	0.115355	Q9C0C7	AMRA1_HUMAN	AMBRA1
15.4474	15.3372	15.5217	15.3249	15.4196	15.3955	18	0.384413	-0.0554139	P13639	EF2_HUMAN	EEF2
14.8409	14.5772	14.7775	14.7854	14.8482	14.7858	11	0.381684	0.0746053	P60842	IF4A1_HUMAN	EIF4A1
11.4981	9.44172	11.8695	11.6026	11.6684	11.587	2	0.379753	0.682907	Q9Y371	SHLB1_HUMAN	SH3GLB1
11.507	11.3822	11.7788	11.7617	11.553	11.7121	2	0.37759	0.119595	Q9BY44	EIF2A_HUMAN	EIF2A
11.0086	9.96828	10.8585	11.036	10.8671	10.8227	2	0.376056	0.296817	P46821	MAP1B_HUMAN	MAP1B
12.5754	13.7176	12.4771	12.7528	11.9046	12.7899	5	0.375863	-0.440896	O75635	SPB7_HUMAN	SERPINB7
10.8965	14.2448	11.1555	11.2443	10.6102	11.4765	6	0.374656	-0.988566	P05120	PAI2_HUMAN	SERPINB2
12.847	13.041	12.9254	13.64	12.3716	14.3719	4	0.373669	0.523391	P01036	CYTS_HUMAN	CST4
12.3234	11.4943	11.6251	12.1973	11.989	11.9709	2	0.373189	0.238157	P35250	RFC2_HUMAN	RFC2
11.5707	11.6651	11.7414	11.3271	11.3237	11.8455	2	0.372475	-0.160284	O60884	DNJA2_HUMAN	DNAJA2
11.949	11.6149	11.8322	11.7127	11.5484	11.8057	3	0.372315	-0.109719	Q14C86	GAPD1_HUMAN	GAPVD1
9.89664	13.5117	11.9352	11.6771	9.91165	10.6654	2	0.37003	-1.02979	P07476	INVO_HUMAN	IVL
11.3555	12.1175	11.342	11.3888	11.2576	11.4701	2	0.369459	-0.232804	Q01968	OCRL_HUMAN	OCRL
12.1498	12.4465	12.3273	12.5467	12.329	12.3421	6	0.368373	0.0980619	O95793	STAU1_HUMAN	STAU1
14.4533	16.0334	14.128	14.7383	14.0095	14.2092	9	0.368355	-0.552528	Q13867	BLMH_HUMAN	BLMH
11.8405	13.3505	11.5763	12.0469	10.5806	12.1612	2	0.366959	-0.659518	Q9NZH8	IL36G_HUMAN	IL36G
12.1158	12.1576	12.3231	12.4026	12.3921	12.1052	2	0.36326	0.101125	Q6NXE6	ARMC6_HUMAN	ARMC6
12.6349	12.2529	12.7745	12.4888	12.4531	12.29	3	0.356609	-0.143456	Q6L8Q7	PDE12_HUMAN	PDE12
13.37	13.256	13.0161	13.2971	12.1843	13.2065	2	0.356134	-0.31808	P0DOY2;P0DOY3	IGLC2_HUMAN;IGLC3_HUMAN	IGLC2;IGLC3
15.2409	14.9639	15.3338	15.006	15.0205	15.1896	5	0.3557	-0.107499	P17980	PRS6A_HUMAN	PSMC3
13.1854	12.5149	13.0605	13.0915	13.1675	13.0375	6	0.354934	0.178547	P53618	COPB_HUMAN	COPB1
11.9426	11.7201	12.2888	12.2071	11.9986	12.203	2	0.35356	0.152399	Q08J23	NSUN2_HUMAN	NSUN2
13.2998	13.4962	13.286	13.6398	13.3586	13.3729	3	0.351787	0.0964301	Q8IV08	PLD3_HUMAN	PLD3
11.9271	12.2378	11.9237	12.2719	12.0068	12.1362	2	0.349194	0.108738	Q14203	DCTN1_HUMAN	DCTN1
11.6306	11.7438	11.5379	11.6421	11.5045	11.5864	2	0.345718	-0.0598122	O60841	IF2P_HUMAN	EIF5B
11.4824	11.9042	11.9154	12.0322	11.6865	12.0407	2	0.342703	0.152459	Q9H8M7	MINY3_HUMAN	MINDY3
12.0776	13.0912	11.8294	12.66	12.6184	12.6758	3	0.341239	0.318681	P05198	IF2A_HUMAN	EIF2S1
12.5875	12.9763	12.5271	12.3906	12.2952	12.8565	2	0.338274	-0.182857	P06748	NPM_HUMAN	NPM1
13.3499	13.7344	13.7342	13.6999	13.6859	13.7509	3	0.337995	0.106072	Q96JG8	MAGD4_HUMAN	MAGED4
12.2737	9.65268	11.4727	11.9098	11.5983	11.803	2	0.337075	0.637339	Q8NB14	UBP38_HUMAN	USP38
13.318	13.0001	13.4189	13.1761	13.0792	13.165	7	0.335539	-0.105582	Q92945	FUBP2_HUMAN	KHSRP
9.92589	11.3168	10.7798	11.2813	10.7834	11.0054	2	0.335218	0.349193	P62277	RS13_HUMAN	RPS13
12.1448	12.0628	12.211	12.0588	12.2224	12.3957	5	0.334287	0.0861495	Q9Y678	COPG1_HUMAN	COPG1
11.4889	14.7872	11.5962	12.0151	10.7953	12.2271	6	0.332821	-0.944959	Q92820	GGH_HUMAN	GGH
14.0882	13.6093	14.2252	13.7789	13.7856	13.8967	8	0.332691	-0.153827	Q00839	HNRPU_HUMAN	HNRNPU
12.4848	12.4723	10.148	12.4999	12.228	12.268	2	0.332387	0.630246	O95155	UBE4B_HUMAN	UBE4B
14.8396	14.4229	14.7136	14.612	14.571	14.4818	9	0.330765	-0.103787	Q13098	CSN1_HUMAN	GPS1
11.6129	10.7962	11.5472	11.2484	10.9495	11.0942	3	0.330604	-0.221423	O60934	NBN_HUMAN	NBN
11.6035	11.4142	11.6309	11.7397	11.4961	11.6498	3	0.330091	0.0789633	Q9Y617	SERC_HUMAN	PSAT1
11.567	10.9241	10.4323	10.9758	11.4003	11.4023	2	0.327547	0.28498	Q8NI36	WDR36_HUMAN	WDR36
12.8686	12.4998	12.8768	12.8578	12.8217	12.8617	4	0.324275	0.098664	Q9BXJ9	NAA15_HUMAN	NAA15
11.8466	11.4227	11.7882	11.7788	11.7137	11.9066	6	0.324258	0.11387	Q8TEQ6	GEMI5_HUMAN	GEMIN5
12.8593	12.6718	12.9659	13.0157	12.7246	13.0897	2	0.32387	0.111	P61421	VA0D1_HUMAN	ATP6V0D1
11.9381	11.5386	11.7334	11.5442	11.381	11.857	3	0.323293	-0.142646	Q9UGI0	ZRAN1_HUMAN	ZRANB1
11.2442	12.5431	11.7048	12.1202	12.1463	12.1151	3	0.319429	0.296453	Q9H2J7	S6A15_HUMAN	SLC6A15
13.8898	13.8335	13.7075	13.7869	13.809	13.6782	18	0.317355	-0.0522156	P08195	4F2_HUMAN	SLC3A2
11.9728	11.6201	11.8362	11.8685	11.9511	11.8567	4	0.315327	0.0823879	P33992	MCM5_HUMAN	MCM5
11.4401	11.0562	11.7944	11.4781	11.639	11.6865	4	0.314438	0.170939	O75592	MYCB2_HUMAN	MYCBP2
12.1252	12.1237	12.5841	12.1231	12.22	12.1291	3	0.314369	-0.120241	P49411	EFTU_HUMAN	TUFM
12.9092	13.3061	13.1762	13.0195	13.012	13.0853	2	0.31428	-0.0915664	O94842	TOX4_HUMAN	TOX4
14.8751	14.6017	15.3427	14.6307	13.108	15.4339	7	0.31358	-0.548941	Q9NZT1	CALL5_HUMAN	CALML5
10.7002	9.5872	10.0883	10.1428	10.412	10.6225	2	0.311313	0.267209	Q66K74	MAP1S_HUMAN	MAP1S
12.2683	11.0306	12.9189	12.6409	12.5451	12.3165	4	0.31105	0.42825	Q12816	TROP_HUMAN	TRO
12.9016	12.2404	12.7602	12.5592	12.5425	12.3101	2	0.307855	-0.163468	Q6PKG0	LARP1_HUMAN	LARP1
10.1274	9.62903	9.99249	10.5003	9.48245	10.6699	2	0.307313	0.301245	Q02383	SEMG2_HUMAN	SEMG2
12.1744	11.791	11.4206	12.1749	11.8796	11.8704	3	0.305449	0.179638	Q96M89	CC138_HUMAN	CCDC138
9.57651	9.87967	10.5095	10.1616	9.98567	10.5326	2	0.304201	0.238099	P11717	MPRI_HUMAN	IGF2R
12.8995	13.6071	13.9694	13.9468	12.8696	15.4175	3	0.296047	0.585915	P07858	CATB_HUMAN	CTSB
13.2232	14.2131	13.1827	13.2323	13.2546	13.3952	6	0.291649	-0.245615	P43246	MSH2_HUMAN	MSH2
11.0602	11.3275	9.10222	11.1429	10.9062	10.9649	3	0.291524	0.508014	P11413	G6PD_HUMAN	G6PD
11.8685	11.083	11.5646	11.6857	11.7484	11.5808	3	0.286996	0.166235	Q9P258	RCC2_HUMAN	RCC2
14.0308	13.5014	13.7154	13.6277	13.6963	13.5894	3	0.286553	-0.111382	P31943	HNRH1_HUMAN	HNRNPH1
12.4736	12.3633	12.5816	12.5317	12.4869	12.5382	7	0.286016	0.0461092	Q99459	CDC5L_HUMAN	CDC5L
13.6024	13.5538	13.713	13.3075	13.5473	13.7342	5	0.285101	-0.0934127	Q15366	PCBP2_HUMAN	PCBP2
12.9139	12.5152	12.4068	12.216	12.5929	12.6042	3	0.283916	-0.140947	Q15365	PCBP1_HUMAN	PCBP1
10.0039	10.9252	10.1828	10.5738	10.4892	10.6508	2	0.282722	0.200607	Q8IUF1;Q9BRT8	CBWD1_HUMAN;CBWD2_HUMAN	CBWD1;CBWD2
13.499	12.9447	13.0605	13.2532	13.3371	13.2675	8	0.277346	0.117861	O43242	PSMD3_HUMAN	PSMD3
14.5737	13.7612	14.4485	14.1954	14.0154	14.0367	12	0.277233	-0.178598	P19338	NUCL_HUMAN	NCL
12.1376	12.3752	12.3367	12.3626	12.4387	12.2411	3	0.276419	0.064305	Q14498	RBM39_HUMAN	RBM39
11.7431	11.6371	11.6788	12.0705	11.6229	11.6665	2	0.276325	0.100296	Q7Z4F1	LRP10_HUMAN	LRP10
14.2463	14.4366	15.3016	14.4771	14.4642	14.3745	2	0.274047	-0.222922	Q13415	ORC1_HUMAN	ORC1
12.9959	13.3328	13.6999	14.485	12.4239	14.6294	3	0.272295	0.503229	O95969	SG1D2_HUMAN	SCGB1D2
12.8962	12.2166	12.1747	12.1697	12.2575	12.3696	12	0.272208	-0.163582	P12270	TPR_HUMAN	TPR
12.0066	11.6191	11.8691	11.7652	11.7704	11.727	2	0.271567	-0.0774333	Q13617	CUL2_HUMAN	CUL2
12.1219	12.0306	12.4487	11.9307	11.9002	12.3707	3	0.269226	-0.133215	Q9H3U1	UN45A_HUMAN	UNC45A
11.6423	11.9777	12.1502	11.9884	11.964	12.1341	3	0.266242	0.105472	P0CB38	PAB4L_HUMAN	PABPC4L
9.81639	9.75056	9.5486	9.01511	9.5564	9.97238	2	0.263469	-0.190553	Q13049	TRI32_HUMAN	TRIM32
13.0492	12.9321	13.1671	13.0519	12.8227	13.068	3	0.262447	-0.0686274	P31153	METK2_HUMAN	MAT2A
13.4871	13.2089	13.2833	13.4232	13.3751	13.3501	10	0.261749	0.0563908	P35221	CTNA1_HUMAN	CTNNA1
11.5543	11.8326	11.5311	11.6717	11.4797	11.5468	2	0.260642	-0.0732584	Q7L0J3	SV2A_HUMAN	SV2A
12.6529	13.993	11.5224	13.0608	13.2442	13.2607	4	0.258634	0.465843	Q13888;Q6P1K8	T2H2L_HUMAN;TF2H2_HUMAN	GTF2H2;GTF2H2C
14.2279	16.0133	14.6465	14.7633	13.3969	15.2383	12	0.25571	-0.4964	P31944	CASPE_HUMAN	CASP14
12.4339	11.9542	12.2365	12.5974	12.7573	11.8626	3	0.254152	0.19753	O15042	SR140_HUMAN	U2SURP
11.9044	12.5872	12.1164	12.3119	11.4884	12.1889	2	0.250563	-0.206281	P37837	TALDO_HUMAN	TALDO1
11.9109	13.5812	12.0254	12.4044	11.9771	12.0954	7	0.248054	-0.346903	P28074	PSB5_HUMAN	PSMB5
14.9103	16.2789	15.1994	15.3396	14.1431	15.7229	8	0.246689	-0.394337	P01040	CYTA_HUMAN	CSTA
12.9107	13.0064	13.141	12.8398	12.0117	13.4282	8	0.246529	-0.25945	P01833	PIGR_HUMAN	PIGR
13.602	13.0395	13.4522	13.3483	13.5918	13.4914	18	0.243664	0.112557	Q08211	DHX9_HUMAN	DHX9
13.7184	13.6005	13.7609	13.7485	13.7447	13.6831	10	0.241524	0.0321175	Q05086	UBE3A_HUMAN	UBE3A
11.8696	11.8888	11.6059	11.7756	11.5574	11.8099	2	0.24116	-0.0738379	P50579	MAP2_HUMAN	METAP2
11.2712	9.97348	11.7345	11.2174	11.218	11.525	2	0.240121	0.32709	Q9UJ83	HACL1_HUMAN	HACL1
12.6275	12.9332	12.6943	12.8085	12.7689	12.8522	4	0.239097	0.058177	Q9NQX7	ITM2C_HUMAN	ITM2C
12.6906	12.479	12.3397	12.5627	12.4294	12.2793	4	0.238758	-0.0792863	Q8IZ07	AN13A_HUMAN	ANKRD13A
13.0337	12.7971	12.9815	12.655	12.9665	12.9638	6	0.236705	-0.0757236	O95373	IPO7_HUMAN	IPO7
13.8531	13.7695	13.8197	13.7119	13.9401	13.6089	2	0.235911	-0.0604877	Q9NRR5	UBQL4_HUMAN	UBQLN4
11.6756	9.3245	11.9865	11.4575	11.5658	11.4664	2	0.233974	0.500966	Q9GZL7	WDR12_HUMAN	WDR12
10.2602	9.89656	10.2292	9.95139	10.1772	10.7049	3	0.232614	0.149203	Q8NCM8	DYHC2_HUMAN	DYNC2H1
11.2485	12.1924	11.1585	11.6856	11.7717	11.7239	4	0.229102	0.193936	Q9HD45	TM9S3_HUMAN	TM9SF3
12.7586	12.9277	13.0964	12.93	12.9592	13.0834	14	0.229009	0.0633078	P42566	EPS15_HUMAN	EPS15
12.5036	11.9764	12.4417	12.6208	12.372	12.2722	6	0.228605	0.114431	Q99615	DNJC7_HUMAN	DNAJC7
10.6432	10.2215	10.1166	10.2032	10.4432	10.7131	2	0.226042	0.126086	Q8IWI9	MGAP_HUMAN	MGA
13.3835	13.6892	13.1419	13.2679	13.4006	13.2685	8	0.219359	-0.0925598	P50395	GDIB_HUMAN	GDI2
11.3727	10.8895	11.7832	11.48	11.4879	11.5139	2	0.219215	0.145472	Q6P1M0	S27A4_HUMAN	SLC27A4
12.3805	12.6215	11.9959	12.259	11.7328	12.5128	4	0.218349	-0.164414	P04080	CYTB_HUMAN	CSTB
13.6915	13.6524	13.7771	13.5448	13.5858	13.8292	11	0.217744	-0.0537532	P34932	HSP74_HUMAN	HSPA4
12.2883	13.4336	12.3616	12.9834	12.791	12.9354	2	0.216695	0.208716	P52907	CAZA1_HUMAN	CAPZA1
11.9136	12.6902	12.1999	12.3606	12.378	12.4463	5	0.216518	0.127066	O95140	MFN2_HUMAN	MFN2
11.5348	11.4738	11.773	11.4972	11.4382	11.6588	3	0.215609	-0.0624596	O43765	SGTA_HUMAN	SGTA
10.6536	11.5425	11.3043	12.3791	9.61995	13.4127	3	0.212625	0.637125	Q9NP55	BPIA1_HUMAN	BPIFA1
10.376	12.1846	10.3699	10.6597	9.98954	11.1461	3	0.212595	-0.378417	O14773	TPP1_HUMAN	TPP1
10.1319	9.40143	10.9566	10.7165	10.0434	10.5381	3	0.212312	0.26938	Q9Y2L5	TPPC8_HUMAN	TRAPPC8
11.4771	11.2564	11.3878	11.5369	11.2587	11.5032	2	0.211253	0.0591688	Q92615	LAR4B_HUMAN	LARP4B
12.1933	12.4414	11.721	12.1156	11.7597	12.0895	4	0.210087	-0.13031	Q9H269	VPS16_HUMAN	VPS16
14.872	14.4531	14.6852	14.3665	14.5894	14.7792	3	0.209031	-0.0917708	Q92769	HDAC2_HUMAN	HDAC2
11.3317	11.7786	11.9971	14.0427	10.7697	11.8722	3	0.207275	0.525766	P08123	CO1A2_HUMAN	COL1A2
10.5419	9.89064	10.9833	10.7272	10.3538	10.9035	3	0.205542	0.189548	Q12768	WASC5_HUMAN	WASHC5
13.0541	11.9942	12.852	12.74	12.8492	12.8299	4	0.204382	0.172891	Q9UQ80	PA2G4_HUMAN	PA2G4
12.6771	12.3491	12.6097	12.379	12.5077	12.5676	2	0.20427	-0.060552	P39748	FEN1_HUMAN	FEN1
15.2895	16.1087	15.9517	16.6417	14.531	17.6964	8	0.202658	0.506358	P05109	S10A8_HUMAN	S100A8
13.5588	12.5391	12.9136	12.9118	12.8297	12.8046	8	0.199365	-0.15512	O60264	SMCA5_HUMAN	SMARCA5
13.0635	14.5035	13.1299	13.6163	13.0588	13.2526	2	0.198511	-0.256393	P28072	PSB6_HUMAN	PSMB6
10.6511	10.7917	10.3717	11.0182	10.6818	10.4372	3	0.198106	0.107522	Q8WWK9	CKAP2_HUMAN	CKAP2
12.6935	12.2249	13.5854	13.2558	12.2051	14.0844	2	0.197993	0.347176	P27482	CALL3_HUMAN	CALML3
14.6286	15.6821	15.8677	16.5774	13.9014	17.4523	10	0.197869	0.584229	P06702	S10A9_HUMAN	S100A9
12.0278	12.2143	11.6755	11.7179	11.9798	11.9477	4	0.195564	-0.0907288	Q99829	CPNE1_HUMAN	CPNE1
13.4701	14.077	13.3208	13.6507	13.5095	13.327	2	0.195335	-0.126915	Q96AG4	LRC59_HUMAN	LRRC59
12.8867	12.3807	12.496	12.7416	12.415	12.2987	2	0.19473	-0.102736	Q06265	EXOS9_HUMAN	EXOSC9
11.9075	12.1084	11.6276	11.3148	11.7128	12.1831	2	0.192713	-0.144294	O00303	EIF3F_HUMAN	EIF3F
13.0803	12.9036	13.1549	13.3954	13.1181	12.8773	8	0.192591	0.0839974	P48444	COPD_HUMAN	ARCN1
11.5187	11.8888	11.9778	11.924	11.7018	11.4739	2	0.190367	-0.0951913	Q04726	TLE3_HUMAN	TLE3
12.5178	12.2933	13.0521	12.5232	12.8451	12.8688	3	0.189943	0.124623	P46063	RECQ1_HUMAN	RECQL
10.1574	11.207	10.776	10.9878	10.9832	10.651	2	0.189369	0.160545	O00541	PESC_HUMAN	PES1
10.4539	9.90167	10.0255	10.0224	9.69018	10.3071	2	0.188389	-0.12045	O14531	DPYL4_HUMAN	DPYSL4
11.8069	11.5496	11.9733	11.7172	11.8787	11.9384	3	0.186141	0.068169	P49736	MCM2_HUMAN	MCM2
10.2183	10.7129	10.6752	10.4827	10.3815	10.5034	2	0.186025	-0.0796019	Q96CV9	OPTN_HUMAN	OPTN
14.051	13.7542	13.3665	13.7307	13.6255	13.512	3	0.185734	-0.101199	P62081	RS7_HUMAN	RPS7
12.4427	12.1424	12.2744	12.3972	12.2988	12.2968	8	0.182068	0.04446	Q93008	USP9X_HUMAN	USP9X
13.2007	12.9028	13.2589	12.982	13.2158	12.9717	3	0.17977	-0.0643295	Q13501	SQSTM_HUMAN	SQSTM1
12.9864	13.7205	13.2965	13.4415	11.9249	13.7781	9	0.178846	-0.286289	Q8IW75	SPA12_HUMAN	SERPINA12
12.2903	11.8811	12.0366	12.2458	12.1416	12.0128	5	0.177635	0.0640631	Q9BXW9	FACD2_HUMAN	FANCD2
12.192	12.2396	12.2931	12.3323	12.2255	12.0417	7	0.176634	-0.0417684	Q14008	CKAP5_HUMAN	CKAP5
12.1494	11.9634	11.7382	12.0748	11.9244	12.0281	2	0.175685	0.0587832	O60784	TOM1_HUMAN	TOM1
11.0267	10.7374	10.2939	10.6129	10.7682	11.01	2	0.173483	0.11103	P62333	PRS10_HUMAN	PSMC6
13.0736	12.845	13.0549	13.1791	12.9789	12.9552	3	0.172879	0.0466064	Q12756	KIF1A_HUMAN	KIF1A
11.9741	10.2619	11.5662	11.5373	11.4587	11.5053	2	0.170423	0.233048	P35251	RFC1_HUMAN	RFC1
9.98087	9.43908	10.7002	10.2613	10.4902	9.90598	2	0.167766	0.179139	Q9UI26	IPO11_HUMAN	IPO11
15.0468	15.5961	15.8148	16.1709	14.4254	16.8809	5	0.167737	0.339868	P61626	LYSC_HUMAN	LYZ
10.4964	11.2243	11.7527	11.4958	11.2689	11.2081	3	0.167668	0.166463	Q9Y5Q8	TF3C5_HUMAN	GTF3C5
10.9878	11.156	9.59003	11.1172	10.812	10.5025	2	0.166359	0.232634	Q86UP2	KTN1_HUMAN	KTN1
10.893	11.031	9.98773	10.9138	10.5034	10.9676	2	0.16574	0.157709	Q9H1Z9	TSN10_HUMAN	TSPAN10
12.027	13.7016	11.8527	12.3567	12.1817	12.2637	5	0.165407	-0.259746	O14818	PSA7_HUMAN	PSMA7
12.5186	12.9364	12.7637	12.5485	12.7036	12.783	6	0.165372	-0.0611941	P31939	PUR9_HUMAN	ATIC
13.1434	13.0884	13.3422	13.1272	13.4171	13.1844	13	0.165313	0.0515604	P04843	RPN1_HUMAN	RPN1
12.9767	13.2007	13.0894	13.1782	13.0875	12.8458	2	0.164443	-0.0517314	P46783	RS10_HUMAN	RPS10
14.1626	13.887	13.8542	13.8633	14.0081	13.894	10	0.161543	-0.0461216	P13010	XRCC5_HUMAN	XRCC5
12.2711	9.79459	12.5131	12.1342	11.8518	11.7235	2	0.161457	0.376925	Q9BYE7	PCGF6_HUMAN	PCGF6
10.6899	11.1946	9.77188	11.3971	9.50287	11.8168	6	0.160981	0.353457	P04279	SEMG1_HUMAN	SEMG1
12.1104	13.4166	9.74884	12.3678	12.1499	12.1406	2	0.160854	0.460815	Q9BVK6	TMED9_HUMAN	TMED9
11.5504	12.4128	12.1828	12.7623	10.9691	13.4075	5	0.160606	0.330929	Q96DA0	ZG16B_HUMAN	ZG16B
12.8613	12.9742	12.9896	12.9626	12.9574	12.8288	9	0.160249	-0.0254488	P17812	PYRG1_HUMAN	CTPS1
12.4785	12.3777	12.6977	12.5021	12.5942	12.5809	7	0.155832	0.0411196	Q15047	SETB1_HUMAN	SETDB1
11.6535	12.186	12.0124	11.8058	11.8536	11.986	7	0.155306	-0.0688152	Q15386	UBE3C_HUMAN	UBE3C
11.6817	11.1984	11.9722	12.014	11.6383	11.5303	2	0.152803	0.110097	P33121	ACSL1_HUMAN	ACSL1
13.4502	14.9201	13.3043	13.8269	13.5265	13.6832	4	0.151657	-0.212655	P60900	PSA6_HUMAN	PSMA6
11.268	11.4389	10.7216	11.0956	11.0296	11.0403	4	0.150422	-0.0876595	Q9Y2A7	NCKP1_HUMAN	NCKAP1
11.4539	12.7677	11.491	11.7653	11.0069	12.2597	2	0.149649	-0.226908	Q16769	QPCT_HUMAN	QPCT
12.4325	10.6455	10.606	11.456	11.2344	11.7323	2	0.148001	0.24626	P42858	HD_HUMAN	HTT
13.8637	13.6207	13.5716	13.4827	13.6199	13.8007	5	0.146613	-0.0508595	Q96G28	CFA36_HUMAN	CFAP36
14.539	15.8593	15.1899	15.2236	14.2654	15.4754	12	0.145738	-0.207949	P29508	SPB3_HUMAN	SERPINB3
12.7624	12.529	12.9297	12.684	12.8369	12.8502	6	0.145294	0.0499913	P55060	XPO2_HUMAN	CSE1L
11.7439	12.3535	12.1277	12.4387	11.3169	13.1177	9	0.144702	0.216027	P04745	AMY1_HUMAN	AMY1A
17.3694	18.7878	18.8884	19.5777	16.8282	19.903	6	0.143084	0.421108	P81605	DCD_HUMAN	DCD
11.7426	12.7964	12.3082	12.1418	11.4307	12.7219	2	0.141743	-0.184286	P13929	ENOB_HUMAN	ENO3
12.901	13.03	12.8103	12.6531	13.0045	12.9407	3	0.140728	-0.0476888	P52209	6PGD_HUMAN	PGD
12.1744	12.4754	12.5459	13.0296	11.5227	13.2518	3	0.13473	0.202808	P10909	CLUS_HUMAN	CLU
11.1528	11.1607	11.5979	11.5741	10.9819	11.1043	2	0.132337	-0.0837173	P35240	MERL_HUMAN	NF2
13.3377	13.2768	13.3083	13.2631	13.414	13.2978	7	0.130588	0.0173683	P46781	RS9_HUMAN	RPS9
12.4493	12.4823	11.2348	11.8789	12.0831	11.757	2	0.130049	-0.149135	P48509	CD151_HUMAN	CD151
11.7671	12.24	11.6245	11.7924	11.6803	11.9468	2	0.128838	-0.0706956	Q13283	G3BP1_HUMAN	G3BP1
14.2388	14.8366	13.7804	14.0344	14.1711	14.3226	9	0.126298	-0.109251	P04083	ANXA1_HUMAN	ANXA1
12.1129	11.9279	11.3695	12.0438	11.99	11.639	2	0.124616	0.0875222	Q07666	KHDR1_HUMAN	KHDRBS1
12.6244	12.4526	12.8384	12.6181	12.6665	12.7501	3	0.123075	0.0397631	Q99614	TTC1_HUMAN	TTC1
14.6825	14.5603	14.2968	14.4855	14.4996	14.4432	5	0.117296	-0.0370913	Q04323	UBXN1_HUMAN	UBXN1
13.36	13.2355	13.3516	13.2946	13.202	13.3866	4	0.115908	-0.0212876	P52292	IMA1_HUMAN	KPNA2
11.9946	12.0239	12.3163	12.1912	12.0611	12.1868	8	0.113516	0.0347993	Q5T4S7	UBR4_HUMAN	UBR4
11.5533	12.5536	11.8349	12.1051	11.8165	11.7243	3	0.111929	-0.0985877	Q969T9	WBP2_HUMAN	WBP2
12.9064	12.111	12.7434	12.4152	12.5759	12.5411	8	0.111584	-0.0762256	Q9NR30	DDX21_HUMAN	DDX21
12.9446	12.3874	12.8753	12.8567	12.7818	12.7316	9	0.109684	0.0543006	Q92499	DDX1_HUMAN	DDX1
10.7717	10.9191	10.8167	11.2417	10.4689	10.5741	2	0.109237	-0.0742868	Q7Z417	NUFP2_HUMAN	NUFIP2
10.8244	11.0275	11.0838	11.1756	10.8357	11.0377	2	0.10792	0.0377324	Q14139	UBE4A_HUMAN	UBE4A
12.4641	12.3652	11.8504	12.4164	11.9272	12.1254	2	0.106741	-0.0702346	Q49A26	GLYR1_HUMAN	GLYR1
13.3395	13.3185	13.9856	13.5804	12.5447	14.0747	2	0.106513	-0.147959	P01591	IGJ_HUMAN	JCHAIN
12.2217	11.9994	12.1586	12.2463	11.8874	12.1367	5	0.104919	-0.0364272	Q9UHB9	SRP68_HUMAN	SRP68
13.192	12.7826	12.7597	12.9466	12.9412	12.9689	4	0.104429	0.0407941	Q8N1F7	NUP93_HUMAN	NUP93
11.606	11.6794	11.5005	11.8949	9.72721	12.4501	2	0.102826	-0.237928	P25815	S100P_HUMAN	S100P
13.7369	14.2979	13.9604	13.6185	13.1099	14.8168	18	0.101398	-0.150032	P02788	TRFL_HUMAN	LTF
13.8893	14.8663	15.1504	15.6487	12.9447	16.1924	7	0.0977692	0.293255	P12273	PIP_HUMAN	PIP
11.9514	14.5238	12.8995	13.3326	11.2966	13.8604	2	0.0974553	-0.294982	Q15828	CYTM_HUMAN	CST6
11.4473	11.9472	11.6493	11.8652	11.7771	11.5417	2	0.0959423	0.0467736	Q9P289	STK26_HUMAN	STK26
12.6554	12.3669	12.3635	12.4878	12.4294	12.5507	5	0.0950701	0.0273603	P78347	GTF2I_HUMAN	GTF2I
11.1871	13.7226	9.48618	11.2653	10.5588	11.5893	2	0.0920998	-0.327509	P10619	PPGB_HUMAN	CTSA
11.9954	12.8285	9.79944	11.8563	11.5542	11.9081	2	0.0906698	0.231737	P51148	RAB5C_HUMAN	RAB5C
10.7205	11.6171	10.5689	11.0461	11.0532	11.0537	2	0.0893817	0.0821838	Q9BTV4	TMM43_HUMAN	TMEM43
11.9346	12.7698	11.9066	12.616	11.2537	13.2288	3	0.0890969	0.162524	P00441	SODC_HUMAN	SOD1
9.5244	11.1008	11.5754	10.6868	9.47234	11.4142	2	0.0885213	-0.20911	P20933	ASPG_HUMAN	AGA
11.6096	11.833	11.3262	11.6239	11.7177	11.5418	5	0.0874362	0.0382051	P46087	NOP2_HUMAN	NOP2
11.6015	11.5866	11.8401	11.7478	11.6208	11.7266	4	0.0872447	0.0223687	O43795	MYO1B_HUMAN	MYO1B
11.0883	11.5136	11.076	11.0709	11.3063	11.1838	2	0.0868988	-0.0389519	O95801	TTC4_HUMAN	TTC4
13.411	13.1843	13.2692	13.312	13.3454	13.2591	9	0.0867675	0.017293	Q15393	SF3B3_HUMAN	SF3B3
13.194	12.7541	12.9688	12.9303	13.0421	12.8422	5	0.086628	-0.0340605	O60506	HNRPQ_HUMAN	SYNCRIP
13.1826	13.0649	13.1027	13.2602	13.0882	13.0547	6	0.0864107	0.017657	Q9BZX2	UCK2_HUMAN	UCK2
11.9909	12.0437	12.1399	12.0825	11.7659	12.2228	3	0.0861105	-0.034469	Q13620	CUL4B_HUMAN	CUL4B
11.817	11.5646	11.2806	11.7425	11.0777	11.6534	4	0.0858969	-0.0628834	P51003	PAPOA_HUMAN	PAPOLA
12.4264	11.8811	12.6362	12.2384	12.1909	12.3475	2	0.085873	-0.0556358	O95208	EPN2_HUMAN	EPN2
11.4673	12.7088	12.0471	12.0239	12.0703	11.8746	2	0.0825225	-0.0848157	Q16658	FSCN1_HUMAN	FSCN1
11.968	11.807	12.3153	11.9859	12.1262	12.0869	9	0.0823694	0.0362695	P27708	PYR1_HUMAN	CAD
14.328	12.9734	13.2307	13.4089	13.4551	13.3784	14	0.0820687	-0.0965649	P11388	TOP2A_HUMAN	TOP2A
12.0242	12.5313	11.9222	12.2538	12.1064	12.253	9	0.0819908	0.0451438	P55786	PSA_HUMAN	NPEPPS
12.4307	13.1241	12.6411	12.7395	12.7044	12.8994	6	0.0811326	0.0491241	P12081	HARS1_HUMAN	HARS1
13.5795	13.3969	13.0796	13.2951	13.2584	13.3993	2	0.0798603	-0.0344067	Q92890	UFD1_HUMAN	UFD1
12.529	11.5098	12.5559	12.3553	11.929	12.5707	2	0.0778642	0.0867786	P11279	LAMP1_HUMAN	LAMP1
12.8687	11.9156	12.7573	12.5809	12.6324	12.5284	3	0.0777046	0.0667159	P62851	RS25_HUMAN	RPS25
14.1246	14.9751	14.6	14.8453	13.2421	15.1882	8	0.0767143	-0.141345	P07339	CATD_HUMAN	CTSD
11.0217	11.028	11.2917	11.1815	10.999	11.2321	4	0.07331	0.0237586	O15397	IPO8_HUMAN	IPO8
11.4614	11.8051	11.4023	11.5466	11.5732	11.6268	3	0.071045	0.0259323	P41091	IF2G_HUMAN	EIF2S3
11.8584	12.1565	11.8855	11.7637	11.9968	12.0616	2	0.0694674	-0.0260852	Q13564	ULA1_HUMAN	NAE1
11.3588	11.7976	10.0725	10.9462	11.058	11.5508	2	0.0690817	0.108708	Q68D85	NR3L1_HUMAN	NCR3LG1
10.8158	10.1276	9.82632	10.1913	10.472	10.2853	2	0.0684902	0.0596507	P31947	1433S_HUMAN	SFN
13.0512	12.9459	12.8758	12.8105	13.0775	12.931	9	0.0677394	-0.0179548	O75533	SF3B1_HUMAN	SF3B1
11.3564	12.48	11.6012	11.9022	11.5953	11.7383	4	0.0665476	-0.0672722	P13798	ACPH_HUMAN	APEH
15.8474	17.2253	16.4047	17.1173	15.1864	17.6548	17	0.0657586	0.160348	P25311	ZA2G_HUMAN	AZGP1
12.575	13.0739	12.5003	12.3876	12.7871	12.8442	2	0.0657359	-0.0434535	Q8N5G2	MACOI_HUMAN	MACO1
13.1835	14.0541	13.7468	13.7704	12.7198	14.8709	2	0.0651244	0.125548	Q9UGM3	DMBT1_HUMAN	DMBT1
11.0505	11.1285	11.5929	11.4268	10.4282	12.2184	3	0.0641679	0.100499	P01011	AACT_HUMAN	SERPINA3
11.0751	12.0619	11.2013	11.3676	11.3559	11.8016	3	0.0631067	0.0622718	Q13347	EIF3I_HUMAN	EIF3I
12.4159	14.0177	12.3356	13.1573	12.8357	13.0745	3	0.0620757	0.0994342	P28070	PSB4_HUMAN	PSMB4
10.5288	10.0938	10.7452	10.4465	10.4868	10.3322	2	0.0599786	-0.0341034	Q16891	MIC60_HUMAN	IMMT
14.1205	13.8928	13.9285	14.0289	14.0471	13.9089	2	0.0599351	0.0143414	Q9UNS2	CSN3_HUMAN	COPS3
12.9075	12.5421	13.1878	12.7617	12.9854	12.7905	6	0.0575534	-0.0332425	Q92900	RENT1_HUMAN	UPF1
9.90086	10.3572	10.6064	10.1615	10.2458	10.3507	2	0.0573874	-0.0354735	Q9H6Y7	RN167_HUMAN	RNF167
12.499	12.54	12.235	12.5628	12.3478	12.3014	5	0.0572209	-0.0206833	P51648	AL3A2_HUMAN	ALDH3A2
12.511	12.2723	12.1426	12.0792	12.339	12.4338	4	0.0562447	-0.0246299	P63010	AP2B1_HUMAN	AP2B1
10.5165	10.032	10.6052	10.4591	10.4511	10.3311	2	0.0550763	0.0291967	Q92990	GLMN_HUMAN	GLMN
12.244	12.4319	12.3713	11.9848	12.2831	12.6796	2	0.0549446	-0.0332473	Q14103	HNRPD_HUMAN	HNRNPD
10.3596	11.1023	10.0008	10.5765	10.0085	10.6989	2	0.0529022	-0.0596008	P10253	LYAG_HUMAN	GAA
13.7852	14.8875	14.2456	14.7855	13.1801	15.2745	7	0.0520415	0.107229	P06753	TPM3_HUMAN	TPM3
9.97635	10.8101	10.0378	10.5857	10.4397	9.94482	2	0.050466	0.0486355	Q9Y383	LC7L2_HUMAN	LUC7L2
13.3147	13.3802	13.3203	13.2783	13.5296	13.2464	8	0.0484479	0.0130008	P50991	TCPD_HUMAN	CCT4
11.2613	11.1823	11.0897	11.2551	11.121	11.1302	2	0.0468157	-0.00900205	Q9NY93	DDX56_HUMAN	DDX56
12.7187	12.9358	14.2963	13.6351	12.0288	14.6596	3	0.0466835	0.12427	P31025	LCN1_HUMAN	LCN1
12.3311	13.6457	12.1203	12.7977	12.3868	12.7126	6	0.0462018	-0.0666415	P25788	PSA3_HUMAN	PSMA3
11.5709	9.84281	11.8955	11.158	11.1142	11.2954	2	0.0460816	0.0861476	P55196	AFAD_HUMAN	AFDN
11.4149	11.1232	11.3404	11.5614	11.1862	11.1876	3	0.042133	0.0188548	Q02880	TOP2B_HUMAN	TOP2B
12.3968	11.3446	12.4675	12.0477	12.021	12.0065	2	0.0417666	-0.0445544	P13667	PDIA4_HUMAN	PDIA4
13.1567	13.0024	13.2439	13.1855	13.1227	13.0672	12	0.0398922	-0.0092055	Q9ULT8	HECD1_HUMAN	HECTD1
11.709	11.0602	11.8704	11.465	11.6806	11.5824	2	0.0391866	0.0294517	O60271	JIP4_HUMAN	SPAG9
13.7146	13.1891	13.6007	13.5854	13.3865	13.4758	3	0.0377544	-0.0188815	Q8N5J2	MINY1_HUMAN	MINDY1
11.9066	13.4917	11.9376	12.5609	12.4112	12.534	4	0.0365971	0.0567385	P49721	PSB2_HUMAN	PSMB2
13.0328	12.9748	12.9573	12.9186	12.9508	13.0785	4	0.0356717	-0.00567881	O15294	OGT1_HUMAN	OGT
12.855	12.2296	12.6086	12.4454	12.6297	12.6793	4	0.0353771	0.0204159	P38919	IF4A3_HUMAN	EIF4A3
11.4628	11.4826	11.0288	11.4523	11.2279	11.2431	2	0.034776	-0.01695	O94906	PRP6_HUMAN	PRPF6
9.98157	10.9607	10.1291	10.3963	10.291	10.4781	2	0.0342184	0.0313381	O75874	IDHC_HUMAN	IDH1
13.766	13.5074	13.7543	13.7734	13.4736	13.7422	4	0.0339459	-0.0127722	Q9Y6W3	CAN7_HUMAN	CAPN7
15.4183	16.0798	15.8938	16.2969	14.6015	16.3284	8	0.0307308	-0.0550655	P31151	S10A7_HUMAN	S100A7
11.7447	11.7894	11.6822	11.6979	11.8616	11.6371	5	0.029751	-0.00653553	Q15019	SEPT2_HUMAN	SEPTIN2
12.6937	12.8956	12.2588	12.6861	12.4856	12.7281	3	0.0286275	0.0172265	P22626	ROA2_HUMAN	HNRNPA2B1
15.6013	15.2144	15.4328	15.3188	15.3939	15.5041	13	0.0286	-0.0105753	Q9Y4C2	TCAF1_HUMAN	TCAF1
12.0343	11.5894	11.8761	11.8314	11.6245	12.0019	4	0.0277059	-0.0140193	Q9UK73	FEM1B_HUMAN	FEM1B
11.4852	13.933	11.4581	12.2031	11.8162	13.0763	4	0.0272262	0.0731141	P53634	CATC_HUMAN	CTSC
13.2751	13.4034	13.3664	13.5899	12.2973	14.2988	6	0.0268635	0.0470215	P68871	HBB_HUMAN	HBB
11.3848	11.7966	11.987	12.1825	10.3761	12.7799	3	0.0255313	0.0567144	P0DP23;P0DP24;P0DP25	CALM1_HUMAN;CALM2_HUMAN;CALM3_HUMAN	CALM1;CALM2;CALM3
13.7137	13.4452	14.0845	13.719	13.6826	13.7988	7	0.025481	-0.0143379	Q8NC51	PAIRB_HUMAN	SERBP1
12.3372	11.8295	12.1149	12.032	12.0474	12.2376	6	0.02455	0.0118192	Q12906	ILF3_HUMAN	ILF3
12.2839	12.5759	12.2248	12.5417	12.4579	12.1196	3	0.0228036	0.0115093	P04439	HLAA_HUMAN	HLA-A
12.5726	11.7358	12.7371	12.5167	12.2998	12.1642	2	0.0220879	-0.0216099	P51114	FXR1_HUMAN	FXR1
12.0917	11.2348	12.0257	11.9946	10.7136	12.5293	4	0.0210738	-0.0382395	P69905	HBA_HUMAN	HBA1
12.3789	13.3972	11.705	12.8208	12.3512	12.4029	3	0.020287	0.0312907	Q9P035	HACD3_HUMAN	HACD3
11.4714	11.3491	11.6609	11.3464	11.6044	11.51	2	0.0194514	-0.00689061	P27797	CALR_HUMAN	CALR
13.061	12.3001	12.9396	12.8568	12.6176	12.7846	5	0.0187199	-0.0138702	P23246	SFPQ_HUMAN	SFPQ
12.5908	12.6206	12.6569	12.7428	12.569	12.5661	2	0.0173397	0.00320911	P15260	INGR1_HUMAN	IFNGR1
12.1051	12.9165	13.1339	13.4613	10.2738	14.2305	3	0.0167932	-0.0633008	Q9GZZ8	LACRT_HUMAN	LACRT
10.9041	10.0981	10.7733	10.7464	10.3193	10.6683	2	0.0162413	-0.0138149	Q9P2E9	RRBP1_HUMAN	RRBP1
12.3203	11.6729	12.1473	12.2412	11.8966	12.0318	2	0.0147192	0.00968838	Q9BSJ2	GCP2_HUMAN	TUBGCP2
10.8658	11.8546	10.9881	11.366	10.9193	11.3803	2	0.0136689	-0.0143013	P62873;P62879;Q9HAV0	GBB1_HUMAN;GBB2_HUMAN;GBB4_HUMAN	GNB1;GNB2;GNB4
11.7341	12.0381	12.1777	11.922	11.744	12.3071	3	0.012034	0.00771205	P05556	ITB1_HUMAN	ITGB1
9.12242	10.2103	9.95423	11.4454	8.8975	9.03473	2	0.0111926	0.0302041	Q14315	FLNC_HUMAN	FLNC
10.5567	10.9823	10.0148	10.5994	10.8503	10.1351	3	0.00973294	0.0103343	Q96R06	SPAG5_HUMAN	SPAG5
11.3033	9.61964	12.0091	11.3734	10.8297	10.7934	2	0.00965496	0.0214968	P05166	PCCB_HUMAN	PCCB
14.0643	14.2001	13.6799	13.6361	13.8872	14.4457	3	0.00949646	0.0082353	Q96EI5	TCAL4_HUMAN	TCEAL4
11.4548	12.021	11.5941	11.8824	11.7656	11.4398	2	0.00911327	0.00597445	Q9BWH2	FUND2_HUMAN	FUNDC2
11.7533	11.4601	11.682	11.7633	11.5181	11.6225	2	0.00823244	0.00283686	P61011	SRP54_HUMAN	SRP54
11.1323	10.5623	11.5767	10.9182	11.0349	11.3343	2	0.00550724	0.00535425	P28838	AMPL_HUMAN	LAP3
11.0739	11.8019	11.518	11.202	11.946	11.2321	7	0.0045969	-0.00452741	P0DPA2	VSIG8_HUMAN	VSIG8
9.52133	11.3251	11.8626	11.0986	11.2271	10.3672	2	0.00231845	-0.00537395	O60231	DHX16_HUMAN	DHX16
11.7179	12.0509	11.5594	11.6494	11.8009	11.8754	6	0.00166125	-0.000811259	Q9BTE3	MCMBP_HUMAN	MCMBP
12.5656	10.651	12.6565	12.9587	10.336	12.5652	2	0.00136688	-0.00438309	Q8TEM1	PO210_HUMAN	NUP210

## Sheet: GO CRBN_BTZ_vs_CRBN
source	term_name	term_id	highlighted	adjusted_p_value	negative_log10_of_adjusted_p_value	term_size	query_size	intersection_size	effective_domain_size	intersections
GO:MF	protein binding	GO:0005515	true	2.34924e-14	13.6291	14811	363	330	20139	ABCC4,BBS2,GNAS,PSMC2,SEC11A,NFE2L2,RPL10,RPL27,SLC38A1,CLINT1,LBR,CTNNB1,OGA,CDT1,RPL8,LSS,RNF40,ATP6V0A1,RFT1,CLCN3,PIAS4,SUMO2,CDK1,EXOSC10,PSMC5,BRAT1,RMND1,TMEM161A,EMC3,MTHFD2,RPL15,WLS,MCL1,PRKDC,SLC7A5,PDCD4,HIF1A,MARCHF6,IREB2,CRBN,PIM3,ERGIC3,RHPN2,GLUL,AMFR,MCM7,ATP6AP1,NEMP1,PYGL,BBS7,DHCR7,RPS4X,DDIT4,PRIM2,LAS1L,AP2S1,ADRM1,CCNC,EIF3C,ATF4,PPP4C,HAUS5,SPCS3,NEDD8,MAGED1,FANCI,CCND2,…
GO:MF	catalytic activity	GO:0003824	true	3.54684e-11	10.4502	5751	363	170	20139	ABCC4,GNAS,PSMC2,SEC11A,PPAT,LBR,PFAS,OGA,PPA1,LSS,RNF40,PIAS4,CDK1,EXOSC10,PSMC5,MTHFD2,PRKDC,MARCHF6,IREB2,PIM3,GLUL,AMFR,MCM7,PYGL,DHCR7,PRIM2,LAS1L,POLR2A,FADS1,PPP4C,PIAS1,DTL,FADS2,EIF2B3,GUCY1B1,ERCC2,STT3A,ALG3,COPS6,MDN1,DHX30,EXOSC2,CCND1,POLD1,RRM1,LDHB,POLR2B,MSH6,TAP2,FLT4,AURKB,MTOR,LRR1,PINK1,ZUP1,RNF187,FBL,KMT5A,ACO1,GGCX,HMGCR,PSMC4,ATP2A2,RHOBTB3,CIAPIN1,BCAT1,XRCC3,EXT2,DNA2,P…
GO:MF	ATP-dependent activity	GO:0140657	false	4.16215e-10	9.38068	569	363	39	20139	ABCC4,PSMC2,ATP6V0A1,RFT1,PSMC5,MCM7,ERCC2,MDN1,DHX30,MSH6,TAP2,PSMC4,ATP2A2,RHOBTB3,XRCC3,DNA2,PSMC1,GET3,SLFN11,ATP1A1,SMC1A,MCM4,SMC4,SPATA5L1,MYL6,ASCC3,RFC3,XRCC6,DSCC1,MCM3,MYO6,DDX5,HELLS,ABCC1,ATAD3B,ABCB1,ABCE1,CCT5,CCT3
GO:MF	ATP hydrolysis activity	GO:0016887	false	3.51343e-09	8.45427	371	363	30	20139	ABCC4,PSMC2,PSMC5,MCM7,ERCC2,MDN1,DHX30,TAP2,PSMC4,ATP2A2,RHOBTB3,DNA2,PSMC1,GET3,SLFN11,ATP1A1,SMC1A,MCM4,SMC4,SPATA5L1,ASCC3,XRCC6,MCM3,DDX5,ABCC1,ATAD3B,ABCB1,ABCE1,CCT5,CCT3
GO:MF	catalytic activity, acting on a nucleic acid	GO:0140640	false	1.30927e-08	7.88297	637	363	39	20139	EXOSC10,MCM7,PRIM2,POLR2A,ERCC2,DHX30,EXOSC2,POLD1,POLR2B,MSH6,FBL,XRCC3,DNA2,IARS1,SLFN11,NSUN5,SARS1,NEIL3,RNGTT,FARSA,MCM4,QARS1,POLR3A,ASCC3,RFC3,XRCC6,DSCC1,MCM3,CDKAL1,DDX5,TARS1,HELLS,TOP3A,DIS3,LARS1,CNOT8,POLR1B,CPSF3,TDP2
GO:MF	adenyl nucleotide binding	GO:0030554	true	4.77807e-08	7.32075	1658	363	68	20139	ABCC4,PSMC2,LBR,PFAS,CLCN3,CDK1,PSMC5,PRKDC,PIM3,GLUL,MCM7,PYGL,DHCR7,ERCC2,MDN1,DHX30,RRM1,LDHB,CDC6,MSH6,TAP2,FLT4,AURKB,MTOR,PINK1,HMGCR,PSMC4,ATP2A2,RHOBTB3,XRCC3,DNA2,PSMC1,IARS1,GET3,SLFN11,ATP1A1,SMC1A,SARS1,RIOK3,RNGTT,ACLY,ETNK1,FARSA,MCM4,QARS1,PRKAR1A,SMC4,SPATA5L1,ASCC3,ASNS,MELK,CTPS2,XRCC6,PFKM,MCM3,MYO6,DDX5,TARS1,HELLS,ABCC1,CLP1,ATAD3B,LARS1,NDUFA13,ABCB1,ABCE1,CCT5,CCT3
GO:MF	adenyl ribonucleotide binding	GO:0032559	false	6.27493e-08	7.20239	1556	363	65	20139	ABCC4,PSMC2,PFAS,CLCN3,CDK1,PSMC5,PRKDC,PIM3,GLUL,MCM7,PYGL,ERCC2,MDN1,DHX30,RRM1,CDC6,MSH6,TAP2,FLT4,AURKB,MTOR,PINK1,HMGCR,PSMC4,ATP2A2,RHOBTB3,XRCC3,DNA2,PSMC1,IARS1,GET3,SLFN11,ATP1A1,SMC1A,SARS1,RIOK3,RNGTT,ACLY,ETNK1,FARSA,MCM4,QARS1,PRKAR1A,SMC4,SPATA5L1,ASCC3,ASNS,MELK,CTPS2,XRCC6,PFKM,MCM3,MYO6,DDX5,TARS1,HELLS,ABCC1,CLP1,ATAD3B,LARS1,NDUFA13,ABCB1,ABCE1,CCT5,CCT3
GO:MF	ATP binding	GO:0005524	false	8.9549e-08	7.04794	1495	363	63	20139	ABCC4,PSMC2,PFAS,CLCN3,CDK1,PSMC5,PRKDC,PIM3,GLUL,MCM7,PYGL,ERCC2,MDN1,DHX30,RRM1,CDC6,MSH6,TAP2,FLT4,AURKB,MTOR,PINK1,PSMC4,ATP2A2,RHOBTB3,XRCC3,DNA2,PSMC1,IARS1,GET3,SLFN11,ATP1A1,SMC1A,SARS1,RIOK3,RNGTT,ACLY,ETNK1,FARSA,MCM4,QARS1,SMC4,SPATA5L1,ASCC3,ASNS,MELK,CTPS2,XRCC6,PFKM,MCM3,MYO6,DDX5,TARS1,HELLS,ABCC1,CLP1,ATAD3B,LARS1,NDUFA13,ABCB1,ABCE1,CCT5,CCT3
GO:MF	4 iron, 4 sulfur cluster binding	GO:0051539	true	1.52401e-07	6.81701	45	363	11	20139	PPAT,IREB2,PRIM2,ERCC2,POLD1,ACO1,CIAPIN1,DNA2,DPH1,CDKAL1,ABCE1
GO:MF	nucleotide binding	GO:0000166	false	2.33067e-06	5.63252	2182	363	77	20139	ABCC4,GNAS,PSMC2,LBR,PFAS,CLCN3,CDK1,EXOSC10,PSMC5,PRKDC,PIM3,GLUL,MCM7,PYGL,DHCR7,GUCY1B1,ERCC2,MDN1,DHX30,MTO1,POLD1,RRM1,LDHB,CDC6,MSH6,TAP2,FLT4,AURKB,MTOR,PINK1,HMGCR,PSMC4,ATP2A2,RHOBTB3,XRCC3,DNA2,PSMC1,WDR77,IARS1,GET3,SLFN11,DRG2,ATP1A1,SMC1A,SARS1,RIOK3,RNGTT,ACLY,ETNK1,FARSA,MCM4,QARS1,PRKAR1A,SMC4,SPATA5L1,ASCC3,ASNS,MELK,CTPS2,XRCC6,PFKM,MCM3,MYO6,DDX5,IMPDH2,TARS1,HELLS,ZBTB33,ABCC1…
GO:MF	nucleoside phosphate binding	GO:1901265	false	2.37835e-06	5.62372	2183	363	77	20139	ABCC4,GNAS,PSMC2,LBR,PFAS,CLCN3,CDK1,EXOSC10,PSMC5,PRKDC,PIM3,GLUL,MCM7,PYGL,DHCR7,GUCY1B1,ERCC2,MDN1,DHX30,MTO1,POLD1,RRM1,LDHB,CDC6,MSH6,TAP2,FLT4,AURKB,MTOR,PINK1,HMGCR,PSMC4,ATP2A2,RHOBTB3,XRCC3,DNA2,PSMC1,WDR77,IARS1,GET3,SLFN11,DRG2,ATP1A1,SMC1A,SARS1,RIOK3,RNGTT,ACLY,ETNK1,FARSA,MCM4,QARS1,PRKAR1A,SMC4,SPATA5L1,ASCC3,ASNS,MELK,CTPS2,XRCC6,PFKM,MCM3,MYO6,DDX5,IMPDH2,TARS1,HELLS,ZBTB33,ABCC1…
GO:MF	small molecule binding	GO:0036094	false	8.03747e-06	5.09488	2583	363	85	20139	ABCC4,GNAS,PSMC2,LBR,PFAS,CLCN3,CDK1,EXOSC10,PSMC5,PRKDC,PIM3,GLUL,MCM7,PYGL,DHCR7,GUCY1B1,ERCC2,MDN1,DHX30,MTO1,POLD1,RRM1,LDHB,POLR2B,CDC6,MSH6,TAP2,FLT4,AURKB,MTOR,PINK1,GGCX,HMGCR,PSMC4,ATP2A2,RHOBTB3,XRCC3,DNA2,PSMC1,WDR77,IARS1,GET3,MTR,SLFN11,DRG2,ATP1A1,SMC1A,BSG,SARS1,RIOK3,RNGTT,ACLY,ETNK1,FARSA,MCM4,SPTLC1,QARS1,PRKAR1A,SMC4,SPATA5L1,ASCC3,ASNS,MELK,CTPS2,XRCC6,PFKM,MCM3,MYO6,DDX5,IMPD…
GO:MF	purine nucleotide binding	GO:0017076	false	1.24206e-05	4.90586	2019	363	71	20139	ABCC4,GNAS,PSMC2,LBR,PFAS,CLCN3,CDK1,PSMC5,PRKDC,PIM3,GLUL,MCM7,PYGL,DHCR7,GUCY1B1,ERCC2,MDN1,DHX30,RRM1,LDHB,CDC6,MSH6,TAP2,FLT4,AURKB,MTOR,PINK1,HMGCR,PSMC4,ATP2A2,RHOBTB3,XRCC3,DNA2,PSMC1,IARS1,GET3,SLFN11,DRG2,ATP1A1,SMC1A,SARS1,RIOK3,RNGTT,ACLY,ETNK1,FARSA,MCM4,QARS1,PRKAR1A,SMC4,SPATA5L1,ASCC3,ASNS,MELK,CTPS2,XRCC6,PFKM,MCM3,MYO6,DDX5,TARS1,HELLS,ABCC1,CLP1,ATAD3B,LARS1,NDUFA13,ABCB1,ABCE1,…
GO:MF	purine ribonucleotide binding	GO:0032555	false	1.83779e-05	4.7357	1916	363	68	20139	ABCC4,GNAS,PSMC2,PFAS,CLCN3,CDK1,PSMC5,PRKDC,PIM3,GLUL,MCM7,PYGL,GUCY1B1,ERCC2,MDN1,DHX30,RRM1,CDC6,MSH6,TAP2,FLT4,AURKB,MTOR,PINK1,HMGCR,PSMC4,ATP2A2,RHOBTB3,XRCC3,DNA2,PSMC1,IARS1,GET3,SLFN11,DRG2,ATP1A1,SMC1A,SARS1,RIOK3,RNGTT,ACLY,ETNK1,FARSA,MCM4,QARS1,PRKAR1A,SMC4,SPATA5L1,ASCC3,ASNS,MELK,CTPS2,XRCC6,PFKM,MCM3,MYO6,DDX5,TARS1,HELLS,ABCC1,CLP1,ATAD3B,LARS1,NDUFA13,ABCB1,ABCE1,CCT5,CCT3
GO:MF	ubiquitin protein ligase binding	GO:0031625	false	1.98334e-05	4.7026	306	363	22	20139	NFE2L2,CTNNB1,RNF40,PIAS4,SUMO2,HIF1A,NEDD8,PIAS1,SUMO1,PINK1,RHOBTB3,RPL23,SLC25A5,HM13,PRKAR1A,WFS1,FANCL,MOAP1,RNF31,ABCB1,PSMD1,XBP1
GO:MF	purine ribonucleoside triphosphate binding	GO:0035639	false	2.45216e-05	4.61045	1849	363	66	20139	ABCC4,GNAS,PSMC2,PFAS,CLCN3,CDK1,PSMC5,PRKDC,PIM3,GLUL,MCM7,PYGL,GUCY1B1,ERCC2,MDN1,DHX30,RRM1,CDC6,MSH6,TAP2,FLT4,AURKB,MTOR,PINK1,PSMC4,ATP2A2,RHOBTB3,XRCC3,DNA2,PSMC1,IARS1,GET3,SLFN11,DRG2,ATP1A1,SMC1A,SARS1,RIOK3,RNGTT,ACLY,ETNK1,FARSA,MCM4,QARS1,SMC4,SPATA5L1,ASCC3,ASNS,MELK,CTPS2,XRCC6,PFKM,MCM3,MYO6,DDX5,TARS1,HELLS,ABCC1,CLP1,ATAD3B,LARS1,NDUFA13,ABCB1,ABCE1,CCT5,CCT3
GO:MF	ribonucleotide binding	GO:0032553	false	2.58581e-05	4.5874	1933	363	68	20139	ABCC4,GNAS,PSMC2,PFAS,CLCN3,CDK1,PSMC5,PRKDC,PIM3,GLUL,MCM7,PYGL,GUCY1B1,ERCC2,MDN1,DHX30,RRM1,CDC6,MSH6,TAP2,FLT4,AURKB,MTOR,PINK1,HMGCR,PSMC4,ATP2A2,RHOBTB3,XRCC3,DNA2,PSMC1,IARS1,GET3,SLFN11,DRG2,ATP1A1,SMC1A,SARS1,RIOK3,RNGTT,ACLY,ETNK1,FARSA,MCM4,QARS1,PRKAR1A,SMC4,SPATA5L1,ASCC3,ASNS,MELK,CTPS2,XRCC6,PFKM,MCM3,MYO6,DDX5,TARS1,HELLS,ABCC1,CLP1,ATAD3B,LARS1,NDUFA13,ABCB1,ABCE1,CCT5,CCT3
GO:MF	DNA helicase activity	GO:0003678	false	3.58197e-05	4.44588	58	363	10	20139	MCM7,ERCC2,DHX30,DNA2,MCM4,ASCC3,RFC3,XRCC6,DSCC1,MCM3
GO:MF	metal cluster binding	GO:0051540	false	3.9342e-05	4.40514	74	363	11	20139	PPAT,IREB2,PRIM2,ERCC2,POLD1,ACO1,CIAPIN1,DNA2,DPH1,CDKAL1,ABCE1
GO:MF	iron-sulfur cluster binding	GO:0051536	false	3.9342e-05	4.40514	74	363	11	20139	PPAT,IREB2,PRIM2,ERCC2,POLD1,ACO1,CIAPIN1,DNA2,DPH1,CDKAL1,ABCE1
GO:MF	ubiquitin-like protein ligase binding	GO:0044389	false	5.4262e-05	4.2655	324	363	22	20139	NFE2L2,CTNNB1,RNF40,PIAS4,SUMO2,HIF1A,NEDD8,PIAS1,SUMO1,PINK1,RHOBTB3,RPL23,SLC25A5,HM13,PRKAR1A,WFS1,FANCL,MOAP1,RNF31,ABCB1,PSMD1,XBP1
GO:MF	enzyme binding	GO:0019899	false	8.04992e-05	4.09421	2075	363	70	20139	NFE2L2,CTNNB1,CDT1,RNF40,ATP6V0A1,PIAS4,SUMO2,PRKDC,HIF1A,MARCHF6,AMFR,ATP6AP1,ADRM1,ATF4,NEDD8,FANCI,CCND2,PIAS1,SUMO1,CCND1,POLD1,LDHB,CDC6,TRPC4AP,MSH6,FLT4,AURKB,TELO2,C1ORF112,KIFAP3,PINK1,FBL,ATP2A2,RHOBTB3,IARS1,RPL23,MCM10,SARS1,RIOK3,SLC25A5,HM13,EID1,QARS1,TNKS2,PRKAR1A,PHB,PPP3CA,YBX1,GGA3,MFAP3,RASA1,WFS1,CDC25A,FANCL,HMOX1,TNFAIP1,PFKM,DDX5,ANAPC5,LZTR1,MOAP1,SLC12A2,RNF31,APPL1,BNIP…
GO:MF	ATP-dependent activity, acting on DNA	GO:0008094	false	0.000148269	3.82895	122	363	13	20139	MCM7,ERCC2,DHX30,MSH6,XRCC3,DNA2,MCM4,ASCC3,RFC3,XRCC6,DSCC1,MCM3,HELLS
GO:MF	pyrophosphatase activity	GO:0016462	false	0.000232074	3.63437	767	363	35	20139	ABCC4,GNAS,PSMC2,PPA1,PSMC5,MCM7,ERCC2,MDN1,DHX30,TAP2,PSMC4,ATP2A2,RHOBTB3,DNA2,PSMC1,GET3,SLFN11,DRG2,ATP1A1,SMC1A,RNGTT,MCM4,SMC4,SPATA5L1,RASA1,ASCC3,XRCC6,MCM3,DDX5,ABCC1,ATAD3B,ABCB1,ABCE1,CCT5,CCT3
GO:MF	hydrolase activity, acting on acid anhydrides, in phosphorus-containing anhydrides	GO:0016818	false	0.000239213	3.62122	768	363	35	20139	ABCC4,GNAS,PSMC2,PPA1,PSMC5,MCM7,ERCC2,MDN1,DHX30,TAP2,PSMC4,ATP2A2,RHOBTB3,DNA2,PSMC1,GET3,SLFN11,DRG2,ATP1A1,SMC1A,RNGTT,MCM4,SMC4,SPATA5L1,RASA1,ASCC3,XRCC6,MCM3,DDX5,ABCC1,ATAD3B,ABCB1,ABCE1,CCT5,CCT3
GO:MF	hydrolase activity, acting on acid anhydrides	GO:0016817	false	0.000239213	3.62122	768	363	35	20139	ABCC4,GNAS,PSMC2,PPA1,PSMC5,MCM7,ERCC2,MDN1,DHX30,TAP2,PSMC4,ATP2A2,RHOBTB3,DNA2,PSMC1,GET3,SLFN11,DRG2,ATP1A1,SMC1A,RNGTT,MCM4,SMC4,SPATA5L1,RASA1,ASCC3,XRCC6,MCM3,DDX5,ABCC1,ATAD3B,ABCB1,ABCE1,CCT5,CCT3
GO:MF	ribonucleoside triphosphate phosphatase activity	GO:0017111	false	0.000285231	3.5448	705	363	33	20139	ABCC4,GNAS,PSMC2,PSMC5,MCM7,ERCC2,MDN1,DHX30,TAP2,PSMC4,ATP2A2,RHOBTB3,DNA2,PSMC1,GET3,SLFN11,DRG2,ATP1A1,SMC1A,MCM4,SMC4,SPATA5L1,RASA1,ASCC3,XRCC6,MCM3,DDX5,ABCC1,ATAD3B,ABCB1,ABCE1,CCT5,CCT3
GO:MF	proteasome-activating activity	GO:0036402	false	0.000700753	3.15443	6	363	4	20139	PSMC2,PSMC5,PSMC4,PSMC1
GO:MF	catalytic activity, acting on RNA	GO:0140098	false	0.000906159	3.0428	413	363	23	20139	EXOSC10,PRIM2,POLR2A,DHX30,EXOSC2,POLR2B,FBL,IARS1,NSUN5,SARS1,RNGTT,FARSA,QARS1,POLR3A,CDKAL1,DDX5,TARS1,DIS3,LARS1,CNOT8,POLR1B,CPSF3,TDP2
GO:MF	single-stranded DNA helicase activity	GO:0017116	false	0.00118665	2.92568	23	363	6	20139	MCM7,DNA2,MCM4,RFC3,DSCC1,MCM3
GO:MF	heterocyclic compound binding	GO:1901363	false	0.00123439	2.90855	7455	363	177	20139	ABCC4,GNAS,PSMC2,NFE2L2,RPL10,RPL27,LBR,PFAS,CDT1,RPL8,RNF40,CLCN3,PIAS4,SUMO2,CDK1,EXOSC10,PSMC5,RPL15,PRKDC,PDCD4,HIF1A,IREB2,PIM3,GLUL,MCM7,PYGL,DHCR7,RPS4X,PRIM2,LAS1L,EIF3C,POLR2A,ATF4,FANCI,PSMD4,PIAS1,SUMO1,EIF2B3,GUCY1B1,ERCC2,ZCCHC12,UTP6,RPL6,MDN1,DHX30,EXOSC2,ATF6B,MTO1,RPL18A,RPL14,RPL7A,CREB3,POLD1,RRM1,UIMC1,LDHB,MYC,POLR2B,CDC6,RPL7,RPS14,MSH6,TAP2,FLT4,AURKB,MTOR,TELO2,PINK1,IGF2B…
GO:MF	catalytic activity, acting on DNA	GO:0140097	false	0.00125868	2.90008	247	363	17	20139	MCM7,ERCC2,DHX30,POLD1,MSH6,XRCC3,DNA2,NEIL3,MCM4,ASCC3,RFC3,XRCC6,DSCC1,MCM3,HELLS,TOP3A,TDP2
GO:MF	organic cyclic compound binding	GO:0097159	false	0.00146403	2.83445	7526	363	178	20139	ABCC4,GNAS,PSMC2,NFE2L2,RPL10,RPL27,LBR,PFAS,CDT1,RPL8,RNF40,CLCN3,PIAS4,SUMO2,CDK1,EXOSC10,PSMC5,RPL15,PRKDC,PDCD4,HIF1A,IREB2,PIM3,GLUL,MCM7,PYGL,DHCR7,RPS4X,PRIM2,LAS1L,EIF3C,POLR2A,ATF4,FANCI,PSMD4,PIAS1,SUMO1,EIF2B3,GUCY1B1,ERCC2,ZCCHC12,UTP6,RPL6,MDN1,DHX30,EXOSC2,ATF6B,MTO1,RPL18A,RPL14,RPL7A,CREB3,POLD1,RRM1,UIMC1,LDHB,MYC,POLR2B,CDC6,RPL7,RPS14,MSH6,TAP2,FLT4,AURKB,MTOR,TELO2,PINK1,IGF2B…
GO:MF	hydrolase activity	GO:0016787	false	0.00212877	2.67187	2446	363	74	20139	ABCC4,GNAS,PSMC2,SEC11A,OGA,PPA1,EXOSC10,PSMC5,MTHFD2,MCM7,LAS1L,PPP4C,ERCC2,COPS6,MDN1,DHX30,EXOSC2,POLD1,TAP2,ZUP1,PSMC4,ATP2A2,RHOBTB3,XRCC3,DNA2,PSMC1,PNPLA2,IARS1,GET3,SLFN11,PPP2R5D,DRG2,USP48,ATP1A1,SMC1A,NEIL3,PMPCA,HM13,USP11,RNGTT,PRPF8,MCM4,PSMD7,SMC4,PPP3CA,SPATA5L1,PPP2CA,OTUD5,SPRTN,RASA1,ASCC3,CDC25A,XRCC6,SMPD4,MCM3,DDX5,HELLS,UCHL5,GANAB,DIS3,FASN,ABCC1,RNPEP,ERMP1,ATAD3B,LARS1,E…
GO:MF	carbohydrate derivative binding	GO:0097367	false	0.00306776	2.51318	2294	363	70	20139	ABCC4,GNAS,PSMC2,PFAS,CLCN3,CDK1,PSMC5,PRKDC,PIM3,GLUL,MCM7,PYGL,GUCY1B1,ERCC2,MDN1,DHX30,RRM1,POLR2B,CDC6,MSH6,TAP2,FLT4,AURKB,MTOR,PINK1,HMGCR,PSMC4,ATP2A2,RHOBTB3,XRCC3,DNA2,PSMC1,IARS1,GET3,SLFN11,DRG2,ATP1A1,SMC1A,SARS1,RIOK3,RNGTT,ACLY,ETNK1,FARSA,MCM4,QARS1,PRKAR1A,SMC4,SPATA5L1,ASCC3,ASNS,MELK,CTPS2,XRCC6,PFKM,MCM3,MYO6,DDX5,TARS1,HELLS,ABCC1,CLP1,ATAD3B,LARS1,NDUFA13,POLR1B,ABCB1,ABCE1,C…
GO:MF	helicase activity	GO:0004386	false	0.00320045	2.49479	160	363	13	20139	MCM7,ERCC2,DHX30,DNA2,SLFN11,MCM4,ASCC3,RFC3,XRCC6,DSCC1,MCM3,DDX5,HELLS
GO:MF	structural constituent of ribosome	GO:0003735	true	0.00402491	2.39524	452	363	23	20139	RPL10,RPL27,RPL8,RPL15,RPS4X,RPL6,RPL18A,RPL14,RPL7A,RPL7,RPS14,RPL18,RPL23,RPS18,RPL13,RPL7L1,RPS17,RPS23,MRPL3,RPL4,RPS16,RPSA,RPL13A
GO:MF	anion binding	GO:0043168	false	0.00405647	2.39185	2446	363	73	20139	ABCC4,GNAS,PSMC2,LBR,PFAS,CLCN3,CDK1,PSMC5,MTHFD2,PRKDC,PIM3,GLUL,MCM7,PYGL,GUCY1B1,ERCC2,MDN1,DHX30,MTO1,RRM1,CDC6,MSH6,TAP2,FLT4,AURKB,MTOR,PINK1,HMGCR,PSMC4,ATP2A2,RHOBTB3,XRCC3,DNA2,PSMC1,IARS1,GET3,SLFN11,DRG2,ATP1A1,SMC1A,SARS1,RIOK3,RNGTT,ACLY,ETNK1,FARSA,MCM4,SPTLC1,QARS1,PRKAR1A,SMC4,SPATA5L1,ASCC3,FLII,ASNS,MELK,CTPS2,XRCC6,PFKM,MCM3,MYO6,DDX5,TARS1,HELLS,ABCC1,CLP1,ATAD3B,LARS1,NDUFA13…
GO:MF	protein-containing complex binding	GO:0044877	true	0.00481677	2.31724	1761	363	57	20139	GNAS,CTNNB1,CDT1,CDK1,AMFR,ADRM1,EIF3C,ATF4,SEC61A1,GUCY1B1,DHX30,TMCO1,CREB3,POLD1,MYC,POLR2B,MSH6,MTOR,TELO2,UXT,KIFAP3,NCLN,PINK1,NOMO1,FBL,HLA-DOA,PHF8,SMC1A,NEIL3,FZR1,COG2,SMC4,CDC20,PPP3CA,NOC2L,SPATA5L1,POLR3A,GGA3,NCAPH,WFS1,FLII,ECPAS,XRCC6,GEMIN4,BIRC2,MYO6,DDX5,HELLS,UCHL5,APPL1,CCDC47,IRS4,RPSA,TFAP2A,ABCE1,XBP1,SNX4
GO:MF	transcription corepressor activity	GO:0003714	true	0.0234795	1.62931	193	363	13	20139	PIAS4,PIAS1,CCND1,UXT,KMT5A,EID1,PHB,NOC2L,ZNF451,TFAP2A,TDP2,KDM5B,DMAP1
GO:MF	single-stranded DNA binding	GO:0003697	true	0.0296601	1.52783	120	363	10	20139	MCM7,MCM10,NEIL3,MCM4,SMC4,SPRTN,MCM3,TOP3A,RADX,TDP2
GO:MF	ribonucleoprotein complex binding	GO:0043021	false	0.0362671	1.44049	174	363	12	20139	EIF3C,SEC61A1,TMCO1,MTOR,NCLN,NOMO1,SPATA5L1,GEMIN4,DDX5,CCDC47,RPSA,ABCE1
GO:MF	transcription factor binding	GO:0008134	false	0.0388431	1.41069	594	363	25	20139	BBS2,NFE2L2,CTNNB1,PSMC5,PRKDC,HIF1A,BBS7,ATF4,PIAS1,SUMO1,CREB3,MYC,NCAPG2,MTOR,FBL,RPL23,USP11,NOC2L,WFS1,BHLHE40,KEAP1,MED16,DDX5,DMAP1,XBP1
GO:MF	transferase activity	GO:0016740	false	0.0447008	1.34968	2354	363	67	20139	PPAT,RNF40,PIAS4,CDK1,PRKDC,MARCHF6,PIM3,GLUL,AMFR,PYGL,PRIM2,POLR2A,PIAS1,DTL,EIF2B3,STT3A,ALG3,CCND1,POLD1,POLR2B,FLT4,AURKB,MTOR,PINK1,RNF187,FBL,KMT5A,CIAPIN1,BCAT1,EXT2,TRIM27,PNPLA2,PTDSS1,MTR,NSUN5,DPH1,SRM,RIOK3,CDC23,RNGTT,ACLY,ETNK1,SPTLC1,TNKS2,PRKAR1A,MIB1,ALG1,POLR3A,HERC4,FANCL,MELK,KCTD10,TNFAIP1,BIRC2,PFKM,TRIM11,CDKAL1,HUWE1,RNF216,UMPS,RNF31,FASN,FBXO21,CLP1,ZNF451,POLR1B,TNKS
GO:BP	organonitrogen compound metabolic process	GO:1901564	true	1.48388e-23	22.8286	6362	361	207	21010	PSMC2,SEC11A,PPAT,NFE2L2,RPL10,RPL27,SLC38A1,PFAS,CTNNB1,OGA,RPL8,TMEM259,RNF40,RFT1,PIAS4,SUMO2,CDK1,PSMC5,BRAT1,RMND1,MTHFD2,RPL15,PRKDC,PDCD4,HIF1A,MARCHF6,IREB2,CRBN,PIM3,GLUL,AMFR,BBS7,RPS4X,ADRM1,EIF3C,ATF4,SPCS3,NEDD8,MAGED1,FANCI,CCND2,PSMD4,PIAS1,DTL,FANCA,SUMO1,EIF2B3,GUCY1B1,STT3A,RPL6,RTN3,ALG3,COPS6,EXOSC2,RPL18A,RPL14,RPL7A,CCND1,ST13,RRM1,UIMC1,LDHB,MYC,CDC6,RPL7,NUB1,TRPC4AP,RPS14…
GO:BP	protein metabolic process	GO:0019538	false	4.74639e-21	20.3236	5373	361	182	21010	PSMC2,SEC11A,NFE2L2,RPL10,RPL27,CTNNB1,OGA,RPL8,TMEM259,RNF40,RFT1,PIAS4,SUMO2,CDK1,PSMC5,BRAT1,RMND1,RPL15,PRKDC,PDCD4,HIF1A,MARCHF6,IREB2,CRBN,PIM3,GLUL,AMFR,BBS7,RPS4X,ADRM1,EIF3C,ATF4,SPCS3,NEDD8,MAGED1,FANCI,CCND2,PSMD4,PIAS1,DTL,FANCA,SUMO1,EIF2B3,STT3A,RPL6,RTN3,ALG3,COPS6,EXOSC2,RPL18A,RPL14,RPL7A,CCND1,ST13,UIMC1,MYC,CDC6,RPL7,NUB1,TRPC4AP,RPS14,STX5,FLT4,AURKB,MTOR,TELO2,C1ORF112,LRR1,P…
GO:BP	cytoplasmic translation	GO:0002181	false	1.41973e-18	17.8478	154	361	29	21010	RPL10,RPL27,RPL8,RPL15,RPS4X,EIF3C,EIF2B3,RPL6,RPL18A,RPL14,RPL7A,RPL7,RPS14,MTOR,RPL18,EIF3E,RPL23,DRG2,RPS18,SARS1,RPL13,YBX1,RPS17,RPS23,RPL4,RPS16,RPSA,RPL13A,IGF2BP1
GO:BP	modification-dependent macromolecule catabolic process	GO:0043632	false	3.28007e-18	17.4841	716	361	56	21010	PSMC2,NFE2L2,CTNNB1,RNF40,SUMO2,EXOSC10,PSMC5,MARCHF6,CRBN,AMFR,BBS7,ADRM1,NEDD8,PSMD4,PIAS1,DTL,SUMO1,EXOSC2,NUB1,TRPC4AP,PINK1,RNF187,PSMC4,RHOBTB3,PSMD8,PSMC1,WDR77,RPL23,USP48,FZR1,CDC23,USP11,PSMD7,MIB1,CDC20,ANAPC1,WFS1,ASCC3,PSMD12,HERC4,KEAP1,ECPAS,KCTD10,TNFAIP1,FAM8A1,BIRC2,ANAPC5,UCHL5,PSMD6,RNF216,FBXO21,PSMB1,CCDC47,PSMD1,XBP1,ANAPC7
GO:BP	proteasome-mediated ubiquitin-dependent protein catabolic process	GO:0043161	false	1.40311e-17	16.8529	446	361	44	21010	PSMC2,NFE2L2,CTNNB1,SUMO2,PSMC5,MARCHF6,CRBN,AMFR,BBS7,ADRM1,PSMD4,PIAS1,DTL,SUMO1,NUB1,TRPC4AP,RNF187,PSMC4,RHOBTB3,PSMD8,PSMC1,FZR1,CDC23,PSMD7,CDC20,ANAPC1,WFS1,ASCC3,PSMD12,KEAP1,ECPAS,KCTD10,TNFAIP1,FAM8A1,BIRC2,ANAPC5,UCHL5,PSMD6,RNF216,PSMB1,CCDC47,PSMD1,XBP1,ANAPC7
GO:BP	proteasomal protein catabolic process	GO:0010498	false	1.51186e-17	16.8205	515	361	47	21010	PSMC2,NFE2L2,CTNNB1,TMEM259,SUMO2,PSMC5,MARCHF6,CRBN,AMFR,BBS7,ADRM1,PSMD4,PIAS1,DTL,SUMO1,NUB1,TRPC4AP,PINK1,RNF187,PSMC4,RHOBTB3,PSMD8,PSMC1,FZR1,CDC23,HM13,PSMD7,CDC20,ANAPC1,WFS1,ASCC3,PSMD12,KEAP1,ECPAS,KCTD10,TNFAIP1,FAM8A1,BIRC2,ANAPC5,UCHL5,PSMD6,RNF216,PSMB1,CCDC47,PSMD1,XBP1,ANAPC7
GO:BP	ubiquitin-dependent protein catabolic process	GO:0006511	false	2.72261e-17	16.565	696	361	54	21010	PSMC2,NFE2L2,CTNNB1,RNF40,SUMO2,PSMC5,MARCHF6,CRBN,AMFR,BBS7,ADRM1,NEDD8,PSMD4,PIAS1,DTL,SUMO1,NUB1,TRPC4AP,PINK1,RNF187,PSMC4,RHOBTB3,PSMD8,PSMC1,WDR77,RPL23,USP48,FZR1,CDC23,USP11,PSMD7,MIB1,CDC20,ANAPC1,WFS1,ASCC3,PSMD12,HERC4,KEAP1,ECPAS,KCTD10,TNFAIP1,FAM8A1,BIRC2,ANAPC5,UCHL5,PSMD6,RNF216,FBXO21,PSMB1,CCDC47,PSMD1,XBP1,ANAPC7
GO:BP	macromolecule catabolic process	GO:0009057	false	3.61082e-17	16.4424	1412	361	78	21010	PSMC2,NFE2L2,CTNNB1,OGA,TMEM259,RNF40,SUMO2,EXOSC10,PSMC5,MARCHF6,IREB2,CRBN,AMFR,PYGL,BBS7,ADRM1,NEDD8,PSMD4,PIAS1,DTL,SUMO1,EXOSC2,NUB1,TRPC4AP,STX5,MTOR,PINK1,IGF2BP2,RNF187,HMGCR,PSMC4,EIF3E,RHOBTB3,PSMD8,DNA2,PSMC1,WDR77,RPL23,USP48,FZR1,CDC23,HM13,USP11,PSMD7,PHB,MIB1,CDC20,YBX1,ANAPC1,GGA3,VPS35,WFS1,ASCC3,PSMD12,HERC4,KEAP1,ECPAS,KCTD10,TNFAIP1,FAM8A1,BIRC2,PFKM,DDX5,ANAPC5,UCHL5,PSMD6,RN…
GO:BP	modification-dependent protein catabolic process	GO:0019941	false	5.22673e-17	16.2818	706	361	54	21010	PSMC2,NFE2L2,CTNNB1,RNF40,SUMO2,PSMC5,MARCHF6,CRBN,AMFR,BBS7,ADRM1,NEDD8,PSMD4,PIAS1,DTL,SUMO1,NUB1,TRPC4AP,PINK1,RNF187,PSMC4,RHOBTB3,PSMD8,PSMC1,WDR77,RPL23,USP48,FZR1,CDC23,USP11,PSMD7,MIB1,CDC20,ANAPC1,WFS1,ASCC3,PSMD12,HERC4,KEAP1,ECPAS,KCTD10,TNFAIP1,FAM8A1,BIRC2,ANAPC5,UCHL5,PSMD6,RNF216,FBXO21,PSMB1,CCDC47,PSMD1,XBP1,ANAPC7
GO:BP	protein catabolic process	GO:0030163	false	2.28841e-16	15.6405	1043	361	65	21010	PSMC2,NFE2L2,CTNNB1,OGA,TMEM259,RNF40,SUMO2,PSMC5,MARCHF6,CRBN,AMFR,BBS7,ADRM1,NEDD8,PSMD4,PIAS1,DTL,SUMO1,NUB1,TRPC4AP,STX5,MTOR,PINK1,RNF187,HMGCR,PSMC4,RHOBTB3,PSMD8,PSMC1,WDR77,RPL23,USP48,FZR1,CDC23,HM13,USP11,PSMD7,PHB,MIB1,CDC20,ANAPC1,GGA3,VPS35,WFS1,ASCC3,PSMD12,HERC4,KEAP1,ECPAS,KCTD10,TNFAIP1,FAM8A1,BIRC2,ANAPC5,UCHL5,PSMD6,RNF216,FBXO21,PSMB1,CCDC47,BNIP3,NDUFA13,PSMD1,XBP1,ANAPC7
GO:BP	proteolysis involved in protein catabolic process	GO:0051603	false	8.91273e-16	15.05	807	361	56	21010	PSMC2,NFE2L2,CTNNB1,TMEM259,RNF40,SUMO2,PSMC5,MARCHF6,CRBN,AMFR,BBS7,ADRM1,NEDD8,PSMD4,PIAS1,DTL,SUMO1,NUB1,TRPC4AP,PINK1,RNF187,PSMC4,RHOBTB3,PSMD8,PSMC1,WDR77,RPL23,USP48,FZR1,CDC23,HM13,USP11,PSMD7,MIB1,CDC20,ANAPC1,WFS1,ASCC3,PSMD12,HERC4,KEAP1,ECPAS,KCTD10,TNFAIP1,FAM8A1,BIRC2,ANAPC5,UCHL5,PSMD6,RNF216,FBXO21,PSMB1,CCDC47,PSMD1,XBP1,ANAPC7
GO:BP	peptide metabolic process	GO:0006518	false	2.5228e-15	14.5981	912	361	59	21010	SEC11A,NFE2L2,RPL10,RPL27,RPL8,RMND1,RPL15,PRKDC,IREB2,RPS4X,EIF3C,ATF4,SPCS3,EIF2B3,RPL6,RTN3,EXOSC2,RPL18A,RPL14,RPL7A,MYC,RPL7,RPS14,MTOR,PINK1,IGF2BP2,RPL18,ACO1,EIF3E,IARS1,RPL23,DRG2,RPS18,NSUN5,SARS1,RPL13,HM13,FARSA,QARS1,YBX1,GGA3,WFS1,RPS17,ASCC3,RPS23,MRPL3,CDKAL1,RPL4,EIF4G2,TARS1,RPS16,DIS3,RPSA,LARS1,CNOT8,ABCE1,EEF1G,RPL13A,IGF2BP1
GO:BP	amide metabolic process	GO:0043603	false	6.90442e-15	14.1609	1210	361	68	21010	SEC11A,NFE2L2,RPL10,RPL27,RPL8,RMND1,MTHFD2,RPL15,PRKDC,IREB2,GLUL,RPS4X,EIF3C,ATF4,SPCS3,EIF2B3,RPL6,RTN3,EXOSC2,RPL18A,RPL14,RPL7A,MYC,RPL7,RPS14,MTOR,PINK1,IGF2BP2,RPL18,ACO1,EIF3E,IARS1,RPL23,DRG2,RPS18,NSUN5,SARS1,RPL13,HM13,ACLY,FARSA,SPTLC1,QARS1,PPP2CA,YBX1,GGA3,FAR1,WFS1,RPS17,ASCC3,ASNS,RPS23,FAR2,MRPL3,SMPD4,CDKAL1,RPL4,EIF4G2,TARS1,RPS16,DIS3,RPSA,LARS1,CNOT8,ABCE1,EEF1G,RPL13A,IGF2BP1
GO:BP	translation	GO:0006412	false	7.2384e-15	14.1404	760	361	53	21010	RPL10,RPL27,RPL8,RMND1,RPL15,PRKDC,IREB2,RPS4X,EIF3C,ATF4,EIF2B3,RPL6,EXOSC2,RPL18A,RPL14,RPL7A,MYC,RPL7,RPS14,MTOR,PINK1,IGF2BP2,RPL18,ACO1,EIF3E,IARS1,RPL23,DRG2,RPS18,NSUN5,SARS1,RPL13,FARSA,QARS1,YBX1,WFS1,RPS17,ASCC3,RPS23,MRPL3,CDKAL1,RPL4,EIF4G2,TARS1,RPS16,DIS3,RPSA,LARS1,CNOT8,ABCE1,EEF1G,RPL13A,IGF2BP1
GO:BP	peptide biosynthetic process	GO:0043043	false	7.66815e-15	14.1153	789	361	54	21010	NFE2L2,RPL10,RPL27,RPL8,RMND1,RPL15,PRKDC,IREB2,RPS4X,EIF3C,ATF4,EIF2B3,RPL6,EXOSC2,RPL18A,RPL14,RPL7A,MYC,RPL7,RPS14,MTOR,PINK1,IGF2BP2,RPL18,ACO1,EIF3E,IARS1,RPL23,DRG2,RPS18,NSUN5,SARS1,RPL13,FARSA,QARS1,YBX1,WFS1,RPS17,ASCC3,RPS23,MRPL3,CDKAL1,RPL4,EIF4G2,TARS1,RPS16,DIS3,RPSA,LARS1,CNOT8,ABCE1,EEF1G,RPL13A,IGF2BP1
GO:BP	amide biosynthetic process	GO:0043604	false	2.4346e-14	13.6136	927	361	58	21010	NFE2L2,RPL10,RPL27,RPL8,RMND1,RPL15,PRKDC,IREB2,RPS4X,EIF3C,ATF4,EIF2B3,RPL6,EXOSC2,RPL18A,RPL14,RPL7A,MYC,RPL7,RPS14,MTOR,PINK1,IGF2BP2,RPL18,ACO1,EIF3E,IARS1,RPL23,DRG2,RPS18,NSUN5,SARS1,RPL13,ACLY,FARSA,SPTLC1,QARS1,YBX1,WFS1,RPS17,ASCC3,ASNS,RPS23,MRPL3,SMPD4,CDKAL1,RPL4,EIF4G2,TARS1,RPS16,DIS3,RPSA,LARS1,CNOT8,ABCE1,EEF1G,RPL13A,IGF2BP1
GO:BP	organonitrogen compound biosynthetic process	GO:1901566	false	5.52117e-14	13.258	1816	361	84	21010	PPAT,NFE2L2,RPL10,RPL27,SLC38A1,PFAS,CTNNB1,OGA,RPL8,RFT1,RMND1,RPL15,PRKDC,HIF1A,IREB2,GLUL,RPS4X,EIF3C,ATF4,EIF2B3,GUCY1B1,STT3A,RPL6,ALG3,EXOSC2,RPL18A,RPL14,RPL7A,MYC,RPL7,RPS14,MTOR,PINK1,IGF2BP2,RPL18,ACO1,EIF3E,BCAT1,TUSC3,EXT2,IARS1,PTDSS1,MTR,RPL23,DRG2,RPS18,NSUN5,SARS1,RPL13,SRM,ACLY,FARSA,SPTLC1,QARS1,ALG1,YBX1,VPS35,WFS1,RPS17,ASCC3,ASNS,RPS23,CTPS2,MRPL3,SMPD4,CDKAL1,RPL4,MAGT1,EIF4…
GO:BP	catabolic process	GO:0009056	false	3.75344e-13	12.4256	2616	361	103	21010	PSMC2,NFE2L2,CTNNB1,OGA,TMEM259,RNF40,ATP6V0A1,SUMO2,EXOSC10,PSMC5,MCL1,SLC7A5,HIF1A,MARCHF6,IREB2,CRBN,GLUL,AMFR,PYGL,BBS7,DDIT4,ADRM1,NEDD8,PSMD4,PIAS1,DTL,SUMO1,EXOSC2,NUB1,TRPC4AP,STX5,MTOR,PINK1,IGF2BP2,RNF187,HMGCR,PSMC4,EIF3E,ATP2A2,RHOBTB3,PSMD8,DNA2,PSMC1,TRIM27,WDR77,PNPLA2,RPL23,USP48,FZR1,CDC23,SLC25A5,HM13,USP11,VPS33A,PSMD7,SPTLC1,PHB,MIB1,CDC20,PPP2CA,YBX1,ANAPC1,GGA3,VPS35,WFS1,AS…
GO:BP	organonitrogen compound catabolic process	GO:1901565	false	5.56465e-13	12.2546	1386	361	70	21010	PSMC2,NFE2L2,CTNNB1,OGA,TMEM259,RNF40,SUMO2,PSMC5,MARCHF6,CRBN,GLUL,AMFR,BBS7,ADRM1,NEDD8,PSMD4,PIAS1,DTL,SUMO1,NUB1,TRPC4AP,STX5,MTOR,PINK1,RNF187,HMGCR,PSMC4,RHOBTB3,PSMD8,PSMC1,WDR77,RPL23,USP48,FZR1,CDC23,HM13,USP11,PSMD7,PHB,MIB1,CDC20,ANAPC1,GGA3,VPS35,WFS1,ASCC3,PSMD12,HERC4,KEAP1,ECPAS,KCTD10,HMOX1,TNFAIP1,SMPD4,FAM8A1,BIRC2,ANAPC5,UROD,UCHL5,PSMD6,RNF216,ABCC1,FBXO21,PSMB1,CCDC47,BNIP3,N…
GO:BP	ribosome biogenesis	GO:0042254	true	7.33312e-13	12.1347	327	361	33	21010	RPL10,RPL27,EXOSC10,PRKDC,GLUL,RPS4X,LAS1L,ERCC2,UTP6,RPL6,MDN1,DHX30,EXOSC2,RPL14,URB2,RPL7A,RPL7,RPS14,FBL,NSUN5,RIOK3,RPL7L1,NOC2L,SPATA5L1,RPS17,RPS23,GEMIN4,RPS16,DIS3,EBNA1BP2,URB1,RPSA,ABCE1
GO:BP	DNA metabolic process	GO:0006259	false	1.61228e-11	10.7926	1039	361	57	21010	CTNNB1,CDT1,PIAS4,CDK1,EXOSC10,TMEM161A,PRKDC,MCM7,PRIM2,PPP4C,FANCI,DTL,FANCA,SUMO1,ERCC2,POLD1,RRM1,UIMC1,MYC,CDC6,MSH6,AURKB,TELO2,KMT5A,XRCC3,DNA2,SLFN11,MCM10,SMC1A,NEIL3,FZR1,POLA2,MCM4,TNKS2,PHB,PPP2CA,TMEM161B,SPRTN,ASCC3,FANCL,RFC3,TNFAIP1,XRCC6,DSCC1,NSMCE4A,MCM3,HELLS,HUWE1,TOP3A,UCHL5,RRM2,RADX,CCT5,CCT3,TDP2,DMAP1,TNKS
GO:BP	mitotic cell cycle process	GO:1903047	true	5.75284e-11	10.2401	757	361	47	21010	CDT1,CDK1,PRKDC,CCND2,PIAS1,DTL,ERCC2,AAAS,CCND1,RRM1,UIMC1,MYC,CDC6,NCAPG2,AURKB,KMT5A,BCAT1,XRCC3,DNA2,SLFN11,PHF8,SMC1A,FZR1,CDC23,MCM4,SMC4,CDC20,PPP3CA,PPP2CA,ANAPC1,RASA1,NCAPH,ZWINT,NCAPG,CDC25A,MELK,MCM3,IK,ANAPC5,BTN2A2,APPL1,RRM2,ESPL1,ABCB1,CPSF3,TNKS,ANAPC7
GO:BP	organic substance catabolic process	GO:1901575	false	7.24743e-11	10.1398	2173	361	87	21010	PSMC2,NFE2L2,CTNNB1,OGA,TMEM259,RNF40,SUMO2,EXOSC10,PSMC5,HIF1A,MARCHF6,IREB2,CRBN,GLUL,AMFR,PYGL,BBS7,DDIT4,ADRM1,NEDD8,PSMD4,PIAS1,DTL,SUMO1,EXOSC2,NUB1,TRPC4AP,STX5,MTOR,PINK1,IGF2BP2,RNF187,HMGCR,PSMC4,EIF3E,RHOBTB3,PSMD8,DNA2,PSMC1,WDR77,PNPLA2,RPL23,USP48,FZR1,CDC23,HM13,USP11,PSMD7,PHB,MIB1,CDC20,PPP2CA,YBX1,ANAPC1,GGA3,VPS35,WFS1,ASCC3,PSMD12,HERC4,KEAP1,ECPAS,KCTD10,HMOX1,TNFAIP1,SMPD4,F…
GO:BP	cellular response to stress	GO:0033554	false	1.47249e-10	9.83195	1925	361	80	21010	NFE2L2,TMEM259,PIAS4,CDK1,BRAT1,TMEM161A,MCL1,PRKDC,SLC7A5,PDCD4,HIF1A,MARCHF6,GLUL,AMFR,MCM7,DDIT4,FADS1,ATF4,PPP4C,FANCI,DTL,FANCA,SUMO1,ERCC2,ATF6B,TMCO1,CCND1,CREB3,POLD1,RRM1,UIMC1,MYC,MSH6,FLT4,MTOR,TELO2,PINK1,KMT5A,ATP2A2,XRCC3,DNA2,MTR,SLFN11,MCM10,SMC1A,NEIL3,FZR1,HM13,MCM4,QARS1,YBX1,SPRTN,WFS1,ASCC3,ASNS,FANCL,KEAP1,ECPAS,HMOX1,RFC3,XRCC6,FAM8A1,NSMCE4A,MCM3,MYO6,DDX5,HUWE1,MOAP1,TOP3…
GO:BP	chromosome organization	GO:0051276	false	1.70956e-10	9.76712	633	361	42	21010	CTNNB1,CDT1,CDK1,EXOSC10,PRKDC,MCM7,ERCC2,DHX30,AAAS,MYC,CDC6,NCAPG2,AURKB,TELO2,KMT5A,XRCC3,DNA2,SMC1A,CDC23,MCM4,TNKS2,SMC4,CDC20,ANAPC1,NCAPH,ZWINT,NCAPG,ASCC3,RFC3,XRCC6,DSCC1,NSMCE4A,MCM3,IK,ANAPC5,TOP3A,UCHL5,ESPL1,CCT5,CCT3,TNKS,ANAPC7
GO:BP	cell cycle process	GO:0022402	false	2.00612e-10	9.69764	1273	361	62	21010	CTNNB1,CDT1,CDK1,PRKDC,CCNC,HAUS5,CCND2,PIAS1,DTL,FANCA,ERCC2,AAAS,CCND1,RRM1,UIMC1,PMF1,MYC,CDC6,MSH6,NCAPG2,AURKB,TELO2,UXT,C1ORF112,KMT5A,BCAT1,XRCC3,DNA2,RPL23,SLFN11,PHF8,SMC1A,FZR1,RIOK3,CDC23,SLC25A5,MCM4,SMC4,CDC20,PPP3CA,PPP2CA,ANAPC1,RASA1,NCAPH,ZWINT,NCAPG,CDC25A,MELK,DSCC1,MCM3,IK,ANAPC5,BTN2A2,TOP3A,APPL1,RRM2,ESPL1,ABCB1,WDR6,CPSF3,TNKS,ANAPC7
GO:BP	mitotic cell cycle	GO:0000278	false	2.07932e-10	9.68208	908	361	51	21010	CTNNB1,CDT1,CDK1,PRKDC,PIM3,CCND2,PIAS1,DTL,ERCC2,AAAS,CCND1,RRM1,UIMC1,MYC,CDC6,NCAPG2,AURKB,C1ORF112,KMT5A,BCAT1,XRCC3,DNA2,SLFN11,PHF8,SMC1A,FZR1,CDC23,MCM4,SMC4,CDC20,PPP3CA,PPP2CA,ANAPC1,RASA1,NCAPH,ZWINT,NCAPG,CDC25A,ASNS,MELK,MCM3,IK,ANAPC5,BTN2A2,APPL1,RRM2,ESPL1,ABCB1,CPSF3,TNKS,ANAPC7
GO:BP	positive regulation of catabolic process	GO:0009896	false	2.35744e-10	9.62756	528	361	38	21010	PSMC2,NFE2L2,TMEM259,SUMO2,PSMC5,HIF1A,BBS7,PIAS1,DTL,SUMO1,EXOSC2,NUB1,STX5,MTOR,PINK1,PSMC4,PSMC1,PNPLA2,FZR1,SLC25A5,SPTLC1,CDC20,YBX1,GGA3,VPS35,WFS1,KEAP1,HMOX1,MOAP1,RNF31,DIS3,SNX7,BNIP3,NDUFA13,CNOT8,IGF2BP1,XBP1,SNX4
GO:BP	cellular nitrogen compound biosynthetic process	GO:0044271	false	2.79766e-10	9.55321	4860	361	146	21010	PPAT,NFE2L2,RPL10,RPL27,PFAS,CTNNB1,RPL8,RNF40,PIAS4,CDK1,EXOSC10,PSMC5,RMND1,RPL15,PRKDC,PDCD4,HIF1A,IREB2,BBS7,RPS4X,PRIM2,ADRM1,CCNC,EIF3C,POLR2A,FADS1,ATF4,NEDD8,MAGED1,PIAS1,DTL,FANCA,SUMO1,EIF2B3,GUCY1B1,ERCC2,RPL6,EXOSC2,ATF6B,RPL18A,RPL14,PTOV1,RPL7A,CCND1,CREB3,POLD1,RRM1,UIMC1,PMF1,MYC,POLR2B,RPL7,RPS14,NCAPG2,AURKB,MTOR,TELO2,UXT,PINK1,IGF2BP2,RNF187,RPL18,KMT5A,ACO1,EIF3E,TRIM27,WDR77…
GO:BP	regulation of catabolic process	GO:0009894	false	2.9328e-10	9.53272	1013	361	54	21010	PSMC2,NFE2L2,TMEM259,ATP6V0A1,SUMO2,PSMC5,MCL1,SLC7A5,HIF1A,IREB2,BBS7,DDIT4,PIAS1,DTL,SUMO1,EXOSC2,NUB1,STX5,MTOR,PINK1,IGF2BP2,HMGCR,PSMC4,PSMC1,TRIM27,PNPLA2,RPL23,FZR1,SLC25A5,SPTLC1,PHB,CDC20,PPP2CA,YBX1,GGA3,VPS35,WFS1,KEAP1,HMOX1,EIF4G2,MOAP1,NPC1,UCHL5,RNF31,DIS3,SNX7,BNIP3,NDUFA13,CNOT8,PSMD1,WDR6,IGF2BP1,XBP1,SNX4
GO:BP	protein modification by small protein conjugation or removal	GO:0070647	false	3.71745e-10	9.42975	1019	361	54	21010	NFE2L2,CTNNB1,RNF40,PIAS4,SUMO2,CDK1,HIF1A,MARCHF6,CRBN,AMFR,NEDD8,FANCI,PIAS1,DTL,FANCA,SUMO1,COPS6,UIMC1,NUB1,TRPC4AP,LRR1,PINK1,RNF187,TRIM27,WDR77,RPL23,USP48,FZR1,CDC23,USP11,TNKS2,MIB1,CDC20,ANAPC1,OTUD5,SPRTN,WFS1,HERC4,FANCL,KEAP1,KCTD10,TNFAIP1,BIRC2,NSMCE4A,TRIM11,ANAPC5,HUWE1,LZTR1,UCHL5,RNF216,RNF31,ZNF451,TNKS,ANAPC7
GO:BP	post-translational protein modification	GO:0043687	false	7.42698e-10	9.12919	1276	361	61	21010	NFE2L2,CTNNB1,RNF40,PIAS4,SUMO2,CDK1,HIF1A,MARCHF6,CRBN,AMFR,NEDD8,FANCI,PIAS1,DTL,FANCA,SUMO1,STT3A,COPS6,UIMC1,NUB1,TRPC4AP,AURKB,LRR1,PINK1,RNF187,FBL,TRIM27,WDR77,RPL23,USP48,FZR1,CDC23,USP11,TNKS2,MIB1,CDC20,NOC2L,ANAPC1,OTUD5,SPRTN,WFS1,HERC4,FANCL,KEAP1,KCTD10,TNFAIP1,DSCC1,BIRC2,NSMCE4A,TRIM11,ANAPC5,HUWE1,LZTR1,UCHL5,RNF216,RNF31,ZNF451,DMAP1,TNKS,XBP1,ANAPC7
GO:BP	mitotic cell cycle phase transition	GO:0044772	false	1.0746e-09	8.96875	447	361	34	21010	CDK1,PRKDC,CCND2,PIAS1,DTL,ERCC2,CCND1,RRM1,UIMC1,MYC,CDC6,AURKB,BCAT1,XRCC3,SLFN11,PHF8,FZR1,CDC23,CDC20,PPP3CA,PPP2CA,ANAPC1,ZWINT,CDC25A,MELK,IK,ANAPC5,BTN2A2,APPL1,RRM2,ESPL1,ABCB1,CPSF3,ANAPC7
GO:BP	protein modification by small protein conjugation	GO:0032446	false	2.52639e-09	8.5975	872	361	48	21010	NFE2L2,CTNNB1,RNF40,PIAS4,SUMO2,HIF1A,MARCHF6,CRBN,AMFR,NEDD8,FANCI,PIAS1,DTL,FANCA,SUMO1,COPS6,NUB1,TRPC4AP,LRR1,PINK1,RNF187,TRIM27,WDR77,RPL23,FZR1,CDC23,TNKS2,MIB1,CDC20,ANAPC1,SPRTN,WFS1,HERC4,FANCL,KEAP1,KCTD10,TNFAIP1,BIRC2,NSMCE4A,TRIM11,ANAPC5,HUWE1,LZTR1,RNF216,RNF31,ZNF451,TNKS,ANAPC7
GO:BP	cell cycle phase transition	GO:0044770	false	4.10778e-09	8.38639	551	361	37	21010	CDT1,CDK1,PRKDC,CCND2,PIAS1,DTL,ERCC2,CCND1,RRM1,UIMC1,MYC,CDC6,AURKB,TELO2,BCAT1,XRCC3,DNA2,SLFN11,PHF8,FZR1,CDC23,CDC20,PPP3CA,PPP2CA,ANAPC1,ZWINT,CDC25A,MELK,IK,ANAPC5,BTN2A2,APPL1,RRM2,ESPL1,ABCB1,CPSF3,ANAPC7
GO:BP	regulation of chromosome organization	GO:0033044	false	4.46469e-09	8.35021	251	361	25	21010	CTNNB1,CDK1,EXOSC10,MYC,CDC6,NCAPG2,AURKB,XRCC3,CDC23,TNKS2,SMC4,CDC20,ANAPC1,NCAPH,ZWINT,NCAPG,NSMCE4A,IK,ANAPC5,UCHL5,ESPL1,CCT5,CCT3,TNKS,ANAPC7
GO:BP	nitrogen compound metabolic process	GO:0006807	false	6.52847e-09	8.18519	12114	361	271	21010	PSMC2,SEC11A,PPAT,NFE2L2,RPL10,RPL27,SLC38A1,PFAS,CTNNB1,OGA,CDT1,RPL8,TMEM259,RNF40,RFT1,PIAS4,SUMO2,CDK1,EXOSC10,PSMC5,BRAT1,RMND1,TMEM161A,MTHFD2,RPL15,PRKDC,PDCD4,HIF1A,MARCHF6,IREB2,CRBN,PIM3,GLUL,AMFR,MCM7,BBS7,RPS4X,PRIM2,LAS1L,ADRM1,CCNC,EIF3C,POLR2A,FADS1,ATF4,PPP4C,SPCS3,NEDD8,MAGED1,FANCI,CCND2,PSMD4,PIAS1,DTL,FANCA,SUMO1,EIF2B3,GUCY1B1,ERCC2,UTP6,STT3A,RPL6,RTN3,ALG3,COPS6,EXOSC2,ATF6…
GO:BP	metabolic process	GO:0008152	false	7.77917e-09	8.10907	14362	361	304	21010	ABCC4,BBS2,GNAS,PSMC2,SEC11A,PPAT,NFE2L2,RPL10,RPL27,SLC38A1,LBR,PFAS,CTNNB1,OGA,CDT1,RPL8,TMEM259,PPA1,LSS,RNF40,ATP6V0A1,RFT1,CLCN3,PIAS4,SUMO2,CDK1,EXOSC10,PSMC5,BRAT1,RMND1,TMEM161A,MTHFD2,RPL15,MCL1,PRKDC,SLC7A5,PDCD4,HIF1A,MARCHF6,IREB2,CRBN,PIM3,GLUL,AMFR,MCM7,PYGL,BBS7,DHCR7,RPS4X,DDIT4,PRIM2,LAS1L,ADRM1,CCNC,EIF3C,POLR2A,FADS1,ATF4,PPP4C,SPCS3,NEDD8,MAGED1,FANCI,CCND2,PSMD4,PIAS1,DTL,FAN…
GO:BP	cell cycle	GO:0007049	false	1.0648e-08	7.97273	1811	361	73	21010	CTNNB1,CDT1,CDK1,PRKDC,PIM3,MCM7,CCNC,HAUS5,FANCI,CCND2,PIAS1,DTL,FANCA,ERCC2,AAAS,CCND1,CREB3,RRM1,UIMC1,PMF1,MYC,CDC6,MSH6,NCAPG2,AURKB,TELO2,UXT,C1ORF112,KMT5A,BCAT1,XRCC3,DNA2,RPL23,SLFN11,PHF8,SMC1A,FZR1,RIOK3,CDC23,SLC25A5,MCM4,EID1,SMC4,CDC20,PPP3CA,PPP2CA,ANAPC1,RASA1,NCAPH,ZWINT,NCAPG,CDC25A,ASNS,MELK,DSCC1,BIRC2,MCM3,IK,EIF4G2,ANAPC5,HELLS,BTN2A2,TOP3A,UCHL5,APPL1,RRM2,ESPL1,ABCB1,WDR6,…
GO:BP	DNA damage response	GO:0006974	false	1.90776e-08	7.71948	890	361	47	21010	PIAS4,CDK1,BRAT1,TMEM161A,MCL1,PRKDC,MCM7,DDIT4,PPP4C,FANCI,DTL,FANCA,SUMO1,ERCC2,CCND1,POLD1,RRM1,UIMC1,MYC,MSH6,MTOR,TELO2,KMT5A,XRCC3,DNA2,SLFN11,MCM10,SMC1A,NEIL3,FZR1,MCM4,SPRTN,ASCC3,FANCL,RFC3,XRCC6,NSMCE4A,MCM3,MYO6,DDX5,HUWE1,MOAP1,TOP3A,UCHL5,RADX,TDP2,DMAP1
GO:BP	positive regulation of chromosome separation	GO:1905820	false	1.09636e-07	6.96005	30	361	10	21010	NCAPG2,AURKB,CDC23,SMC4,CDC20,NCAPH,NCAPG,ANAPC5,ESPL1,ANAPC7
GO:BP	proteolysis	GO:0006508	false	1.89056e-07	6.72341	1766	361	69	21010	PSMC2,SEC11A,NFE2L2,CTNNB1,TMEM259,RNF40,SUMO2,CDK1,PSMC5,MARCHF6,CRBN,AMFR,BBS7,ADRM1,SPCS3,NEDD8,PSMD4,PIAS1,DTL,SUMO1,COPS6,UIMC1,MYC,NUB1,TRPC4AP,PINK1,RNF187,PSMC4,RHOBTB3,PSMD8,PSMC1,WDR77,RPL23,USP48,FZR1,CDC23,PMPCA,HM13,USP11,PSMD7,MIB1,CDC20,ANAPC1,OTUD5,SPRTN,WFS1,ASCC3,PSMD12,HERC4,KEAP1,ECPAS,KCTD10,TNFAIP1,FAM8A1,BIRC2,ANAPC5,UCHL5,PSMD6,RNF216,FBXO21,PSMB1,CCDC47,RNPEP,ERMP1,NDUFA1…
GO:BP	chromosome separation	GO:0051304	false	2.05762e-07	6.68663	80	361	14	21010	NCAPG2,AURKB,XRCC3,CDC23,SMC4,CDC20,NCAPH,ZWINT,NCAPG,IK,ANAPC5,TOP3A,ESPL1,ANAPC7
GO:BP	primary metabolic process	GO:0044238	false	2.30588e-07	6.63716	12666	361	275	21010	PSMC2,SEC11A,PPAT,NFE2L2,RPL10,RPL27,SLC38A1,LBR,PFAS,CTNNB1,OGA,CDT1,RPL8,TMEM259,LSS,RNF40,RFT1,PIAS4,SUMO2,CDK1,EXOSC10,PSMC5,BRAT1,RMND1,TMEM161A,RPL15,PRKDC,PDCD4,HIF1A,MARCHF6,IREB2,CRBN,PIM3,GLUL,AMFR,MCM7,PYGL,BBS7,DHCR7,RPS4X,DDIT4,PRIM2,LAS1L,ADRM1,CCNC,EIF3C,POLR2A,FADS1,ATF4,PPP4C,SPCS3,NEDD8,MAGED1,FANCI,CCND2,PSMD4,PIAS1,DTL,FANCA,SUMO1,FADS2,EIF2B3,GUCY1B1,ERCC2,UTP6,STT3A,RPL6,RTN…
GO:BP	positive regulation of protein catabolic process	GO:0045732	false	2.57165e-07	6.58979	210	361	21	21010	PSMC2,NFE2L2,TMEM259,SUMO2,PSMC5,BBS7,PIAS1,DTL,SUMO1,NUB1,STX5,PSMC4,PSMC1,FZR1,CDC20,GGA3,VPS35,WFS1,KEAP1,NDUFA13,XBP1
GO:BP	positive regulation of proteasomal protein catabolic process	GO:1901800	false	3.31895e-07	6.479	115	361	16	21010	PSMC2,NFE2L2,TMEM259,SUMO2,PSMC5,BBS7,PIAS1,SUMO1,NUB1,PSMC4,PSMC1,FZR1,CDC20,WFS1,KEAP1,XBP1
GO:BP	regulation of mitotic cell cycle phase transition	GO:1901990	false	3.38343e-07	6.47064	331	361	26	21010	CDK1,PRKDC,CCND2,DTL,ERCC2,CCND1,RRM1,UIMC1,CDC6,AURKB,XRCC3,SLFN11,FZR1,CDC23,CDC20,PPP2CA,ZWINT,CDC25A,IK,ANAPC5,BTN2A2,APPL1,RRM2,ESPL1,CPSF3,ANAPC7
GO:BP	rRNA metabolic process	GO:0016072	false	4.21744e-07	6.37495	261	361	23	21010	RPL27,EXOSC10,PRKDC,LAS1L,ERCC2,UTP6,EXOSC2,RPL14,RPL7,RPS14,MTOR,FBL,NSUN5,RIOK3,RPL7L1,GTF3C1,RPS17,GEMIN4,RPS16,DIS3,EBNA1BP2,URB1,POLR1B
GO:BP	ncRNA metabolic process	GO:0034660	false	5.29638e-07	6.27602	621	361	36	21010	RPL27,EXOSC10,PRKDC,HIF1A,LAS1L,ERCC2,UTP6,EXOSC2,MTO1,RPL14,MYC,RPL7,RPS14,MTOR,FBL,IARS1,NSUN5,SARS1,RIOK3,RPL7L1,GTF3C1,FARSA,QARS1,RPS17,GEMIN4,CDKAL1,DDX5,TARS1,RPS16,DIS3,EBNA1BP2,URB1,CLP1,LARS1,POLR1B,WDR6
GO:BP	regulation of DNA metabolic process	GO:0051052	false	5.3325e-07	6.27307	531	361	33	21010	CTNNB1,CDT1,PIAS4,CDK1,EXOSC10,TMEM161A,PRKDC,MCM7,PRIM2,PPP4C,ERCC2,UIMC1,MYC,CDC6,MSH6,AURKB,KMT5A,DNA2,SLFN11,MCM4,TNKS2,PPP2CA,RFC3,TNFAIP1,DSCC1,NSMCE4A,MCM3,UCHL5,RADX,CCT5,CCT3,DMAP1,TNKS
GO:BP	regulation of chromosome separation	GO:1905818	false	7.8137e-07	6.10714	73	361	13	21010	NCAPG2,AURKB,XRCC3,CDC23,SMC4,CDC20,NCAPH,ZWINT,NCAPG,IK,ANAPC5,ESPL1,ANAPC7
GO:BP	DNA repair	GO:0006281	false	8.87691e-07	6.05174	602	361	35	21010	PIAS4,CDK1,TMEM161A,PRKDC,MCM7,PPP4C,FANCI,DTL,FANCA,SUMO1,ERCC2,POLD1,RRM1,UIMC1,MSH6,KMT5A,XRCC3,DNA2,SMC1A,NEIL3,FZR1,MCM4,SPRTN,ASCC3,FANCL,RFC3,XRCC6,NSMCE4A,MCM3,HUWE1,TOP3A,UCHL5,RADX,TDP2,DMAP1
GO:BP	positive regulation of mitotic cell cycle phase transition	GO:1901992	false	9.05653e-07	6.04304	89	361	14	21010	CDK1,CCND2,DTL,CCND1,RRM1,CDC6,CDC23,CDC20,CDC25A,ANAPC5,RRM2,ESPL1,CPSF3,ANAPC7
GO:BP	regulation of cell cycle phase transition	GO:1901987	false	1.12553e-06	5.94864	431	361	29	21010	CDT1,CDK1,PRKDC,CCND2,DTL,ERCC2,CCND1,RRM1,UIMC1,CDC6,AURKB,TELO2,XRCC3,DNA2,SLFN11,FZR1,CDC23,CDC20,PPP2CA,ZWINT,CDC25A,IK,ANAPC5,BTN2A2,APPL1,RRM2,ESPL1,CPSF3,ANAPC7
GO:BP	regulation of chromosome segregation	GO:0051983	false	1.89869e-06	5.72155	129	361	16	21010	CDK1,CDC6,NCAPG2,AURKB,XRCC3,CDC23,SMC4,CDC20,ANAPC1,NCAPH,ZWINT,NCAPG,IK,ANAPC5,ESPL1,ANAPC7
GO:BP	chromosome segregation	GO:0007059	false	1.91793e-06	5.71717	413	361	28	21010	CDT1,CDK1,HAUS5,ERCC2,AAAS,PMF1,CDC6,NCAPG2,AURKB,C1ORF112,KMT5A,XRCC3,SMC1A,RIOK3,CDC23,SLC25A5,SMC4,CDC20,ANAPC1,NCAPH,ZWINT,NCAPG,IK,ANAPC5,TOP3A,ESPL1,TNKS,ANAPC7
GO:BP	regulation of cell cycle process	GO:0010564	false	2.41321e-06	5.6174	721	361	38	21010	CTNNB1,CDT1,CDK1,PRKDC,CCND2,DTL,ERCC2,CCND1,RRM1,UIMC1,MYC,CDC6,NCAPG2,AURKB,TELO2,XRCC3,DNA2,RPL23,SLFN11,FZR1,CDC23,SMC4,CDC20,PPP2CA,ANAPC1,NCAPH,ZWINT,NCAPG,CDC25A,IK,ANAPC5,BTN2A2,APPL1,RRM2,ESPL1,CPSF3,TNKS,ANAPC7
GO:BP	regulation of protein catabolic process	GO:0042176	false	2.47892e-06	5.60574	363	361	26	21010	PSMC2,NFE2L2,TMEM259,SUMO2,PSMC5,BBS7,PIAS1,DTL,SUMO1,NUB1,STX5,PINK1,HMGCR,PSMC4,PSMC1,FZR1,PHB,CDC20,GGA3,VPS35,WFS1,KEAP1,UCHL5,NDUFA13,PSMD1,XBP1
GO:BP	organelle organization	GO:0006996	false	3.23221e-06	5.4905	3562	361	107	21010	ABCC4,BBS2,RPL10,CTNNB1,CDT1,ATP6V0A1,CLCN3,CDK1,EXOSC10,EMC3,MCL1,PRKDC,HIF1A,RHPN2,MCM7,ATP6AP1,NEMP1,BBS7,HAUS5,SEC61A1,FANCA,SUMO1,ERCC2,SEC23A,RPL6,RTN3,MDN1,DHX30,AAAS,TMCO1,RRM1,MYC,CDC6,RPS14,NCAPG2,STX5,AURKB,MTOR,TELO2,UXT,KIFAP3,NCLN,PINK1,NOMO1,KMT5A,ATP2A2,XRCC3,DNA2,TRIM27,PNPLA2,GET3,PHF8,SMC1A,FZR1,CDC23,PMPCA,SLC25A5,MTX1,VPS33A,MCM4,COG2,TNKS2,PRKAR1A,SMC4,PHB,CDC20,ANAPC1,VPS35…
GO:BP	positive regulation of proteolysis involved in protein catabolic process	GO:1903052	false	3.35184e-06	5.47472	134	361	16	21010	PSMC2,NFE2L2,TMEM259,SUMO2,PSMC5,BBS7,PIAS1,SUMO1,NUB1,PSMC4,PSMC1,FZR1,CDC20,WFS1,KEAP1,XBP1
GO:BP	macromolecule modification	GO:0043412	false	4.3874e-06	5.35779	3628	361	108	21010	NFE2L2,CTNNB1,OGA,RNF40,RFT1,PIAS4,SUMO2,CDK1,BRAT1,PRKDC,PDCD4,HIF1A,MARCHF6,CRBN,PIM3,GLUL,AMFR,NEDD8,MAGED1,FANCI,CCND2,PIAS1,DTL,FANCA,SUMO1,STT3A,ALG3,COPS6,MTO1,CCND1,UIMC1,MYC,CDC6,NUB1,TRPC4AP,FLT4,AURKB,MTOR,TELO2,C1ORF112,LRR1,PINK1,RNF187,FBL,KMT5A,GGCX,HMGCR,TUSC3,EXT2,TRIM27,WDR77,RPL23,PPP2R5D,USP48,PHF8,NSUN5,DPH1,SARS1,NEIL3,FZR1,RIOK3,CDC23,USP11,RNGTT,QARS1,TNKS2,PRKAR1A,PHB,MIB…
GO:BP	rRNA processing	GO:0006364	false	4.56849e-06	5.34023	222	361	20	21010	RPL27,EXOSC10,PRKDC,LAS1L,ERCC2,UTP6,EXOSC2,RPL14,RPL7,RPS14,FBL,NSUN5,RIOK3,RPL7L1,RPS17,GEMIN4,RPS16,DIS3,EBNA1BP2,URB1
GO:BP	positive regulation of mitotic cell cycle	GO:0045931	false	5.16041e-06	5.28732	119	361	15	21010	CDK1,CCND2,DTL,CCND1,RRM1,CDC6,CDC23,CDC20,CDC25A,ASNS,ANAPC5,RRM2,ESPL1,CPSF3,ANAPC7
GO:BP	regulation of mitotic cell cycle	GO:0007346	false	5.72852e-06	5.24196	492	361	30	21010	CTNNB1,CDK1,PRKDC,PIM3,CCND2,DTL,ERCC2,CCND1,RRM1,UIMC1,CDC6,AURKB,XRCC3,SLFN11,FZR1,CDC23,CDC20,PPP2CA,ANAPC1,ZWINT,CDC25A,ASNS,IK,ANAPC5,BTN2A2,APPL1,RRM2,ESPL1,CPSF3,ANAPC7
GO:BP	ribosomal large subunit biogenesis	GO:0042273	false	7.10833e-06	5.14823	71	361	12	21010	RPL10,LAS1L,RPL6,MDN1,DHX30,RPL14,RPL7,RPL7L1,NOC2L,SPATA5L1,EBNA1BP2,URB1
GO:BP	sister chromatid segregation	GO:0000819	false	7.83513e-06	5.10595	229	361	20	21010	CDT1,CDK1,AAAS,CDC6,NCAPG2,AURKB,KMT5A,XRCC3,SMC1A,CDC23,SMC4,CDC20,ANAPC1,NCAPH,ZWINT,NCAPG,IK,ANAPC5,ESPL1,ANAPC7
GO:BP	protein ubiquitination	GO:0016567	false	9.67587e-06	5.01431	792	361	39	21010	NFE2L2,CTNNB1,RNF40,MARCHF6,CRBN,AMFR,FANCI,DTL,FANCA,NUB1,TRPC4AP,LRR1,PINK1,RNF187,TRIM27,WDR77,RPL23,FZR1,CDC23,TNKS2,MIB1,CDC20,ANAPC1,SPRTN,WFS1,HERC4,FANCL,KEAP1,KCTD10,TNFAIP1,BIRC2,TRIM11,ANAPC5,HUWE1,LZTR1,RNF216,RNF31,TNKS,ANAPC7
GO:BP	mitotic sister chromatid segregation	GO:0000070	false	1.04841e-05	4.97947	187	361	18	21010	CDT1,CDK1,AAAS,NCAPG2,AURKB,KMT5A,XRCC3,SMC1A,CDC23,SMC4,CDC20,NCAPH,ZWINT,NCAPG,IK,ANAPC5,ESPL1,ANAPC7
GO:BP	positive regulation of metabolic process	GO:0009893	false	1.38017e-05	4.86007	3797	361	110	21010	GNAS,PSMC2,NFE2L2,CTNNB1,CDT1,TMEM259,RNF40,CLCN3,PIAS4,SUMO2,CDK1,PSMC5,BRAT1,RMND1,TMEM161A,PRKDC,SLC7A5,HIF1A,IREB2,BBS7,RPS4X,PRIM2,CCNC,EIF3C,ATF4,MAGED1,FANCI,CCND2,PIAS1,DTL,SUMO1,ERCC2,EXOSC2,ATF6B,PTOV1,CCND1,CREB3,UIMC1,PMF1,MYC,CDC6,NUB1,STX5,FLT4,AURKB,MTOR,TELO2,PINK1,IGF2BP2,RNF187,PSMC4,EIF3E,DNA2,PSMC1,TRIM27,WDR77,PNPLA2,RPL23,PPP2R5D,PHF8,NSUN5,BSG,NFKB2,FZR1,RIOK3,SLC25A5,SPTLC…
GO:BP	intrinsic apoptotic signaling pathway	GO:0097193	false	1.53981e-05	4.81253	314	361	23	21010	NFE2L2,CTNNB1,PIAS4,TMEM161A,MCL1,PRKDC,HIF1A,DDIT4,ATF4,ERCC2,CREB3,MYC,MSH6,PINK1,NOC2L,WFS1,MELK,DDX5,HELLS,MOAP1,BNIP3,NDUFA13,XBP1
GO:BP	regulation of protein metabolic process	GO:0051246	false	1.62605e-05	4.78887	2389	361	79	21010	PSMC2,NFE2L2,RPL10,CTNNB1,TMEM259,PIAS4,SUMO2,PSMC5,BRAT1,RMND1,PRKDC,PDCD4,HIF1A,IREB2,BBS7,RPS4X,EIF3C,ATF4,NEDD8,MAGED1,FANCI,CCND2,PIAS1,DTL,SUMO1,RTN3,COPS6,EXOSC2,CCND1,MYC,CDC6,NUB1,RPS14,STX5,FLT4,AURKB,MTOR,TELO2,C1ORF112,PINK1,IGF2BP2,ACO1,HMGCR,PSMC4,EIF3E,RHOBTB3,PSMC1,TRIM27,RPL23,PPP2R5D,NSUN5,SARS1,FZR1,QARS1,PRKAR1A,PHB,CDC20,NOC2L,PPP2CA,YBX1,GGA3,SPRTN,VPS35,WFS1,CDC25A,KEAP1,XR…
GO:BP	regulation of proteasomal protein catabolic process	GO:0061136	false	1.73211e-05	4.76142	193	361	18	21010	PSMC2,NFE2L2,TMEM259,SUMO2,PSMC5,BBS7,PIAS1,SUMO1,NUB1,PINK1,PSMC4,PSMC1,FZR1,CDC20,WFS1,KEAP1,UCHL5,XBP1
GO:BP	positive regulation of cell cycle phase transition	GO:1901989	false	2.24299e-05	4.64917	113	361	14	21010	CDK1,CCND2,DTL,CCND1,RRM1,CDC6,CDC23,CDC20,CDC25A,ANAPC5,RRM2,ESPL1,CPSF3,ANAPC7
GO:BP	organic substance metabolic process	GO:0071704	false	3.89216e-05	4.40981	13917	361	287	21010	BBS2,PSMC2,SEC11A,PPAT,NFE2L2,RPL10,RPL27,SLC38A1,LBR,PFAS,CTNNB1,OGA,CDT1,RPL8,TMEM259,LSS,RNF40,RFT1,PIAS4,SUMO2,CDK1,EXOSC10,PSMC5,BRAT1,RMND1,TMEM161A,MTHFD2,RPL15,PRKDC,SLC7A5,PDCD4,HIF1A,MARCHF6,IREB2,CRBN,PIM3,GLUL,AMFR,MCM7,PYGL,BBS7,DHCR7,RPS4X,DDIT4,PRIM2,LAS1L,ADRM1,CCNC,EIF3C,POLR2A,FADS1,ATF4,PPP4C,SPCS3,NEDD8,MAGED1,FANCI,CCND2,PSMD4,PIAS1,DTL,FANCA,SUMO1,FADS2,EIF2B3,GUCY1B1,ERCC2,…
GO:BP	positive regulation of cell cycle process	GO:0090068	false	4.29791e-05	4.36674	253	361	20	21010	CDK1,CCND2,DTL,CCND1,RRM1,CDC6,NCAPG2,AURKB,XRCC3,CDC23,SMC4,CDC20,NCAPH,NCAPG,CDC25A,ANAPC5,RRM2,ESPL1,CPSF3,ANAPC7
GO:BP	regulation of amide metabolic process	GO:0034248	false	4.74887e-05	4.32341	478	361	28	21010	NFE2L2,RPL10,RMND1,PRKDC,IREB2,RPS4X,EIF3C,ATF4,RTN3,EXOSC2,MYC,RPS14,MTOR,PINK1,IGF2BP2,ACO1,EIF3E,NSUN5,SARS1,YBX1,GGA3,WFS1,EIF4G2,DIS3,CNOT8,ABCE1,RPL13A,IGF2BP1
GO:BP	regulation of proteolysis involved in protein catabolic process	GO:1903050	false	4.84039e-05	4.31512	230	361	19	21010	PSMC2,NFE2L2,TMEM259,SUMO2,PSMC5,BBS7,PIAS1,SUMO1,NUB1,PINK1,PSMC4,PSMC1,RPL23,FZR1,CDC20,WFS1,KEAP1,UCHL5,XBP1
GO:BP	positive regulation of biological process	GO:0048518	false	8.12411e-05	4.09022	6253	361	156	21010	BBS2,GNAS,PSMC2,NFE2L2,SLC38A1,CTNNB1,CDT1,TMEM259,RNF40,CLCN3,PIAS4,SUMO2,CDK1,PSMC5,BRAT1,RMND1,TMEM161A,WLS,MCL1,PRKDC,SLC7A5,PDCD4,HIF1A,IREB2,CRBN,ERGIC3,BBS7,RPS4X,PRIM2,CCNC,EIF3C,ATF4,MAGED1,FANCI,CCND2,PIAS1,DTL,SUMO1,EIF2B3,ERCC2,EXOSC2,ATF6B,PTOV1,CCND1,CREB3,RRM1,UIMC1,PMF1,MYC,CDC6,NUB1,NCAPG2,STX5,TAP2,FLT4,AURKB,MTOR,TELO2,KIFAP3,PINK1,IGF2BP2,RNF187,HLA-DOA,HMGCR,PSMC4,EIF3E,ATP2A…
GO:BP	ncRNA processing	GO:0034470	false	9.92713e-05	4.00318	434	361	26	21010	RPL27,EXOSC10,PRKDC,LAS1L,ERCC2,UTP6,EXOSC2,MTO1,RPL14,RPL7,RPS14,FBL,NSUN5,SARS1,RIOK3,RPL7L1,RPS17,GEMIN4,CDKAL1,DDX5,RPS16,DIS3,EBNA1BP2,URB1,CLP1,WDR6
GO:BP	protein modification process	GO:0036211	false	0.000101646	3.99291	3409	361	99	21010	NFE2L2,CTNNB1,OGA,RNF40,RFT1,PIAS4,SUMO2,CDK1,BRAT1,PRKDC,PDCD4,HIF1A,MARCHF6,CRBN,PIM3,GLUL,AMFR,NEDD8,MAGED1,FANCI,CCND2,PIAS1,DTL,FANCA,SUMO1,STT3A,ALG3,COPS6,CCND1,UIMC1,CDC6,NUB1,TRPC4AP,FLT4,AURKB,MTOR,TELO2,C1ORF112,LRR1,PINK1,RNF187,FBL,KMT5A,GGCX,HMGCR,TUSC3,EXT2,TRIM27,WDR77,RPL23,PPP2R5D,USP48,PHF8,DPH1,FZR1,RIOK3,CDC23,USP11,RNGTT,QARS1,TNKS2,PRKAR1A,PHB,MIB1,CDC20,PPP3CA,ALG1,NOC2L,P…
GO:BP	positive regulation of macromolecule metabolic process	GO:0010604	false	0.00015014	3.8235	3483	361	100	21010	PSMC2,NFE2L2,CTNNB1,CDT1,TMEM259,RNF40,PIAS4,SUMO2,CDK1,PSMC5,BRAT1,RMND1,TMEM161A,PRKDC,SLC7A5,HIF1A,IREB2,BBS7,RPS4X,PRIM2,CCNC,EIF3C,ATF4,MAGED1,FANCI,CCND2,PIAS1,DTL,SUMO1,ERCC2,EXOSC2,ATF6B,PTOV1,CCND1,CREB3,UIMC1,PMF1,MYC,CDC6,NUB1,STX5,FLT4,AURKB,MTOR,TELO2,PINK1,IGF2BP2,RNF187,PSMC4,EIF3E,DNA2,PSMC1,TRIM27,WDR77,RPL23,PPP2R5D,PHF8,NSUN5,BSG,NFKB2,FZR1,RIOK3,TNKS2,PHB,CDC20,PPP3CA,NOC2L,PO…
GO:BP	ER-nucleus signaling pathway	GO:0006984	true	0.000151746	3.81888	45	361	9	21010	NFE2L2,AMFR,ATF4,ATF6B,TMCO1,ATP2A2,WFS1,CCDC47,XBP1
GO:BP	positive regulation of DNA metabolic process	GO:0051054	false	0.000194509	3.71106	304	361	21	21010	CTNNB1,CDT1,PIAS4,CDK1,TMEM161A,PRKDC,PRIM2,ERCC2,UIMC1,MYC,AURKB,DNA2,TNKS2,RFC3,TNFAIP1,DSCC1,UCHL5,CCT5,CCT3,DMAP1,TNKS
GO:BP	regulation of translation	GO:0006417	false	0.000197137	3.70523	419	361	25	21010	RPL10,RMND1,PRKDC,IREB2,RPS4X,EIF3C,ATF4,EXOSC2,MYC,RPS14,MTOR,PINK1,IGF2BP2,ACO1,EIF3E,NSUN5,SARS1,YBX1,WFS1,EIF4G2,DIS3,CNOT8,ABCE1,RPL13A,IGF2BP1
GO:BP	regulation of cell cycle	GO:0051726	false	0.000215956	3.66563	1112	361	45	21010	CTNNB1,CDT1,CDK1,PRKDC,PIM3,CCND2,DTL,ERCC2,CCND1,CREB3,RRM1,UIMC1,MYC,CDC6,NCAPG2,AURKB,TELO2,XRCC3,DNA2,RPL23,SLFN11,FZR1,CDC23,SMC4,CDC20,PPP2CA,ANAPC1,NCAPH,ZWINT,NCAPG,CDC25A,ASNS,BIRC2,IK,EIF4G2,ANAPC5,BTN2A2,UCHL5,APPL1,RRM2,ESPL1,CPSF3,DMAP1,TNKS,ANAPC7
GO:BP	DNA replication	GO:0006260	false	0.000245151	3.61057	281	361	20	21010	CDT1,CDK1,MCM7,PRIM2,DTL,POLD1,RRM1,CDC6,DNA2,SLFN11,MCM10,POLA2,MCM4,PPP2CA,RFC3,TNFAIP1,DSCC1,MCM3,UCHL5,RRM2
GO:BP	telomere maintenance	GO:0000723	false	0.000295551	3.52937	160	361	15	21010	CTNNB1,EXOSC10,PRKDC,MYC,AURKB,TELO2,XRCC3,DNA2,TNKS2,XRCC6,NSMCE4A,UCHL5,CCT5,CCT3,TNKS
GO:BP	negative regulation of programmed cell death	GO:0043069	false	0.00037472	3.42629	908	361	39	21010	NFE2L2,RPL10,CTNNB1,CDK1,PSMC5,TMEM161A,MCL1,PRKDC,SLC7A5,PDCD4,HIF1A,PIM3,ATF4,CCND2,PIAS1,CCND1,CREB3,MYC,FLT4,AURKB,MTOR,KIFAP3,PINK1,CIAPIN1,SLC25A5,QARS1,NOC2L,RASA1,WFS1,ASNS,HMOX1,BIRC2,HELLS,NPC1,RNF31,BNIP3,NDUFA13,TFAP2A,XBP1
GO:BP	positive regulation of protein metabolic process	GO:0051247	false	0.000415557	3.38137	1374	361	51	21010	PSMC2,NFE2L2,CTNNB1,TMEM259,PIAS4,SUMO2,PSMC5,BRAT1,RMND1,PRKDC,BBS7,RPS4X,EIF3C,MAGED1,FANCI,CCND2,PIAS1,DTL,SUMO1,CCND1,MYC,CDC6,NUB1,STX5,FLT4,AURKB,MTOR,TELO2,PINK1,PSMC4,EIF3E,PSMC1,PPP2R5D,NSUN5,FZR1,PHB,CDC20,PPP2CA,YBX1,GGA3,SPRTN,VPS35,WFS1,KEAP1,XRCC6,BIRC2,EIF4G2,HUWE1,NDUFA13,IGF2BP1,XBP1
GO:BP	DNA replication initiation	GO:0006270	true	0.000439281	3.35726	37	361	8	21010	CDT1,MCM7,PRIM2,CDC6,MCM10,POLA2,MCM4,MCM3
GO:BP	ribosomal small subunit biogenesis	GO:0042274	false	0.000518745	3.28505	103	361	12	21010	EXOSC10,PRKDC,RPS4X,ERCC2,UTP6,RPS14,FBL,RIOK3,RPS17,RPS23,RPS16,RPSA
GO:BP	regulation of sister chromatid segregation	GO:0033045	false	0.000577458	3.23848	104	361	12	21010	CDK1,CDC6,AURKB,XRCC3,CDC23,CDC20,ANAPC1,ZWINT,IK,ANAPC5,ESPL1,ANAPC7
GO:BP	positive regulation of organelle organization	GO:0010638	false	0.000588952	3.22992	507	361	27	21010	CTNNB1,CDK1,HIF1A,NCAPG2,AURKB,MTOR,PINK1,TRIM27,CDC23,SLC25A5,TNKS2,SMC4,CDC20,VPS35,NCAPH,NCAPG,ANAPC5,MOAP1,UCHL5,SNX7,BNIP3,ESPL1,CCT5,CCT3,TNKS,SNX4,ANAPC7
GO:BP	positive regulation of nitrogen compound metabolic process	GO:0051173	false	0.000708578	3.14961	3071	361	89	21010	PSMC2,NFE2L2,CTNNB1,CDT1,TMEM259,RNF40,PIAS4,SUMO2,CDK1,PSMC5,BRAT1,RMND1,TMEM161A,PRKDC,HIF1A,BBS7,RPS4X,PRIM2,CCNC,EIF3C,ATF4,MAGED1,FANCI,CCND2,PIAS1,DTL,SUMO1,ERCC2,EXOSC2,ATF6B,PTOV1,CCND1,CREB3,UIMC1,PMF1,MYC,CDC6,NUB1,STX5,FLT4,AURKB,MTOR,TELO2,PINK1,RNF187,PSMC4,EIF3E,DNA2,PSMC1,TRIM27,WDR77,PPP2R5D,PHF8,NSUN5,NFKB2,FZR1,TNKS2,PHB,CDC20,PPP3CA,PPP2CA,YBX1,GGA3,SPRTN,VPS35,WFS1,NCOA4,KEAP1…
GO:BP	DNA biosynthetic process	GO:0071897	false	0.000872246	3.05936	198	361	16	21010	CTNNB1,EXOSC10,DTL,POLD1,RRM1,MYC,AURKB,TELO2,TNKS2,PHB,SPRTN,RFC3,DSCC1,CCT5,CCT3,TNKS
GO:BP	regulation of DNA replication	GO:0006275	false	0.000897659	3.04689	129	361	13	21010	CDT1,CDK1,MCM7,CDC6,DNA2,SLFN11,MCM4,PPP2CA,RFC3,TNFAIP1,DSCC1,MCM3,UCHL5
GO:BP	positive regulation of chromosome segregation	GO:0051984	false	0.000905022	3.04334	28	361	7	21010	CDK1,CDC6,NCAPG2,AURKB,SMC4,NCAPH,NCAPG
GO:BP	negative regulation of intrinsic apoptotic signaling pathway	GO:2001243	false	0.00096936	3.01351	109	361	12	21010	NFE2L2,CTNNB1,TMEM161A,HIF1A,ATF4,CREB3,PINK1,NOC2L,WFS1,HELLS,NDUFA13,XBP1
GO:BP	establishment of protein localization	GO:0045184	true	0.00112553	2.94864	1925	361	63	21010	BBS2,GNAS,CDK1,EMC3,WLS,MCL1,HIF1A,PIM3,ERGIC3,ATP6AP1,BBS7,AP2S1,SPCS3,SEC61A1,SUMO1,SEC23A,AAAS,TMCO1,STX5,TAP2,NCLN,PINK1,NOMO1,HMGCR,GET3,RPL23,BSG,POLA2,PMPCA,HM13,MTX1,VPS33A,COG2,PRKAR1A,PPP3CA,GGA3,VPS35,NUP188,VPS45,NCOA4,NUP85,SEC63,SEC62,GPR89A,PFKM,MYO6,HUWE1,MOAP1,SLC12A2,NPC1,RNF31,APPL1,SNX7,CCDC47,NDUFA13,CCT5,NUP160,STXBP2,CCT3,DMAP1,TNKS,XBP1,SNX4
GO:BP	positive regulation of chromosome organization	GO:2001252	false	0.00118301	2.92701	111	361	12	21010	CTNNB1,CDK1,NCAPG2,AURKB,TNKS2,SMC4,NCAPH,NCAPG,UCHL5,CCT5,CCT3,TNKS
GO:BP	G1/S transition of mitotic cell cycle	GO:0000082	false	0.00125384	2.90176	229	361	17	21010	PRKDC,CCND2,PIAS1,CCND1,RRM1,MYC,CDC6,BCAT1,SLFN11,PHF8,PPP3CA,PPP2CA,CDC25A,BTN2A2,APPL1,RRM2,CPSF3
GO:BP	negative regulation of apoptotic process	GO:0043066	false	0.00137758	2.86088	881	361	37	21010	NFE2L2,RPL10,CTNNB1,CDK1,TMEM161A,MCL1,PRKDC,SLC7A5,PDCD4,HIF1A,PIM3,ATF4,CCND2,PIAS1,CCND1,CREB3,MYC,FLT4,AURKB,MTOR,KIFAP3,PINK1,CIAPIN1,SLC25A5,QARS1,NOC2L,RASA1,WFS1,ASNS,HMOX1,BIRC2,HELLS,NPC1,BNIP3,NDUFA13,TFAP2A,XBP1
GO:BP	nuclear chromosome segregation	GO:0098813	false	0.00138305	2.85916	313	361	20	21010	CDT1,CDK1,AAAS,CDC6,NCAPG2,AURKB,KMT5A,XRCC3,SMC1A,CDC23,SMC4,CDC20,ANAPC1,NCAPH,ZWINT,NCAPG,IK,ANAPC5,ESPL1,ANAPC7
GO:BP	positive regulation of mitotic sister chromatid separation	GO:1901970	false	0.0013862	2.85818	19	361	6	21010	AURKB,CDC23,CDC20,ANAPC5,ESPL1,ANAPC7
GO:BP	DNA conformation change	GO:0071103	false	0.00143389	2.84348	93	361	11	21010	MCM7,ERCC2,DHX30,DNA2,MCM4,ASCC3,RFC3,XRCC6,DSCC1,MCM3,TOP3A
GO:BP	regulation of intrinsic apoptotic signaling pathway	GO:2001242	false	0.0014712	2.83233	181	361	15	21010	NFE2L2,CTNNB1,PIAS4,TMEM161A,MCL1,HIF1A,ATF4,CREB3,MYC,PINK1,NOC2L,WFS1,HELLS,NDUFA13,XBP1
GO:BP	regulation of mitotic sister chromatid separation	GO:0010965	false	0.00149804	2.82448	58	361	9	21010	AURKB,XRCC3,CDC23,CDC20,ZWINT,IK,ANAPC5,ESPL1,ANAPC7
GO:BP	positive regulation of macroautophagy	GO:0016239	true	0.00152276	2.81737	75	361	10	21010	HIF1A,PINK1,SLC25A5,SPTLC1,HMOX1,MOAP1,RNF31,SNX7,BNIP3,SNX4
GO:BP	regulation of macroautophagy	GO:0016241	false	0.00156092	2.80662	158	361	14	21010	ATP6V0A1,HIF1A,MTOR,PINK1,SLC25A5,SPTLC1,VPS35,HMOX1,MOAP1,NPC1,RNF31,SNX7,BNIP3,SNX4
GO:BP	metaphase/anaphase transition of mitotic cell cycle	GO:0007091	false	0.00159926	2.79608	94	361	11	21010	CDC6,AURKB,XRCC3,CDC23,CDC20,ANAPC1,ZWINT,IK,ANAPC5,ESPL1,ANAPC7
GO:BP	positive regulation of cell cycle	GO:0045787	false	0.00166948	2.77742	346	361	21	21010	CDK1,CCND2,DTL,CCND1,RRM1,CDC6,NCAPG2,AURKB,XRCC3,CDC23,SMC4,CDC20,NCAPH,NCAPG,CDC25A,ASNS,ANAPC5,RRM2,ESPL1,CPSF3,ANAPC7
GO:BP	protein polyubiquitination	GO:0000209	false	0.00170899	2.76726	261	361	18	21010	CTNNB1,MARCHF6,AMFR,DTL,RNF187,TRIM27,WDR77,FZR1,CDC23,TNKS2,ANAPC1,BIRC2,ANAPC5,HUWE1,RNF216,RNF31,TNKS,ANAPC7
GO:BP	response to stress	GO:0006950	false	0.00179172	2.74673	3909	361	105	21010	GNAS,NFE2L2,TMEM259,PIAS4,CDK1,BRAT1,TMEM161A,MCL1,PRKDC,SLC7A5,PDCD4,HIF1A,MARCHF6,GLUL,AMFR,MCM7,DDIT4,FADS1,ATF4,PPP4C,FANCI,DTL,FANCA,SUMO1,EIF2B3,ERCC2,ATF6B,TMCO1,CCND1,CREB3,POLD1,RRM1,UIMC1,MYC,NUB1,MSH6,FLT4,AURKB,MTOR,TELO2,PINK1,KMT5A,GGCX,ATP2A2,XRCC3,DNA2,TRIM27,MTR,SLFN11,HLA-B,MCM10,SMC1A,NFKB2,NEIL3,FZR1,RIOK3,HM13,PNMA1,MCM4,QARS1,PHB,PPP3CA,POLR3A,PPP2CA,YBX1,SPRTN,VPS35,WFS1,AS…
GO:BP	DNA-templated DNA replication	GO:0006261	false	0.00196128	2.70746	161	361	14	21010	CDT1,MCM7,PRIM2,POLD1,RRM1,CDC6,DNA2,SLFN11,MCM10,POLA2,MCM4,RFC3,DSCC1,MCM3
GO:BP	metaphase/anaphase transition of cell cycle	GO:0044784	false	0.00220069	2.65744	97	361	11	21010	CDC6,AURKB,XRCC3,CDC23,CDC20,ANAPC1,ZWINT,IK,ANAPC5,ESPL1,ANAPC7
GO:BP	regulation of autophagy	GO:0010506	false	0.00220495	2.6566	352	361	21	21010	ATP6V0A1,MCL1,SLC7A5,HIF1A,MTOR,PINK1,TRIM27,SLC25A5,SPTLC1,VPS35,KEAP1,HMOX1,EIF4G2,MOAP1,NPC1,RNF31,SNX7,BNIP3,WDR6,XBP1,SNX4
GO:BP	protein insertion into membrane	GO:0051205	false	0.00220841	2.65592	78	361	10	21010	EMC3,SEC61A1,TMCO1,NCLN,NOMO1,GET3,MTX1,MOAP1,CCDC47,NDUFA13
GO:BP	mitotic sister chromatid separation	GO:0051306	false	0.00233148	2.63237	61	361	9	21010	AURKB,XRCC3,CDC23,CDC20,ZWINT,IK,ANAPC5,ESPL1,ANAPC7
GO:BP	protein insertion into ER membrane	GO:0045048	false	0.00242491	2.6153	32	361	7	21010	EMC3,SEC61A1,TMCO1,NCLN,NOMO1,GET3,CCDC47
GO:BP	DNA duplex unwinding	GO:0032508	false	0.0024903	2.60375	79	361	10	21010	MCM7,ERCC2,DHX30,DNA2,MCM4,ASCC3,RFC3,XRCC6,DSCC1,MCM3
GO:BP	cellular nitrogen compound metabolic process	GO:0034641	false	0.00270475	2.56787	8625	361	193	21010	PPAT,NFE2L2,RPL10,RPL27,PFAS,CTNNB1,CDT1,RPL8,RNF40,PIAS4,CDK1,EXOSC10,PSMC5,RMND1,TMEM161A,RPL15,PRKDC,PDCD4,HIF1A,IREB2,MCM7,BBS7,RPS4X,PRIM2,LAS1L,ADRM1,CCNC,EIF3C,POLR2A,FADS1,ATF4,PPP4C,NEDD8,MAGED1,FANCI,PIAS1,DTL,FANCA,SUMO1,EIF2B3,GUCY1B1,ERCC2,UTP6,RPL6,EXOSC2,ATF6B,MTO1,RPL18A,RPL14,PTOV1,RPL7A,CCND1,CREB3,POLD1,RRM1,UIMC1,LDHB,PMF1,MYC,POLR2B,CDC6,RPL7,RPS14,MSH6,NCAPG2,AURKB,MTOR,TELO…
GO:BP	negative regulation of cell cycle process	GO:0010948	false	0.00289024	2.53907	299	361	19	21010	CDT1,CDK1,PRKDC,DTL,CCND1,UIMC1,CDC6,AURKB,TELO2,XRCC3,DNA2,SLFN11,FZR1,CDC20,ZWINT,IK,BTN2A2,ESPL1,TNKS
GO:BP	telomere organization	GO:0032200	false	0.00291481	2.53539	191	361	15	21010	CTNNB1,EXOSC10,PRKDC,MYC,AURKB,TELO2,XRCC3,DNA2,TNKS2,XRCC6,NSMCE4A,UCHL5,CCT5,CCT3,TNKS
GO:BP	cell cycle checkpoint signaling	GO:0000075	false	0.00332368	2.47838	193	361	15	21010	CDT1,CDK1,PRKDC,DTL,CCND1,UIMC1,CDC6,AURKB,TELO2,XRCC3,DNA2,FZR1,CDC20,ZWINT,IK
GO:BP	cell death	GO:0008219	false	0.00337874	2.47125	1988	361	63	21010	NFE2L2,RPL10,CTNNB1,PIAS4,CDK1,PSMC5,BRAT1,TMEM161A,MCL1,PRKDC,SLC7A5,PDCD4,HIF1A,PIM3,PYGL,DDIT4,ATF4,MAGED1,CCND2,PIAS1,CLPTM1L,ERCC2,RTN3,CCND1,CREB3,MYC,MSH6,FLT4,AURKB,MTOR,UXT,KIFAP3,PINK1,ATP2A2,CIAPIN1,SLC25A5,PNMA1,SPTLC1,QARS1,PHB,NOC2L,PPP2CA,VPS35,RASA1,WFS1,ASNS,MELK,HMOX1,TNFAIP1,BIRC2,DDX5,EIF4G2,HELLS,MOAP1,NPC1,RNF216,RNF31,BNIP3,NDUFA13,ESPL1,TFAP2A,DMAP1,XBP1
GO:BP	macromolecule metabolic process	GO:0043170	false	0.00339637	2.46899	12326	361	255	21010	BBS2,PSMC2,SEC11A,NFE2L2,RPL10,RPL27,CTNNB1,OGA,CDT1,RPL8,TMEM259,RNF40,RFT1,PIAS4,SUMO2,CDK1,EXOSC10,PSMC5,BRAT1,RMND1,TMEM161A,RPL15,PRKDC,SLC7A5,PDCD4,HIF1A,MARCHF6,IREB2,CRBN,PIM3,GLUL,AMFR,MCM7,PYGL,BBS7,RPS4X,PRIM2,LAS1L,ADRM1,CCNC,EIF3C,POLR2A,FADS1,ATF4,PPP4C,SPCS3,NEDD8,MAGED1,FANCI,CCND2,PSMD4,PIAS1,DTL,FANCA,SUMO1,EIF2B3,ERCC2,UTP6,STT3A,RPL6,RTN3,ALG3,COPS6,EXOSC2,ATF6B,MTO1,RPL18A,RP…
GO:BP	response to radiation	GO:0009314	true	0.00372461	2.42892	426	361	23	21010	BRAT1,TMEM161A,PRKDC,HIF1A,ATF4,CCND2,PIAS1,DTL,ERCC2,CCND1,POLD1,RRM1,UIMC1,MYC,MSH6,AURKB,HMGCR,SMC1A,NOC2L,SPRTN,BHLHE40,CDC25A,XRCC6
GO:BP	negative regulation of intracellular signal transduction	GO:1902532	false	0.00373554	2.42765	524	361	26	21010	NFE2L2,CTNNB1,TMEM161A,PDCD4,HIF1A,DDIT4,ATF4,CREB3,MYC,MTOR,PINK1,HMGCR,RIOK3,QARS1,PHB,NOC2L,PPP2CA,WFS1,KCTD10,TNFAIP1,HELLS,LZTR1,BTN2A2,NPC1,NDUFA13,XBP1
GO:BP	mitotic nuclear division	GO:0140014	false	0.00424009	2.37262	278	361	18	21010	CDT1,CDK1,AAAS,NCAPG2,AURKB,KMT5A,XRCC3,SMC1A,CDC23,SMC4,CDC20,NCAPH,ZWINT,NCAPG,IK,ANAPC5,ESPL1,ANAPC7
GO:BP	DNA geometric change	GO:0032392	false	0.00493732	2.30651	85	361	10	21010	MCM7,ERCC2,DHX30,DNA2,MCM4,ASCC3,RFC3,XRCC6,DSCC1,MCM3
GO:BP	negative regulation of catabolic process	GO:0009895	false	0.00571085	2.2433	343	361	20	21010	MCL1,SLC7A5,IREB2,DDIT4,MTOR,PINK1,IGF2BP2,HMGCR,TRIM27,RPL23,PHB,PPP2CA,YBX1,VPS35,HMOX1,EIF4G2,NPC1,UCHL5,WDR6,IGF2BP1
GO:BP	cell cycle G1/S phase transition	GO:0044843	false	0.00617027	2.2097	257	361	17	21010	PRKDC,CCND2,PIAS1,CCND1,RRM1,MYC,CDC6,BCAT1,SLFN11,PHF8,PPP3CA,PPP2CA,CDC25A,BTN2A2,APPL1,RRM2,CPSF3
GO:BP	negative regulation of cell cycle phase transition	GO:1901988	false	0.00617027	2.2097	257	361	17	21010	CDT1,CDK1,PRKDC,DTL,CCND1,UIMC1,CDC6,AURKB,TELO2,XRCC3,DNA2,SLFN11,FZR1,CDC20,ZWINT,IK,BTN2A2
GO:BP	programmed cell death	GO:0012501	false	0.00638096	2.19511	1982	361	62	21010	NFE2L2,RPL10,CTNNB1,PIAS4,CDK1,PSMC5,BRAT1,TMEM161A,MCL1,PRKDC,SLC7A5,PDCD4,HIF1A,PIM3,PYGL,DDIT4,ATF4,MAGED1,CCND2,PIAS1,CLPTM1L,ERCC2,RTN3,CCND1,CREB3,MYC,MSH6,FLT4,AURKB,MTOR,UXT,KIFAP3,PINK1,ATP2A2,CIAPIN1,SLC25A5,PNMA1,SPTLC1,QARS1,PHB,NOC2L,PPP2CA,VPS35,RASA1,WFS1,ASNS,MELK,HMOX1,TNFAIP1,BIRC2,DDX5,HELLS,MOAP1,NPC1,RNF216,RNF31,BNIP3,NDUFA13,ESPL1,TFAP2A,DMAP1,XBP1
GO:BP	positive regulation of cellular process	GO:0048522	false	0.00674595	2.17096	5711	361	138	21010	GNAS,NFE2L2,SLC38A1,CTNNB1,CDT1,TMEM259,RNF40,CLCN3,PIAS4,CDK1,PSMC5,BRAT1,RMND1,TMEM161A,WLS,MCL1,PRKDC,SLC7A5,PDCD4,HIF1A,IREB2,CRBN,ERGIC3,RPS4X,PRIM2,CCNC,EIF3C,ATF4,MAGED1,CCND2,PIAS1,DTL,SUMO1,ERCC2,EXOSC2,ATF6B,PTOV1,CCND1,CREB3,RRM1,UIMC1,PMF1,MYC,CDC6,NCAPG2,TAP2,FLT4,AURKB,MTOR,TELO2,KIFAP3,PINK1,IGF2BP2,RNF187,HLA-DOA,HMGCR,EIF3E,ATP2A2,XRCC3,DNA2,TRIM27,WDR77,PNPLA2,RPL23,PPP2R5D,HLA-…
GO:BP	negative regulation of mitotic cell cycle phase transition	GO:1901991	false	0.00695315	2.15782	179	361	14	21010	CDK1,PRKDC,DTL,CCND1,UIMC1,CDC6,AURKB,XRCC3,SLFN11,FZR1,CDC20,ZWINT,IK,BTN2A2
GO:BP	macromolecule localization	GO:0033036	false	0.0083265	2.07954	3204	361	88	21010	ABCC4,BBS2,GNAS,CTNNB1,RFT1,PIAS4,CDK1,EXOSC10,EMC3,WLS,MCL1,HIF1A,PIM3,ERGIC3,GLUL,ATP6AP1,BBS7,AP2S1,SPCS3,NEDD8,MAGED1,SEC61A1,SUMO1,CLPTM1L,SEC23A,AAAS,TMCO1,CREB3,STX5,TAP2,AURKB,MTOR,KIFAP3,NCLN,PINK1,NOMO1,IGF2BP2,FBL,HMGCR,PNPLA2,GET3,RPL23,BSG,POLA2,PMPCA,HM13,MTX1,VPS33A,COG2,TNKS2,PRKAR1A,PPP3CA,YBX1,GGA3,VPS35,NUP188,VPS45,NCOA4,KEAP1,NUP85,SEC63,SEC62,GPR89A,PFKM,MYO6,IK,HUWE1,MOAP1,…
GO:BP	regulation of mitotic metaphase/anaphase transition	GO:0030071	false	0.00836586	2.07749	90	361	10	21010	CDC6,AURKB,XRCC3,CDC23,CDC20,ZWINT,IK,ANAPC5,ESPL1,ANAPC7
GO:BP	regulation of cellular catabolic process	GO:0031329	false	0.00841022	2.07519	653	361	29	21010	ATP6V0A1,MCL1,SLC7A5,HIF1A,IREB2,EXOSC2,MTOR,PINK1,IGF2BP2,TRIM27,PNPLA2,SLC25A5,SPTLC1,YBX1,VPS35,KEAP1,HMOX1,EIF4G2,MOAP1,NPC1,RNF31,DIS3,SNX7,BNIP3,CNOT8,WDR6,IGF2BP1,XBP1,SNX4
GO:BP	negative regulation of cell cycle	GO:0045786	false	0.00841278	2.07506	383	361	21	21010	CTNNB1,CDT1,CDK1,PRKDC,DTL,CCND1,CREB3,UIMC1,CDC6,AURKB,TELO2,XRCC3,DNA2,SLFN11,FZR1,CDC20,ZWINT,IK,BTN2A2,ESPL1,TNKS
GO:BP	response to endoplasmic reticulum stress	GO:0034976	false	0.00842703	2.07433	263	361	17	21010	NFE2L2,TMEM259,MARCHF6,AMFR,ATF4,ATF6B,TMCO1,CCND1,CREB3,ATP2A2,HM13,WFS1,ECPAS,FAM8A1,CCDC47,ERMP1,XBP1
GO:BP	positive regulation of proteasomal ubiquitin-dependent protein catabolic process	GO:0032436	false	0.00925699	2.03353	91	361	10	21010	NFE2L2,SUMO2,BBS7,PIAS1,SUMO1,NUB1,FZR1,CDC20,KEAP1,XBP1
GO:BP	regulation of nitrogen compound metabolic process	GO:0051171	false	0.00949165	2.02266	5587	361	135	21010	PSMC2,NFE2L2,RPL10,CTNNB1,CDT1,TMEM259,RNF40,PIAS4,SUMO2,CDK1,EXOSC10,PSMC5,BRAT1,RMND1,TMEM161A,PRKDC,PDCD4,HIF1A,IREB2,MCM7,BBS7,RPS4X,PRIM2,CCNC,EIF3C,FADS1,ATF4,PPP4C,NEDD8,MAGED1,FANCI,CCND2,PIAS1,DTL,FANCA,SUMO1,ERCC2,RPL6,RTN3,COPS6,EXOSC2,ATF6B,PTOV1,CCND1,CREB3,UIMC1,PMF1,MYC,CDC6,NUB1,RPS14,MSH6,STX5,FLT4,AURKB,MTOR,TELO2,UXT,C1ORF112,PINK1,IGF2BP2,RNF187,KMT5A,ACO1,HMGCR,PSMC4,EIF3E,RH…
GO:BP	DNA strand elongation involved in DNA replication	GO:0006271	false	0.00949196	2.02264	15	361	5	21010	MCM7,DNA2,MCM4,RFC3,MCM3
GO:BP	positive regulation of mitotic metaphase/anaphase transition	GO:0045842	false	0.00949196	2.02264	15	361	5	21010	CDC23,CDC20,ANAPC5,ESPL1,ANAPC7
GO:BP	negative regulation of apoptotic signaling pathway	GO:2001234	false	0.00990969	2.00394	238	361	16	21010	NFE2L2,CTNNB1,TMEM161A,MCL1,HIF1A,ATF4,CREB3,PINK1,SLC25A5,QARS1,NOC2L,WFS1,HMOX1,HELLS,NDUFA13,XBP1
GO:BP	organic cyclic compound biosynthetic process	GO:1901362	true	0.0101827	1.99214	4255	361	109	21010	PPAT,NFE2L2,RPL10,LBR,PFAS,CTNNB1,LSS,RNF40,PIAS4,CDK1,EXOSC10,PSMC5,PRKDC,PDCD4,HIF1A,IREB2,BBS7,DHCR7,PRIM2,ADRM1,CCNC,POLR2A,FADS1,ATF4,NEDD8,MAGED1,PIAS1,DTL,FANCA,SUMO1,GUCY1B1,ERCC2,RPL6,ATF6B,PTOV1,CCND1,CREB3,POLD1,RRM1,UIMC1,PMF1,MYC,POLR2B,RPS14,NCAPG2,AURKB,MTOR,TELO2,UXT,PINK1,RNF187,KMT5A,HMGCR,TRIM27,WDR77,RPL23,ATP1A1,PHF8,NFKB2,SARS1,POLA2,ACLY,GTF3C1,EID1,QARS1,TNKS2,PRKAR1A,PHB,…
GO:BP	cell division	GO:0051301	true	0.0103412	1.98543	660	361	29	21010	CDT1,CDK1,HAUS5,CCND2,ERCC2,CCND1,PMF1,MYC,CDC6,NCAPG2,AURKB,KMT5A,SMC1A,FZR1,CDC23,SMC4,CDC20,YBX1,ANAPC1,RASA1,NCAPH,ZWINT,NCAPG,CDC25A,ANAPC5,HELLS,ESPL1,TNKS,ANAPC7
GO:BP	anaphase-promoting complex-dependent catabolic process	GO:0031145	false	0.0106252	1.97366	26	361	6	21010	FZR1,CDC23,CDC20,ANAPC1,ANAPC5,ANAPC7
GO:BP	positive regulation of DNA biosynthetic process	GO:2000573	false	0.01089	1.96297	73	361	9	21010	CTNNB1,MYC,AURKB,TNKS2,RFC3,DSCC1,CCT5,CCT3,TNKS
GO:BP	regulation of metaphase/anaphase transition of cell cycle	GO:1902099	false	0.011289	1.94734	93	361	10	21010	CDC6,AURKB,XRCC3,CDC23,CDC20,ZWINT,IK,ANAPC5,ESPL1,ANAPC7
GO:BP	regulation of primary metabolic process	GO:0080090	false	0.0116713	1.93288	5766	361	138	21010	PSMC2,NFE2L2,RPL10,CTNNB1,CDT1,TMEM259,RNF40,PIAS4,SUMO2,CDK1,EXOSC10,PSMC5,BRAT1,RMND1,TMEM161A,PRKDC,PDCD4,HIF1A,IREB2,MCM7,BBS7,RPS4X,DDIT4,PRIM2,CCNC,EIF3C,FADS1,ATF4,PPP4C,NEDD8,MAGED1,FANCI,CCND2,PIAS1,DTL,FANCA,SUMO1,ERCC2,RPL6,RTN3,COPS6,EXOSC2,ATF6B,PTOV1,CCND1,CREB3,UIMC1,PMF1,MYC,CDC6,NUB1,RPS14,MSH6,STX5,FLT4,AURKB,MTOR,TELO2,UXT,C1ORF112,PINK1,IGF2BP2,RNF187,KMT5A,ACO1,HMGCR,PSMC4,EI…
GO:BP	nitrogen compound transport	GO:0071705	true	0.011937	1.9231	2292	361	68	21010	ABCC4,BBS2,GNAS,SLC38A1,CDK1,WLS,MCL1,SLC7A5,HIF1A,PIM3,ERGIC3,ATP6AP1,BBS7,AP2S1,SPCS3,SEC61A1,SUMO1,SEC23A,AAAS,STX5,TAP2,PINK1,IGF2BP2,SLC38A10,HMGCR,GET3,RPL23,BSG,POLA2,PMPCA,SLC25A5,HM13,MTX1,VPS33A,COG2,PRKAR1A,PPP3CA,SLC1A5,YBX1,GGA3,VPS35,NUP188,VPS45,NCOA4,NUP85,SEC63,SEC62,GPR89A,PFKM,MYO6,HUWE1,MOAP1,SLC12A2,RNF31,APPL1,ABCC1,SNX7,SLC6A8,NDUFA13,ABCB1,NUP160,STXBP2,SFXN1,IGF2BP1,DMAP1…
GO:BP	positive regulation of metaphase/anaphase transition of cell cycle	GO:1902101	false	0.0136122	1.86607	16	361	5	21010	CDC23,CDC20,ANAPC5,ESPL1,ANAPC7
GO:BP	positive regulation of chromosome condensation	GO:1905821	false	0.0142064	1.84752	8	361	4	21010	NCAPG2,SMC4,NCAPH,NCAPG
GO:BP	endoplasmic reticulum unfolded protein response	GO:0030968	false	0.0152742	1.81604	76	361	9	21010	NFE2L2,AMFR,ATF4,ATF6B,CCND1,CREB3,WFS1,ERMP1,XBP1
GO:BP	protein localization	GO:0008104	false	0.0154969	1.80975	2728	361	77	21010	BBS2,GNAS,CTNNB1,PIAS4,CDK1,EMC3,WLS,MCL1,HIF1A,PIM3,ERGIC3,GLUL,ATP6AP1,BBS7,AP2S1,SPCS3,NEDD8,MAGED1,SEC61A1,SUMO1,SEC23A,AAAS,TMCO1,CREB3,STX5,TAP2,AURKB,MTOR,KIFAP3,NCLN,PINK1,NOMO1,HMGCR,GET3,RPL23,BSG,POLA2,PMPCA,HM13,MTX1,VPS33A,COG2,TNKS2,PRKAR1A,PPP3CA,YBX1,GGA3,VPS35,NUP188,VPS45,NCOA4,KEAP1,NUP85,SEC63,SEC62,GPR89A,PFKM,MYO6,IK,HUWE1,MOAP1,SLC12A2,NPC1,RNF31,APPL1,SNX7,CCDC47,NDUFA13,A…
GO:BP	mitotic cell cycle checkpoint signaling	GO:0007093	false	0.0162173	1.79002	142	361	12	21010	CDK1,PRKDC,DTL,CCND1,UIMC1,CDC6,AURKB,XRCC3,FZR1,CDC20,ZWINT,IK
GO:BP	protein localization to organelle	GO:0033365	false	0.0169134	1.77177	1182	361	42	21010	BBS2,PIAS4,CDK1,EMC3,GLUL,SPCS3,MAGED1,SEC61A1,SUMO1,TMCO1,AURKB,MTOR,NCLN,PINK1,NOMO1,GET3,RPL23,POLA2,PMPCA,MTX1,TNKS2,PPP3CA,YBX1,GGA3,VPS35,NUP188,NCOA4,NUP85,SEC63,SEC62,IK,HUWE1,MOAP1,RNF31,APPL1,CCDC47,NDUFA13,CCT5,CCT3,DMAP1,TNKS,XBP1
GO:BP	apoptotic process	GO:0006915	false	0.0171797	1.76498	1910	361	59	21010	NFE2L2,RPL10,CTNNB1,PIAS4,CDK1,BRAT1,TMEM161A,MCL1,PRKDC,SLC7A5,PDCD4,HIF1A,PIM3,DDIT4,ATF4,MAGED1,CCND2,PIAS1,CLPTM1L,ERCC2,RTN3,CCND1,CREB3,MYC,MSH6,FLT4,AURKB,MTOR,UXT,KIFAP3,PINK1,ATP2A2,CIAPIN1,SLC25A5,PNMA1,SPTLC1,QARS1,PHB,NOC2L,PPP2CA,VPS35,RASA1,WFS1,ASNS,MELK,HMOX1,TNFAIP1,BIRC2,DDX5,HELLS,MOAP1,NPC1,RNF216,BNIP3,NDUFA13,ESPL1,TFAP2A,DMAP1,XBP1
GO:BP	positive regulation of translation	GO:0045727	false	0.0174334	1.75862	143	361	12	21010	RMND1,PRKDC,RPS4X,EIF3C,MYC,MTOR,PINK1,EIF3E,NSUN5,YBX1,EIF4G2,IGF2BP1
GO:BP	cellular macromolecule localization	GO:0070727	false	0.0177156	1.75164	2738	361	77	21010	BBS2,GNAS,CTNNB1,PIAS4,CDK1,EMC3,WLS,MCL1,HIF1A,PIM3,ERGIC3,GLUL,ATP6AP1,BBS7,AP2S1,SPCS3,NEDD8,MAGED1,SEC61A1,SUMO1,SEC23A,AAAS,TMCO1,CREB3,STX5,TAP2,AURKB,MTOR,KIFAP3,NCLN,PINK1,NOMO1,HMGCR,GET3,RPL23,BSG,POLA2,PMPCA,HM13,MTX1,VPS33A,COG2,TNKS2,PRKAR1A,PPP3CA,YBX1,GGA3,VPS35,NUP188,VPS45,NCOA4,KEAP1,NUP85,SEC63,SEC62,GPR89A,PFKM,MYO6,IK,HUWE1,MOAP1,SLC12A2,NPC1,RNF31,APPL1,SNX7,CCDC47,NDUFA13,A…
GO:BP	regulation of oxidative stress-induced neuron intrinsic apoptotic signaling pathway	GO:1903376	true	0.0190127	1.72096	17	361	5	21010	CTNNB1,MCL1,HIF1A,ATF4,PINK1
GO:BP	positive regulation of transcription from RNA polymerase II promoter involved in cellular response to chemical stimulus	GO:1901522	true	0.0190127	1.72096	17	361	5	21010	NFE2L2,HIF1A,ATF4,CREB3,XBP1
GO:BP	positive regulation of amide metabolic process	GO:0034250	false	0.0201425	1.69589	170	361	13	21010	NFE2L2,RMND1,PRKDC,RPS4X,EIF3C,MYC,MTOR,PINK1,EIF3E,NSUN5,YBX1,EIF4G2,IGF2BP1
GO:BP	glutamine metabolic process	GO:0006541	true	0.0209886	1.67802	29	361	6	21010	PPAT,SLC38A1,PFAS,GLUL,ASNS,CTPS2
GO:BP	apoptotic signaling pathway	GO:0097190	false	0.0214311	1.66896	613	361	27	21010	NFE2L2,CTNNB1,PIAS4,TMEM161A,MCL1,PRKDC,HIF1A,DDIT4,ATF4,MAGED1,ERCC2,CREB3,MYC,MSH6,PINK1,SLC25A5,QARS1,NOC2L,WFS1,MELK,HMOX1,DDX5,HELLS,MOAP1,BNIP3,NDUFA13,XBP1
GO:BP	regulation of organelle organization	GO:0033043	false	0.0234255	1.63031	1157	361	41	21010	CTNNB1,CDK1,EXOSC10,HIF1A,RHPN2,MYC,CDC6,NCAPG2,STX5,AURKB,MTOR,PINK1,XRCC3,TRIM27,FZR1,CDC23,SLC25A5,TNKS2,SMC4,CDC20,ANAPC1,VPS35,RASA1,NCAPH,ZWINT,NCAPG,FLII,NSMCE4A,IK,ANAPC5,HUWE1,MOAP1,UCHL5,SNX7,BNIP3,ESPL1,CCT5,CCT3,TNKS,SNX4,ANAPC7
GO:BP	multi-pass transmembrane protein insertion into ER membrane	GO:0160063	false	0.0252246	1.59818	9	361	4	21010	TMCO1,NCLN,NOMO1,CCDC47
GO:BP	negative regulation of mitotic cell cycle	GO:0045930	false	0.0257049	1.58998	228	361	15	21010	CTNNB1,CDK1,PRKDC,DTL,CCND1,UIMC1,CDC6,AURKB,XRCC3,SLFN11,FZR1,CDC20,ZWINT,IK,BTN2A2
GO:BP	response to UV	GO:0009411	true	0.0304106	1.51697	151	361	12	21010	TMEM161A,ATF4,DTL,ERCC2,CCND1,POLD1,MYC,MSH6,AURKB,NOC2L,SPRTN,CDC25A
GO:BP	positive regulation of cellular metabolic process	GO:0031325	false	0.0304632	1.51622	3407	361	90	21010	NFE2L2,CTNNB1,CDT1,RNF40,CLCN3,PIAS4,CDK1,PSMC5,BRAT1,RMND1,TMEM161A,PRKDC,SLC7A5,HIF1A,IREB2,RPS4X,PRIM2,CCNC,EIF3C,ATF4,MAGED1,CCND2,PIAS1,ERCC2,EXOSC2,ATF6B,PTOV1,CCND1,CREB3,UIMC1,PMF1,MYC,CDC6,FLT4,AURKB,MTOR,TELO2,PINK1,IGF2BP2,RNF187,EIF3E,DNA2,TRIM27,WDR77,PNPLA2,RPL23,PPP2R5D,PHF8,NSUN5,BSG,NFKB2,RIOK3,SLC25A5,SPTLC1,TNKS2,PHB,PPP3CA,NOC2L,POLR3A,PPP2CA,YBX1,VPS35,NCOA4,NUP85,HMOX1,RFC3,…
GO:BP	organelle fission	GO:0048285	false	0.0315625	1.50083	485	361	23	21010	CDT1,CDK1,FANCA,AAAS,NCAPG2,AURKB,PINK1,KMT5A,XRCC3,SMC1A,FZR1,CDC23,SMC4,CDC20,VPS35,NCAPH,ZWINT,NCAPG,IK,ANAPC5,BNIP3,ESPL1,ANAPC7
GO:BP	positive regulation of proteolysis	GO:0045862	false	0.0320044	1.49479	353	361	19	21010	PSMC2,NFE2L2,TMEM259,SUMO2,PSMC5,BBS7,PIAS1,SUMO1,MYC,NUB1,PINK1,PSMC4,PSMC1,FZR1,CDC20,WFS1,KEAP1,NDUFA13,XBP1
GO:BP	aromatic compound biosynthetic process	GO:0019438	true	0.0328215	1.48384	4110	361	104	21010	PPAT,NFE2L2,RPL10,PFAS,CTNNB1,RNF40,PIAS4,CDK1,EXOSC10,PSMC5,PRKDC,PDCD4,HIF1A,IREB2,BBS7,PRIM2,ADRM1,CCNC,POLR2A,FADS1,ATF4,NEDD8,MAGED1,PIAS1,DTL,FANCA,SUMO1,GUCY1B1,ERCC2,RPL6,ATF6B,PTOV1,CCND1,CREB3,POLD1,RRM1,UIMC1,PMF1,MYC,POLR2B,RPS14,NCAPG2,AURKB,MTOR,TELO2,UXT,PINK1,RNF187,KMT5A,TRIM27,WDR77,RPL23,PHF8,NFKB2,SARS1,POLA2,ACLY,GTF3C1,EID1,QARS1,TNKS2,PRKAR1A,PHB,PPP3CA,NOC2L,POLR3A,PPP2CA,…
GO:BP	negative regulation of nucleobase-containing compound metabolic process	GO:0045934	true	0.0333171	1.47733	1555	361	50	21010	RPL10,CTNNB1,CDT1,PIAS4,EXOSC10,PSMC5,PDCD4,HIF1A,IREB2,ATF4,MAGED1,PIAS1,SUMO1,CCND1,UIMC1,MYC,CDC6,RPS14,MSH6,AURKB,UXT,IGF2BP2,KMT5A,TRIM27,RPL23,SLFN11,SARS1,EID1,QARS1,TNKS2,PHB,NOC2L,YBX1,WFS1,BHLHE40,XRCC6,TRIM11,DDX5,ZBTB33,RADX,ZNF451,NDUFA13,TFAP2A,ABCE1,IGF2BP1,TDP2,KDM5B,DMAP1,TNKS,XBP1
GO:BP	regulation of telomere maintenance	GO:0032204	false	0.0335977	1.47369	105	361	10	21010	CTNNB1,EXOSC10,MYC,AURKB,TNKS2,NSMCE4A,UCHL5,CCT5,CCT3,TNKS
GO:BP	neuron intrinsic apoptotic signaling pathway in response to oxidative stress	GO:0036480	false	0.0347298	1.4593	19	361	5	21010	CTNNB1,MCL1,HIF1A,ATF4,PINK1
GO:BP	positive regulation of transcription from RNA polymerase II promoter in response to stress	GO:0036003	true	0.0347298	1.4593	19	361	5	21010	NFE2L2,HIF1A,ATF4,ATF6B,XBP1
GO:BP	positive regulation of cellular catabolic process	GO:0031331	false	0.0384489	1.41512	326	361	18	21010	HIF1A,EXOSC2,MTOR,PINK1,PNPLA2,SLC25A5,SPTLC1,YBX1,HMOX1,MOAP1,RNF31,DIS3,SNX7,BNIP3,CNOT8,IGF2BP1,XBP1,SNX4
GO:BP	intracellular signal transduction	GO:0035556	false	0.0389516	1.40947	2609	361	73	21010	GNAS,NFE2L2,CTNNB1,CDT1,PIAS4,CDK1,TMEM161A,WLS,MCL1,PRKDC,PDCD4,HIF1A,AMFR,DDIT4,ATF4,PPP4C,MAGED1,DTL,GUCY1B1,ERCC2,URB2,CCND1,CREB3,UIMC1,MYC,CDC6,MSH6,FLT4,AURKB,MTOR,TELO2,PINK1,KMT5A,HMGCR,ATP2A2,XRCC3,DNA2,RPL23,NFKB2,FZR1,RIOK3,QARS1,PRKAR1A,PHB,CDC20,PPP3CA,NOC2L,PPP2CA,OTUD5,MFAP3,RASA1,ZWINT,WFS1,MELK,KCTD10,HMOX1,TNFAIP1,GPR89A,BIRC2,MYO6,IK,DDX5,HELLS,ZBTB33,LZTR1,BTN2A2,MOAP1,NPC1,R…
GO:BP	positive regulation of ubiquitin-dependent protein catabolic process	GO:2000060	false	0.0430922	1.3656	108	361	10	21010	NFE2L2,SUMO2,BBS7,PIAS1,SUMO1,NUB1,FZR1,CDC20,KEAP1,XBP1
GO:BP	ERAD pathway	GO:0036503	false	0.0430922	1.3656	108	361	10	21010	NFE2L2,TMEM259,MARCHF6,AMFR,HM13,WFS1,ECPAS,FAM8A1,CCDC47,XBP1
GO:BP	response to abiotic stimulus	GO:0009628	false	0.0438915	1.35762	1106	361	39	21010	NFE2L2,CTNNB1,BRAT1,TMEM161A,PRKDC,SLC7A5,HIF1A,ATP6AP1,DDIT4,POLR2A,ATF4,CCND2,PIAS1,DTL,SUMO1,EIF2B3,GUCY1B1,ERCC2,CCND1,POLD1,RRM1,UIMC1,MYC,MSH6,AURKB,MTOR,PINK1,HMGCR,SMC1A,NOC2L,SPRTN,BHLHE40,CDC25A,HMOX1,XRCC6,BIRC2,SLC12A2,BNIP3,ABCB1
GO:BP	negative regulation of autophagy	GO:0010507	false	0.0465954	1.33166	87	361	9	21010	MCL1,SLC7A5,MTOR,PINK1,TRIM27,HMOX1,EIF4G2,NPC1,WDR6
GO:CC	cytosol	GO:0005829	true	1.62966e-42	41.7879	5457	368	217	22090	BBS2,GNAS,PSMC2,PPAT,NFE2L2,RPL10,RPL27,CLINT1,PFAS,CTNNB1,OGA,RPL8,PPA1,ATP6V0A1,CDK1,EXOSC10,PSMC5,RPL15,WLS,MCL1,PRKDC,SLC7A5,PDCD4,HIF1A,IREB2,CRBN,PIM3,RHPN2,GLUL,AMFR,MCM7,PYGL,BBS7,RPS4X,DDIT4,LAS1L,AP2S1,ADRM1,EIF3C,PPP4C,HAUS5,NEDD8,MAGED1,FANCI,CCND2,PSMD4,DTL,SUMO1,EIF2B3,GUCY1B1,ERCC2,SEC23A,RPL6,COPS6,MDN1,DHX30,EXOSC2,MTO1,RPL18A,AAAS,TMCO1,RPL14,RPL7A,CCND1,CREB3,POLD1,ST13,RRM1,LD…
GO:CC	cytoplasm	GO:0005737	false	2.51427e-35	34.5996	12251	368	318	22090	ABCC4,BBS2,GNAS,PSMC2,SEC11A,PPAT,NFE2L2,RPL10,RPL27,CLINT1,LBR,PFAS,CTNNB1,OGA,RPL8,TMEM259,PPA1,LSS,ATP6V0A1,RFT1,CLCN3,PIAS4,CDK1,EXOSC10,PSMC5,BRAT1,RMND1,EMC3,MTHFD2,RPL15,WLS,MCL1,PRKDC,SLC7A5,PDCD4,HIF1A,MARCHF6,IREB2,CRBN,PIM3,ERGIC3,RHPN2,GLUL,AMFR,MCM7,ATP6AP1,PYGL,BBS7,DHCR7,RPS4X,DDIT4,LAS1L,AP2S1,ADRM1,EIF3C,FADS1,ATF4,PPP4C,HAUS5,SPCS3,NEDD8,MAGED1,FANCI,CCND2,PSMD4,DTL,SEC61A1,FANC…
GO:CC	nucleoplasm	GO:0005654	false	2.15442e-27	26.6667	4221	368	165	22090	PSMC2,NFE2L2,RPL27,CLINT1,CTNNB1,CDT1,RNF40,ATP6V0A1,PIAS4,SUMO2,CDK1,EXOSC10,PSMC5,BRAT1,MCL1,PRKDC,HIF1A,MCM7,RPS4X,PRIM2,LAS1L,ADRM1,CCNC,ATF4,PPP4C,NEDD8,FANCI,CCND2,PSMD4,PIAS1,DTL,FANCA,SUMO1,ERCC2,UTP6,COPS6,MDN1,EXOSC2,AAAS,PTOV1,CCND1,CREB3,POLD1,UIMC1,PMF1,MYC,POLR2B,CDC6,NUB1,RPS14,MSH6,NCAPG2,TAP2,FLT4,AURKB,MTOR,TELO2,UXT,ZUP1,RNF187,FBL,KMT5A,PSMC4,EIF3E,CIAPIN1,PSMD8,XRCC3,DNA2,PSM…
GO:CC	catalytic complex	GO:1902494	false	6.00354e-22	21.2216	1781	368	94	22090	GNAS,PSMC2,SEC11A,CTNNB1,RNF40,ATP6V0A1,PIAS4,CDK1,EXOSC10,PSMC5,PRKDC,MARCHF6,CRBN,AMFR,ATP6AP1,PRIM2,LAS1L,ADRM1,CCNC,POLR2A,PPP4C,SPCS3,FANCI,CCND2,PSMD4,DTL,GUCY1B1,ERCC2,STT3A,EXOSC2,CCND1,POLD1,RRM1,LDHB,POLR2B,TRPC4AP,PSMC4,PSMD8,TUSC3,EXT2,DNA2,PSMC1,WDR77,IARS1,PPP2R5D,PHF8,FZR1,POLA2,CDC23,PMPCA,PRPF8,FARSA,PSMD7,SPTLC1,QARS1,PRKAR1A,CDC20,PPP3CA,POLR3A,PPP2CA,ANAPC1,ASCC3,PSMD12,KEAP1,…
GO:CC	intracellular protein-containing complex	GO:0140535	false	1.84079e-21	20.735	951	368	67	22090	PSMC2,CTNNB1,RNF40,PSMC5,PRKDC,MARCHF6,CRBN,AMFR,PRIM2,LAS1L,ADRM1,POLR2A,PSMD4,DTL,EIF2B3,ERCC2,POLD1,POLR2B,TRPC4AP,MTOR,TELO2,UXT,PSMC4,PSMD8,DNA2,PSMC1,WDR77,IARS1,NFKB2,FZR1,POLA2,CDC23,PSMD7,QARS1,PRKAR1A,CDC20,PPP3CA,POLR3A,YBX1,ANAPC1,PSMD12,KEAP1,ECPAS,KCTD10,TNFAIP1,XRCC6,FAM8A1,MCM3,EIF4G2,ANAPC5,LZTR1,UCHL5,PSMD6,RNF31,FBXO21,CLP1,PSMB1,CCDC47,LARS1,CNOT8,POLR1B,PSMD1,CCT5,IGF2BP1,CCT…
GO:CC	nuclear lumen	GO:0031981	false	5.77334e-21	20.2386	5520	368	180	22090	ABCC4,PSMC2,NFE2L2,RPL27,CLINT1,CTNNB1,CDT1,RNF40,ATP6V0A1,PIAS4,SUMO2,CDK1,EXOSC10,PSMC5,BRAT1,MCL1,PRKDC,HIF1A,MCM7,RPS4X,PRIM2,LAS1L,ADRM1,CCNC,POLR2A,ATF4,PPP4C,NEDD8,FANCI,CCND2,PSMD4,PIAS1,DTL,FANCA,SUMO1,ERCC2,UTP6,COPS6,MDN1,EXOSC2,AAAS,PTOV1,URB2,RPL7A,CCND1,CREB3,POLD1,UIMC1,PMF1,MYC,POLR2B,CDC6,RPL7,NUB1,RPS14,MSH6,NCAPG2,TAP2,FLT4,AURKB,MTOR,TELO2,UXT,KIFAP3,ZUP1,RNF187,RPL18,FBL,KMT5…
GO:CC	intracellular anatomical structure	GO:0005622	false	1.76712e-18	17.7527	17772	368	356	22090	ABCC4,BBS2,GNAS,PSMC2,SEC11A,PPAT,NFE2L2,RPL10,RPL27,CLINT1,LBR,PFAS,CTNNB1,OGA,CDT1,RPL8,TMEM259,PPA1,LSS,RNF40,ATP6V0A1,RFT1,CLCN3,PIAS4,SUMO2,CDK1,EXOSC10,PSMC5,BRAT1,RMND1,EMC3,MTHFD2,RPL15,WLS,MCL1,PRKDC,SLC7A5,PDCD4,HIF1A,MARCHF6,IREB2,CRBN,PIM3,ERGIC3,RHPN2,GLUL,AMFR,MCM7,ATP6AP1,NEMP1,PYGL,BBS7,DHCR7,RPS4X,DDIT4,PRIM2,LAS1L,AP2S1,ADRM1,CCNC,EIF3C,POLR2A,FADS1,ATF4,PPP4C,HAUS5,SPCS3,NEDD8,…
GO:CC	cytosolic ribosome	GO:0022626	false	9.26286e-18	17.0333	110	368	24	22090	RPL10,RPL27,RPL8,RPL15,RPS4X,RPL6,RPL18A,RPL14,RPL7A,RPL7,RPS14,RPL18,RPL23,RPS18,RPL13,RPL7L1,RPS17,ASCC3,RPS23,RPL4,RPS16,RPSA,ABCE1,RPL13A
GO:CC	membrane-bounded organelle	GO:0043227	false	1.92944e-17	16.7146	15624	368	332	22090	ABCC4,BBS2,GNAS,PSMC2,SEC11A,NFE2L2,RPL10,RPL27,SLC38A1,CLINT1,LBR,PFAS,CTNNB1,OGA,CDT1,TMEM259,PPA1,LSS,RNF40,ATP6V0A1,RFT1,CLCN3,PIAS4,SUMO2,CDK1,EXOSC10,PSMC5,BRAT1,RMND1,EMC3,MTHFD2,RPL15,WLS,MCL1,PRKDC,SLC7A5,PDCD4,HIF1A,MARCHF6,IREB2,CRBN,ERGIC3,GLUL,AMFR,MCM7,ATP6AP1,NEMP1,PYGL,BBS7,DHCR7,RPS4X,DDIT4,PRIM2,LAS1L,AP2S1,ADRM1,CCNC,POLR2A,FADS1,ATF4,PPP4C,SPCS3,NEDD8,MAGED1,FANCI,CCND2,PSMD4,…
GO:CC	protein-containing complex	GO:0032991	false	5.19321e-17	16.2846	8527	368	227	22090	BBS2,GNAS,PSMC2,SEC11A,NFE2L2,RPL10,RPL27,CLINT1,CTNNB1,RPL8,RNF40,ATP6V0A1,PIAS4,CDK1,EXOSC10,PSMC5,EMC3,RPL15,MCL1,PRKDC,SLC7A5,HIF1A,MARCHF6,CRBN,ERGIC3,AMFR,MCM7,ATP6AP1,BBS7,RPS4X,PRIM2,LAS1L,AP2S1,ADRM1,CCNC,EIF3C,POLR2A,ATF4,PPP4C,HAUS5,SPCS3,MAGED1,FANCI,CCND2,PSMD4,DTL,SEC61A1,FANCA,SUMO1,EIF2B3,GUCY1B1,ERCC2,SEC23A,UTP6,STT3A,RPL6,COPS6,MDN1,EXOSC2,ATF6B,RPL18A,AAAS,TMCO1,RPL14,PTOV1,RP…
GO:CC	organelle lumen	GO:0043233	false	1.6932e-16	15.7713	6656	368	192	22090	ABCC4,PSMC2,NFE2L2,RPL27,CLINT1,CTNNB1,CDT1,RNF40,ATP6V0A1,PIAS4,SUMO2,CDK1,EXOSC10,PSMC5,BRAT1,MTHFD2,MCL1,PRKDC,HIF1A,MCM7,PYGL,RPS4X,PRIM2,LAS1L,ADRM1,CCNC,POLR2A,ATF4,PPP4C,NEDD8,FANCI,CCND2,PSMD4,PIAS1,DTL,FANCA,SUMO1,ERCC2,UTP6,COPS6,MDN1,DHX30,EXOSC2,AAAS,PTOV1,URB2,RPL7A,CCND1,CREB3,POLD1,UIMC1,PMF1,MYC,POLR2B,CDC6,RPL7,NUB1,RPS14,MSH6,NCAPG2,TAP2,FLT4,AURKB,MTOR,TELO2,UXT,KIFAP3,PINK1,ZU…
GO:CC	intracellular organelle lumen	GO:0070013	false	1.6932e-16	15.7713	6656	368	192	22090	ABCC4,PSMC2,NFE2L2,RPL27,CLINT1,CTNNB1,CDT1,RNF40,ATP6V0A1,PIAS4,SUMO2,CDK1,EXOSC10,PSMC5,BRAT1,MTHFD2,MCL1,PRKDC,HIF1A,MCM7,PYGL,RPS4X,PRIM2,LAS1L,ADRM1,CCNC,POLR2A,ATF4,PPP4C,NEDD8,FANCI,CCND2,PSMD4,PIAS1,DTL,FANCA,SUMO1,ERCC2,UTP6,COPS6,MDN1,DHX30,EXOSC2,AAAS,PTOV1,URB2,RPL7A,CCND1,CREB3,POLD1,UIMC1,PMF1,MYC,POLR2B,CDC6,RPL7,NUB1,RPS14,MSH6,NCAPG2,TAP2,FLT4,AURKB,MTOR,TELO2,UXT,KIFAP3,PINK1,ZU…
GO:CC	membrane-enclosed lumen	GO:0031974	false	1.6932e-16	15.7713	6656	368	192	22090	ABCC4,PSMC2,NFE2L2,RPL27,CLINT1,CTNNB1,CDT1,RNF40,ATP6V0A1,PIAS4,SUMO2,CDK1,EXOSC10,PSMC5,BRAT1,MTHFD2,MCL1,PRKDC,HIF1A,MCM7,PYGL,RPS4X,PRIM2,LAS1L,ADRM1,CCNC,POLR2A,ATF4,PPP4C,NEDD8,FANCI,CCND2,PSMD4,PIAS1,DTL,FANCA,SUMO1,ERCC2,UTP6,COPS6,MDN1,DHX30,EXOSC2,AAAS,PTOV1,URB2,RPL7A,CCND1,CREB3,POLD1,UIMC1,PMF1,MYC,POLR2B,CDC6,RPL7,NUB1,RPS14,MSH6,NCAPG2,TAP2,FLT4,AURKB,MTOR,TELO2,UXT,KIFAP3,PINK1,ZU…
GO:CC	intracellular membrane-bounded organelle	GO:0043231	false	1.95303e-16	15.7093	14560	368	317	22090	ABCC4,GNAS,PSMC2,SEC11A,NFE2L2,RPL10,RPL27,CLINT1,LBR,CTNNB1,OGA,CDT1,TMEM259,LSS,RNF40,ATP6V0A1,RFT1,CLCN3,PIAS4,SUMO2,CDK1,EXOSC10,PSMC5,BRAT1,RMND1,EMC3,MTHFD2,RPL15,WLS,MCL1,PRKDC,SLC7A5,PDCD4,HIF1A,MARCHF6,IREB2,CRBN,ERGIC3,GLUL,AMFR,MCM7,ATP6AP1,NEMP1,PYGL,BBS7,DHCR7,RPS4X,DDIT4,PRIM2,LAS1L,AP2S1,ADRM1,CCNC,POLR2A,FADS1,ATF4,PPP4C,SPCS3,NEDD8,MAGED1,FANCI,CCND2,PSMD4,PIAS1,DTL,SEC61A1,FANCA…
GO:CC	intracellular organelle	GO:0043229	false	5.45261e-13	12.2634	15969	368	328	22090	ABCC4,BBS2,GNAS,PSMC2,SEC11A,NFE2L2,RPL10,RPL27,CLINT1,LBR,CTNNB1,OGA,CDT1,RPL8,TMEM259,LSS,RNF40,ATP6V0A1,RFT1,CLCN3,PIAS4,SUMO2,CDK1,EXOSC10,PSMC5,BRAT1,RMND1,EMC3,MTHFD2,RPL15,WLS,MCL1,PRKDC,SLC7A5,PDCD4,HIF1A,MARCHF6,IREB2,CRBN,ERGIC3,GLUL,AMFR,MCM7,ATP6AP1,NEMP1,PYGL,BBS7,DHCR7,RPS4X,DDIT4,PRIM2,LAS1L,AP2S1,ADRM1,CCNC,POLR2A,FADS1,ATF4,PPP4C,HAUS5,SPCS3,NEDD8,MAGED1,FANCI,CCND2,PSMD4,PIAS1,D…
GO:CC	cytosolic large ribosomal subunit	GO:0022625	false	2.49478e-12	11.603	54	368	15	22090	RPL10,RPL27,RPL8,RPL15,RPL6,RPL18A,RPL14,RPL7A,RPL7,RPL18,RPL23,RPL13,RPL7L1,RPL4,RPL13A
GO:CC	organelle	GO:0043226	false	3.61681e-12	11.4417	16766	368	336	22090	ABCC4,BBS2,GNAS,PSMC2,SEC11A,NFE2L2,RPL10,RPL27,SLC38A1,CLINT1,LBR,PFAS,CTNNB1,OGA,CDT1,RPL8,TMEM259,PPA1,LSS,RNF40,ATP6V0A1,RFT1,CLCN3,PIAS4,SUMO2,CDK1,EXOSC10,PSMC5,BRAT1,RMND1,EMC3,MTHFD2,RPL15,WLS,MCL1,PRKDC,SLC7A5,PDCD4,HIF1A,MARCHF6,IREB2,CRBN,ERGIC3,GLUL,AMFR,MCM7,ATP6AP1,NEMP1,PYGL,BBS7,DHCR7,RPS4X,DDIT4,PRIM2,LAS1L,AP2S1,ADRM1,CCNC,POLR2A,FADS1,ATF4,PPP4C,HAUS5,SPCS3,NEDD8,MAGED1,FANCI,C…
GO:CC	proteasome regulatory particle	GO:0005838	false	4.6253e-12	11.3349	22	368	11	22090	PSMC2,PSMC5,ADRM1,PSMD4,PSMC4,PSMD8,PSMC1,PSMD7,PSMD12,PSMD6,PSMD1
GO:CC	proteasome accessory complex	GO:0022624	false	2.79464e-11	10.5537	25	368	11	22090	PSMC2,PSMC5,ADRM1,PSMD4,PSMC4,PSMD8,PSMC1,PSMD7,PSMD12,PSMD6,PSMD1
GO:CC	ribosomal subunit	GO:0044391	false	3.65533e-11	10.4371	189	368	23	22090	RPL10,RPL27,RPL8,RPL15,RPS4X,RPL6,RPL18A,RPL14,RPL7A,RPL7,RPS14,RPL18,RPL23,RPS18,RPL13,RPL7L1,RPS17,RPS23,MRPL3,RPL4,RPS16,RPSA,RPL13A
GO:CC	endoplasmic reticulum membrane	GO:0005789	true	1.55293e-10	9.80885	1185	368	57	22090	SEC11A,RPL27,LBR,TMEM259,LSS,RFT1,CDK1,EMC3,WLS,MARCHF6,ERGIC3,AMFR,ATP6AP1,DHCR7,FADS1,SPCS3,SEC61A1,FADS2,CLPTM1L,SEC23A,STT3A,RTN3,ALG3,ATF6B,TMCO1,CREB3,STX5,TAP2,MTOR,NCLN,NOMO1,GGCX,HMGCR,ATP2A2,SSR4,TUSC3,EXT2,PNPLA2,PTDSS1,GET3,HLA-B,BSG,HM13,CLCC1,SPTLC1,ALG1,WFS1,HMOX1,SEC63,SEC62,SMPD4,FAM8A1,CDKAL1,MAGT1,CCDC47,ERMP1,XBP1
GO:CC	endomembrane system	GO:0012505	false	1.65929e-10	9.78008	4742	368	139	22090	ABCC4,GNAS,PSMC2,SEC11A,NFE2L2,RPL10,RPL27,CLINT1,LBR,TMEM259,LSS,ATP6V0A1,RFT1,CLCN3,CDK1,EMC3,WLS,MARCHF6,ERGIC3,GLUL,AMFR,ATP6AP1,NEMP1,PYGL,DHCR7,AP2S1,FADS1,SPCS3,CCND2,DTL,SEC61A1,SUMO1,FADS2,CLPTM1L,SEC23A,STT3A,RPL6,RTN3,ALG3,ATF6B,AAAS,TMCO1,CCND1,CREB3,RRM1,PMF1,MYC,MSH6,STX5,TAP2,MTOR,KIFAP3,NCLN,PINK1,NOMO1,SLC38A10,RPL18,HLA-DOA,ACO1,GGCX,HMGCR,ATP2A2,RHOBTB3,SSR4,TUSC3,EXT2,TRIM27,W…
GO:CC	endoplasmic reticulum subcompartment	GO:0098827	false	1.91052e-10	9.71885	1191	368	57	22090	SEC11A,RPL27,LBR,TMEM259,LSS,RFT1,CDK1,EMC3,WLS,MARCHF6,ERGIC3,AMFR,ATP6AP1,DHCR7,FADS1,SPCS3,SEC61A1,FADS2,CLPTM1L,SEC23A,STT3A,RTN3,ALG3,ATF6B,TMCO1,CREB3,STX5,TAP2,MTOR,NCLN,NOMO1,GGCX,HMGCR,ATP2A2,SSR4,TUSC3,EXT2,PNPLA2,PTDSS1,GET3,HLA-B,BSG,HM13,CLCC1,SPTLC1,ALG1,WFS1,HMOX1,SEC63,SEC62,SMPD4,FAM8A1,CDKAL1,MAGT1,CCDC47,ERMP1,XBP1
GO:CC	nuclear outer membrane-endoplasmic reticulum membrane network	GO:0042175	false	3.40831e-10	9.46746	1208	368	57	22090	SEC11A,RPL27,LBR,TMEM259,LSS,RFT1,CDK1,EMC3,WLS,MARCHF6,ERGIC3,AMFR,ATP6AP1,DHCR7,FADS1,SPCS3,SEC61A1,FADS2,CLPTM1L,SEC23A,STT3A,RTN3,ALG3,ATF6B,TMCO1,CREB3,STX5,TAP2,MTOR,NCLN,NOMO1,GGCX,HMGCR,ATP2A2,SSR4,TUSC3,EXT2,PNPLA2,PTDSS1,GET3,HLA-B,BSG,HM13,CLCC1,SPTLC1,ALG1,WFS1,HMOX1,SEC63,SEC62,SMPD4,FAM8A1,CDKAL1,MAGT1,CCDC47,ERMP1,XBP1
GO:CC	membrane	GO:0016020	false	4.08194e-10	9.38913	9853	368	231	22090	ABCC4,BBS2,GNAS,PSMC2,SEC11A,NFE2L2,RPL10,RPL27,SLC38A1,CLINT1,LBR,CTNNB1,OGA,RPL8,TMEM259,LSS,RNF40,ATP6V0A1,RFT1,CLCN3,CDK1,EXOSC10,PSMC5,BRAT1,TMEM161A,EMC3,WLS,MCL1,PRKDC,SLC7A5,MARCHF6,CRBN,ERGIC3,RHPN2,GLUL,AMFR,MCM7,ATP6AP1,NEMP1,BBS7,DHCR7,RPS4X,LAS1L,AP2S1,ADRM1,FADS1,ATF4,PPP4C,SPCS3,MAGED1,FANCI,CCND2,DTL,SEC61A1,SUMO1,FADS2,CLPTM1L,SEC23A,STT3A,RPL6,RTN3,ALG3,MDN1,ATF6B,RPL18A,AAAS,TM…
GO:CC	chromosome	GO:0005694	false	4.56842e-10	9.34023	1942	368	76	22090	NFE2L2,CTNNB1,CDT1,RNF40,CDK1,EXOSC10,PRKDC,HIF1A,MCM7,PRIM2,POLR2A,ATF4,PPP4C,MAGED1,FANCI,CCND2,DTL,FANCA,SUMO1,UTP6,ATF6B,CREB3,POLD1,UIMC1,PMF1,MYC,POLR2B,MSH6,NCAPG2,AURKB,TELO2,C1ORF112,KIFAP3,PINK1,KMT5A,EIF3E,XRCC3,DNA2,SLFN11,MCM10,SMC1A,NFKB2,NEIL3,POLA2,USP11,MCM4,TNKS2,SMC4,NOC2L,PPP2CA,SPRTN,NCAPH,ZWINT,NCAPG,BHLHE40,FANCL,NUP85,RFC3,XRCC6,DSCC1,BIRC2,NSMCE4A,MCM3,IK,HELLS,ZBTB33,TOP…
GO:CC	transferase complex	GO:1990234	false	9.64937e-10	9.0155	892	368	47	22090	RNF40,PIAS4,CDK1,PRKDC,MARCHF6,CRBN,AMFR,PRIM2,LAS1L,CCNC,POLR2A,CCND2,DTL,ERCC2,STT3A,CCND1,POLD1,POLR2B,TRPC4AP,TUSC3,DNA2,WDR77,PHF8,FZR1,POLA2,CDC23,SPTLC1,PRKAR1A,CDC20,POLR3A,ANAPC1,KEAP1,KCTD10,TNFAIP1,XRCC6,FAM8A1,PFKM,NSMCE4A,MCM3,MAGT1,ANAPC5,LZTR1,RNF31,FBXO21,POLR1B,DMAP1,ANAPC7
GO:CC	endoplasmic reticulum protein-containing complex	GO:0140534	false	1.14906e-09	8.93966	126	368	18	22090	SEC11A,EMC3,MARCHF6,AMFR,SPCS3,SEC61A1,STT3A,TAP2,SSR4,TUSC3,EXT2,GET3,HM13,SPTLC1,SEC63,FAM8A1,MAGT1,GANAB
GO:CC	proteasome complex	GO:0000502	false	1.42639e-09	8.84576	67	368	14	22090	PSMC2,PSMC5,ADRM1,PSMD4,PSMC4,PSMD8,PSMC1,PSMD7,PSMD12,ECPAS,UCHL5,PSMD6,PSMB1,PSMD1
GO:CC	endoplasmic reticulum	GO:0005783	false	1.94772e-09	8.71047	2041	368	77	22090	SEC11A,RPL10,RPL27,LBR,TMEM259,LSS,RFT1,CDK1,EMC3,WLS,MARCHF6,ERGIC3,GLUL,AMFR,ATP6AP1,DHCR7,FADS1,SPCS3,SEC61A1,FADS2,CLPTM1L,SEC23A,STT3A,RPL6,RTN3,ALG3,ATF6B,TMCO1,CREB3,MYC,STX5,TAP2,MTOR,KIFAP3,NCLN,PINK1,NOMO1,RPL18,ACO1,GGCX,HMGCR,ATP2A2,SSR4,TUSC3,EXT2,PNPLA2,PTDSS1,GET3,HLA-B,ATP1A1,BSG,RPL13,HM13,CLCC1,SPTLC1,ALG1,YBX1,WFS1,RPS23,KEAP1,ECPAS,HMOX1,SEC63,SEC62,SMPD4,FAM8A1,CDKAL1,RPL4,MA…
GO:CC	organelle subcompartment	GO:0031984	false	9.89591e-09	8.00454	1505	368	62	22090	GNAS,SEC11A,RPL27,LBR,TMEM259,LSS,RFT1,CDK1,EMC3,WLS,MARCHF6,ERGIC3,AMFR,ATP6AP1,DHCR7,FADS1,SPCS3,SEC61A1,FADS2,CLPTM1L,SEC23A,STT3A,RTN3,ALG3,ATF6B,TMCO1,CREB3,STX5,TAP2,MTOR,NCLN,NOMO1,GGCX,HMGCR,ATP2A2,RHOBTB3,SSR4,TUSC3,EXT2,PNPLA2,PTDSS1,GET3,HLA-B,BSG,HM13,CLCC1,COG2,SPTLC1,ALG1,GGA3,WFS1,HMOX1,SEC63,SEC62,SMPD4,FAM8A1,GPR89A,CDKAL1,MAGT1,CCDC47,ERMP1,XBP1
GO:CC	organelle membrane	GO:0031090	false	1.16223e-08	7.93471	3734	368	113	22090	ABCC4,BBS2,GNAS,SEC11A,RPL27,CLINT1,LBR,TMEM259,LSS,ATP6V0A1,RFT1,CLCN3,CDK1,EMC3,WLS,MCL1,SLC7A5,MARCHF6,ERGIC3,AMFR,ATP6AP1,NEMP1,BBS7,DHCR7,AP2S1,FADS1,SPCS3,CCND2,DTL,SEC61A1,SUMO1,FADS2,CLPTM1L,SEC23A,STT3A,RTN3,ALG3,ATF6B,AAAS,TMCO1,CCND1,CREB3,LDHB,STX5,TAP2,MTOR,NCLN,PINK1,NOMO1,HLA-DOA,GGCX,HMGCR,ATP2A2,RHOBTB3,SSR4,TUSC3,EXT2,TRIM27,PNPLA2,PTDSS1,GET3,HLA-B,ATP1A1,PHF8,BSG,FZR1,PMPCA,SL…
GO:CC	rough endoplasmic reticulum	GO:0005791	false	1.22964e-08	7.91022	64	368	13	22090	RPL27,SEC61A1,RPL6,MYC,RPL18,SSR4,HM13,RPS23,SEC63,SEC62,CDKAL1,RPL4,CCDC47
GO:CC	large ribosomal subunit	GO:0015934	false	2.43602e-08	7.61332	114	368	16	22090	RPL10,RPL27,RPL8,RPL15,RPL6,RPL18A,RPL14,RPL7A,RPL7,RPL18,RPL23,RPL13,RPL7L1,MRPL3,RPL4,RPL13A
GO:CC	nucleus	GO:0005634	false	8.80275e-08	7.05538	10063	368	227	22090	ABCC4,GNAS,PSMC2,NFE2L2,RPL10,RPL27,CLINT1,LBR,CTNNB1,OGA,CDT1,RNF40,ATP6V0A1,PIAS4,SUMO2,CDK1,EXOSC10,PSMC5,BRAT1,RPL15,MCL1,PRKDC,PDCD4,HIF1A,CRBN,GLUL,MCM7,NEMP1,BBS7,DHCR7,RPS4X,PRIM2,LAS1L,ADRM1,CCNC,POLR2A,ATF4,PPP4C,NEDD8,MAGED1,FANCI,CCND2,PSMD4,PIAS1,DTL,FANCA,SUMO1,ERCC2,ZCCHC12,UTP6,RPL6,COPS6,MDN1,DHX30,EXOSC2,ATF6B,AAAS,PTOV1,URB2,RPL7A,CCND1,CREB3,POLD1,RRM1,UIMC1,PMF1,MYC,POLR2B,CD…
GO:CC	peptidase complex	GO:1905368	false	9.97078e-08	7.00127	125	368	16	22090	PSMC2,SEC11A,PSMC5,ADRM1,SPCS3,PSMD4,PSMC4,PSMD8,PSMC1,PSMD7,PSMD12,ECPAS,UCHL5,PSMD6,PSMB1,PSMD1
GO:CC	endopeptidase complex	GO:1905369	false	1.08493e-07	6.9646	91	368	14	22090	PSMC2,PSMC5,ADRM1,PSMD4,PSMC4,PSMD8,PSMC1,PSMD7,PSMD12,ECPAS,UCHL5,PSMD6,PSMB1,PSMD1
GO:CC	chromosomal region	GO:0098687	false	2.77998e-07	6.55596	399	368	27	22090	CDT1,CDK1,PRKDC,MCM7,POLD1,PMF1,POLR2B,AURKB,TELO2,C1ORF112,XRCC3,DNA2,SMC1A,MCM4,TNKS2,SMC4,PPP2CA,ZWINT,NCAPG,NUP85,XRCC6,DSCC1,NSMCE4A,MCM3,HELLS,NUP160,TNKS
GO:CC	preribosome	GO:0030684	true	1.09907e-06	5.95897	108	368	14	22090	EXOSC10,PRKDC,RPS4X,LAS1L,UTP6,MDN1,RPS14,FBL,RIOK3,NOC2L,RPS17,RPS23,RPS16,EBNA1BP2
GO:CC	proteasome regulatory particle, base subcomplex	GO:0008540	false	5.69534e-06	5.24448	12	368	6	22090	PSMC2,PSMC5,PSMD4,PSMC4,PSMC1,PSMD1
GO:CC	intracellular non-membrane-bounded organelle	GO:0043232	false	7.51752e-06	5.12393	6568	368	159	22090	ABCC4,BBS2,PSMC2,NFE2L2,RPL10,RPL27,CTNNB1,CDT1,RPL8,LSS,RNF40,CDK1,EXOSC10,RPL15,PRKDC,HIF1A,MCM7,BBS7,RPS4X,PRIM2,LAS1L,POLR2A,ATF4,PPP4C,HAUS5,MAGED1,FANCI,CCND2,DTL,FANCA,SUMO1,ERCC2,UTP6,RPL6,MDN1,DHX30,EXOSC2,ATF6B,RPL18A,AAAS,RPL14,URB2,RPL7A,CREB3,POLD1,UIMC1,PMF1,MYC,POLR2B,CDC6,RPL7,NUB1,RPS14,MSH6,NCAPG2,AURKB,TELO2,UXT,C1ORF112,KIFAP3,PINK1,IGF2BP2,RPL18,FBL,KMT5A,EIF3E,CIAPIN1,XRCC3,…
GO:CC	non-membrane-bounded organelle	GO:0043228	false	7.60218e-06	5.11906	6569	368	159	22090	ABCC4,BBS2,PSMC2,NFE2L2,RPL10,RPL27,CTNNB1,CDT1,RPL8,LSS,RNF40,CDK1,EXOSC10,RPL15,PRKDC,HIF1A,MCM7,BBS7,RPS4X,PRIM2,LAS1L,POLR2A,ATF4,PPP4C,HAUS5,MAGED1,FANCI,CCND2,DTL,FANCA,SUMO1,ERCC2,UTP6,RPL6,MDN1,DHX30,EXOSC2,ATF6B,RPL18A,AAAS,RPL14,URB2,RPL7A,CREB3,POLD1,UIMC1,PMF1,MYC,POLR2B,CDC6,RPL7,NUB1,RPS14,MSH6,NCAPG2,AURKB,TELO2,UXT,C1ORF112,KIFAP3,PINK1,IGF2BP2,RPL18,FBL,KMT5A,EIF3E,CIAPIN1,XRCC3,…
GO:CC	extracellular exosome	GO:0070062	false	2.64626e-05	4.57737	2109	368	68	22090	GNAS,RPL27,SLC38A1,PFAS,CTNNB1,PPA1,ATP6V0A1,CDK1,PSMC5,WLS,SLC7A5,GLUL,ATP6AP1,PYGL,RPS4X,NEDD8,RPL14,ST13,LDHB,RPS14,FBL,ACO1,EIF3E,RHOBTB3,SSR4,EXT2,IARS1,GET3,RPL23,HLA-B,RPS18,ATP1A1,BSG,SARS1,ACLY,PSMD7,PHB,SLC1A5,PPP2CA,YBX1,MYL6,VPS35,PSMD12,GEMIN4,MYO6,RPL4,DDX5,IMPDH2,TARS1,HUWE1,SLC12A2,NPC1,RPS16,GANAB,FASN,APPL1,ABCC1,PSMB1,RNPEP,RPSA,ABCB1,EEF1G,TMEM63A,ATP1B3,CCT5,STXBP2,CCT3,MDH1
GO:CC	extracellular vesicle	GO:1903561	false	4.06309e-05	4.39114	2133	368	68	22090	GNAS,RPL27,SLC38A1,PFAS,CTNNB1,PPA1,ATP6V0A1,CDK1,PSMC5,WLS,SLC7A5,GLUL,ATP6AP1,PYGL,RPS4X,NEDD8,RPL14,ST13,LDHB,RPS14,FBL,ACO1,EIF3E,RHOBTB3,SSR4,EXT2,IARS1,GET3,RPL23,HLA-B,RPS18,ATP1A1,BSG,SARS1,ACLY,PSMD7,PHB,SLC1A5,PPP2CA,YBX1,MYL6,VPS35,PSMD12,GEMIN4,MYO6,RPL4,DDX5,IMPDH2,TARS1,HUWE1,SLC12A2,NPC1,RPS16,GANAB,FASN,APPL1,ABCC1,PSMB1,RNPEP,RPSA,ABCB1,EEF1G,TMEM63A,ATP1B3,CCT5,STXBP2,CCT3,MDH1
GO:CC	extracellular organelle	GO:0043230	false	4.1355e-05	4.38347	2134	368	68	22090	GNAS,RPL27,SLC38A1,PFAS,CTNNB1,PPA1,ATP6V0A1,CDK1,PSMC5,WLS,SLC7A5,GLUL,ATP6AP1,PYGL,RPS4X,NEDD8,RPL14,ST13,LDHB,RPS14,FBL,ACO1,EIF3E,RHOBTB3,SSR4,EXT2,IARS1,GET3,RPL23,HLA-B,RPS18,ATP1A1,BSG,SARS1,ACLY,PSMD7,PHB,SLC1A5,PPP2CA,YBX1,MYL6,VPS35,PSMD12,GEMIN4,MYO6,RPL4,DDX5,IMPDH2,TARS1,HUWE1,SLC12A2,NPC1,RPS16,GANAB,FASN,APPL1,ABCC1,PSMB1,RNPEP,RPSA,ABCB1,EEF1G,TMEM63A,ATP1B3,CCT5,STXBP2,CCT3,MDH1
GO:CC	extracellular membrane-bounded organelle	GO:0065010	false	4.1355e-05	4.38347	2134	368	68	22090	GNAS,RPL27,SLC38A1,PFAS,CTNNB1,PPA1,ATP6V0A1,CDK1,PSMC5,WLS,SLC7A5,GLUL,ATP6AP1,PYGL,RPS4X,NEDD8,RPL14,ST13,LDHB,RPS14,FBL,ACO1,EIF3E,RHOBTB3,SSR4,EXT2,IARS1,GET3,RPL23,HLA-B,RPS18,ATP1A1,BSG,SARS1,ACLY,PSMD7,PHB,SLC1A5,PPP2CA,YBX1,MYL6,VPS35,PSMD12,GEMIN4,MYO6,RPL4,DDX5,IMPDH2,TARS1,HUWE1,SLC12A2,NPC1,RPS16,GANAB,FASN,APPL1,ABCC1,PSMB1,RNPEP,RPSA,ABCB1,EEF1G,TMEM63A,ATP1B3,CCT5,STXBP2,CCT3,MDH1
GO:CC	ubiquitin ligase complex	GO:0000151	false	0.000159993	3.7959	320	368	20	22090	RNF40,MARCHF6,CRBN,AMFR,DTL,TRPC4AP,WDR77,FZR1,CDC23,CDC20,ANAPC1,KEAP1,KCTD10,TNFAIP1,FAM8A1,ANAPC5,LZTR1,RNF31,FBXO21,ANAPC7
GO:CC	chromosome, telomeric region	GO:0000781	false	0.000345466	3.4616	170	368	14	22090	CDK1,PRKDC,MCM7,POLD1,POLR2B,TELO2,XRCC3,DNA2,MCM4,TNKS2,XRCC6,NSMCE4A,MCM3,TNKS
GO:CC	external side of apical plasma membrane	GO:0098591	true	0.000361799	3.44153	6	368	4	22090	ABCC4,SLC38A1,SLC7A5,ABCB1
GO:CC	nuclear envelope	GO:0005635	false	0.000427139	3.36943	502	368	25	22090	LBR,NEMP1,DHCR7,CCND2,DTL,SUMO1,AAAS,CCND1,RRM1,MYC,MTOR,TRIM27,PHF8,FZR1,CLCC1,TNKS2,NUP188,FANCL,NUP85,SMPD4,MYO6,NPC1,BNIP3,NUP160,TNKS
GO:CC	anaphase-promoting complex	GO:0005680	false	0.000700424	3.15464	24	368	6	22090	FZR1,CDC23,CDC20,ANAPC1,ANAPC5,ANAPC7
GO:CC	nuclear chromosome	GO:0000228	false	0.000707091	3.15052	234	368	16	22090	MCM7,PRIM2,POLD1,NCAPG2,KIFAP3,MCM10,SMC1A,POLA2,MCM4,SMC4,NCAPH,NCAPG,MCM3,IK,UCHL5,DMAP1
GO:CC	nuclear body	GO:0016604	false	0.000788913	3.10297	888	368	35	22090	CDT1,ATP6V0A1,PIAS4,SUMO2,HIF1A,ATF4,PIAS1,SUMO1,CREB3,UIMC1,NCAPG2,TAP2,MTOR,TELO2,FBL,EIF3E,TRIM27,PRPF8,SMC4,SPRTN,ZWINT,ASCC3,BHLHE40,FANCL,GEMIN4,NSMCE4A,IK,DDX5,TOP3A,RADX,LARS1,ZNF451,DNAJC11,TDP2,TNKS
GO:CC	transferase complex, transferring phosphorus-containing groups	GO:0061695	false	0.000832823	3.07945	325	368	19	22090	CDK1,PRKDC,PRIM2,LAS1L,CCNC,POLR2A,CCND2,ERCC2,CCND1,POLD1,POLR2B,DNA2,POLA2,PRKAR1A,POLR3A,XRCC6,PFKM,MCM3,POLR1B
GO:CC	ribosome	GO:0005840	false	0.000917768	3.03727	524	368	25	22090	RPL10,RPL27,RPL8,RPL15,RPS4X,RPL6,RPL18A,RPL14,RPL7A,RPL7,RPS14,RPL18,RPL23,RPS18,RPL13,RPL7L1,RPS17,ASCC3,RPS23,MRPL3,RPL4,RPS16,RPSA,ABCE1,RPL13A
GO:CC	small-subunit processome	GO:0032040	false	0.00111169	2.95402	73	368	9	22090	EXOSC10,PRKDC,RPS4X,UTP6,RPS14,FBL,RPS17,RPS23,RPS16
GO:CC	cullin-RING ubiquitin ligase complex	GO:0031461	false	0.00113926	2.94338	188	368	14	22090	CRBN,DTL,TRPC4AP,WDR77,FZR1,CDC23,CDC20,ANAPC1,KEAP1,KCTD10,TNFAIP1,ANAPC5,LZTR1,ANAPC7
GO:CC	replication fork	GO:0005657	true	0.00124724	2.90405	74	368	9	22090	PRIM2,POLD1,XRCC3,MCM10,POLA2,RFC3,MCM3,RADX,DMAP1
GO:CC	condensin complex	GO:0000796	false	0.00164422	2.78404	8	368	4	22090	NCAPG2,SMC4,NCAPH,NCAPG
GO:CC	cytosolic small ribosomal subunit	GO:0022627	false	0.00247787	2.60592	44	368	7	22090	RPS4X,RPS14,RPS18,RPS17,RPS23,RPS16,RPSA
GO:CC	multi-pass translocon complex	GO:0160064	false	0.00292066	2.53452	9	368	4	22090	TMCO1,NCLN,NOMO1,CCDC47
GO:CC	PML body	GO:0016605	true	0.00367205	2.43509	106	368	10	22090	PIAS4,SUMO2,PIAS1,SUMO1,MTOR,EIF3E,TRIM27,TOP3A,ZNF451,TDP2
GO:CC	polysomal ribosome	GO:0042788	false	0.00421377	2.37533	32	368	6	22090	RPL8,RPL6,RPL18A,RPL7A,RPL18,RPS23
GO:CC	spindle	GO:0005819	false	0.00422555	2.37412	431	368	21	22090	CTNNB1,CDK1,HAUS5,ERCC2,AAAS,CDC6,AURKB,UXT,C1ORF112,KIFAP3,SMC1A,SLC25A5,CDC20,SPATA5L1,PPP2CA,NUP85,IK,ANAPC5,ESPL1,TNKS,ANAPC7
GO:CC	vesicle	GO:0031982	false	0.00432227	2.36429	3976	368	99	22090	ABCC4,GNAS,PSMC2,RPL27,SLC38A1,CLINT1,PFAS,CTNNB1,PPA1,ATP6V0A1,CLCN3,CDK1,PSMC5,WLS,SLC7A5,ERGIC3,GLUL,ATP6AP1,PYGL,RPS4X,AP2S1,NEDD8,SEC23A,RPL14,ST13,LDHB,RPS14,STX5,TAP2,MTOR,FBL,HLA-DOA,ACO1,EIF3E,RHOBTB3,SSR4,EXT2,TRIM27,IARS1,GET3,RPL23,HLA-B,RPS18,ATP1A1,BSG,SARS1,ANKRD13B,ACLY,VPS33A,PSMD7,PRKAR1A,PHB,MIB1,SLC1A5,PPP2CA,YBX1,MYL6,GGA3,VPS35,VPS45,WFS1,CCZ1,PSMD12,ECPAS,TNFAIP1,XRCC6,GEMI…
GO:CC	DNA polymerase complex	GO:0042575	false	0.0051489	2.28829	20	368	5	22090	PRIM2,POLD1,DNA2,POLA2,MCM3
GO:CC	membrane protein complex	GO:0098796	false	0.00605	2.21824	1357	368	44	22090	GNAS,SEC11A,CLINT1,CTNNB1,ATP6V0A1,EMC3,SLC7A5,MARCHF6,AMFR,ATP6AP1,AP2S1,SPCS3,SEC61A1,SUMO1,SEC23A,STT3A,STX5,TAP2,HLA-DOA,ATP2A2,SSR4,TUSC3,EXT2,TRIM27,HLA-B,ATP1A1,SLC25A5,HM13,MTX1,VPS33A,CLCC1,PHB,VPS35,SEC63,FAM8A1,BIRC2,MAGT1,RNF31,NDUFA13,DNAJC11,ATP1B3,CHRNA5,SNX4,SGCE
GO:CC	bounding membrane of organelle	GO:0098588	false	0.00945875	2.02417	2160	368	61	22090	ABCC4,BBS2,RPL27,CLINT1,ATP6V0A1,CLCN3,WLS,MCL1,SLC7A5,ERGIC3,ATP6AP1,BBS7,DHCR7,AP2S1,SEC61A1,SEC23A,RTN3,TMCO1,CREB3,STX5,TAP2,MTOR,PINK1,HLA-DOA,HMGCR,ATP2A2,SSR4,EXT2,HLA-B,BSG,MTX1,VPS33A,CLCC1,COG2,TNKS2,GGA3,VPS35,FAR1,VPS45,WFS1,CCZ1,FAR2,HMOX1,SEC63,SMPD4,GPR89A,MYO6,MAGT1,IMPDH2,LZTR1,MOAP1,NPC1,APPL1,SNX7,CCDC47,ATAD3B,BNIP3,TMEM63A,DNAJC11,TNKS,SNX4
GO:CC	ficolin-1-rich granule lumen	GO:1904813	false	0.0144392	1.84046	124	368	10	22090	PSMC2,PYGL,ACLY,PSMD7,PSMD12,XRCC6,IMPDH2,HUWE1,PSMD6,PSMB1
GO:CC	alpha DNA polymerase:primase complex	GO:0005658	false	0.014619	1.83508	5	368	3	22090	PRIM2,POLA2,MCM3
GO:CC	rough endoplasmic reticulum membrane	GO:0030867	false	0.0201215	1.69634	26	368	5	22090	RPL27,SEC61A1,SSR4,SEC63,CCDC47
GO:CC	ficolin-1-rich granule	GO:0101002	false	0.0209212	1.67941	184	368	12	22090	PSMC2,ATP6V0A1,PYGL,ACLY,PSMD7,PSMD12,XRCC6,IMPDH2,HUWE1,PSMD6,PSMB1,ATAD3B
GO:CC	ER membrane insertion complex	GO:0072379	false	0.0217185	1.66317	14	368	4	22090	TMCO1,NCLN,NOMO1,CCDC47
GO:CC	cellular anatomical entity	GO:0110165	false	0.0286993	1.54213	21541	368	368	22090	ABCC4,BBS2,GNAS,PSMC2,SEC11A,PPAT,NFE2L2,RPL10,RPL27,SLC38A1,CLINT1,LBR,PFAS,CTNNB1,OGA,CDT1,RPL8,TMEM259,PPA1,LSS,RNF40,ATP6V0A1,RFT1,CLCN3,PIAS4,SUMO2,CDK1,EXOSC10,PSMC5,BRAT1,RMND1,TMEM161A,EMC3,MTHFD2,RPL15,WLS,MCL1,PRKDC,SLC7A5,PDCD4,HIF1A,MARCHF6,IREB2,CRBN,PIM3,ERGIC3,RHPN2,GLUL,AMFR,MCM7,ATP6AP1,NEMP1,PYGL,BBS7,DHCR7,RPS4X,DDIT4,PRIM2,LAS1L,AP2S1,ADRM1,CCNC,EIF3C,POLR2A,FADS1,ATF4,PPP4C,H…
GO:CC	nuclear membrane	GO:0031965	false	0.0311814	1.5061	318	368	16	22090	LBR,NEMP1,DHCR7,CCND2,DTL,SUMO1,AAAS,CCND1,TRIM27,PHF8,FZR1,CLCC1,NUP85,SMPD4,MYO6,TNKS
GO:CC	nuclear ubiquitin ligase complex	GO:0000152	false	0.0404585	1.39299	47	368	6	22090	FZR1,CDC23,CDC20,ANAPC1,ANAPC5,ANAPC7
GO:CC	envelope	GO:0031975	false	0.0409636	1.3876	1293	368	40	22090	LBR,MCL1,NEMP1,DHCR7,CCND2,DTL,SUMO1,AAAS,CCND1,RRM1,LDHB,MYC,MTOR,PINK1,CIAPIN1,TRIM27,PHF8,FZR1,PMPCA,SLC25A5,MTX1,CLCC1,TNKS2,PHB,NUP188,FANCL,NUP85,HMOX1,MRPL3,SMPD4,MYO6,MOAP1,NPC1,ATAD3B,BNIP3,NDUFA13,DNAJC11,NUP160,SFXN1,TNKS
GO:CC	organelle envelope	GO:0031967	false	0.0409636	1.3876	1293	368	40	22090	LBR,MCL1,NEMP1,DHCR7,CCND2,DTL,SUMO1,AAAS,CCND1,RRM1,LDHB,MYC,MTOR,PINK1,CIAPIN1,TRIM27,PHF8,FZR1,PMPCA,SLC25A5,MTX1,CLCC1,TNKS2,PHB,NUP188,FANCL,NUP85,HMOX1,MRPL3,SMPD4,MYO6,MOAP1,NPC1,ATAD3B,BNIP3,NDUFA13,DNAJC11,NUP160,SFXN1,TNKS

## Sheet: REViGO CRBN_BTZ_vs_CRBN
Biological Process												Cellular Component												Molecular Function
TermID	Name	Value	LogSize	Frequency	Uniqueness	Dispensability	PC_0	PC_1	Representative	Size		TermID	Name	Value	LogSize	Frequency	Uniqueness	Dispensability	PC_0	PC_1	Representative	Size		TermID	Name	Value	LogSize	Frequency	Uniqueness	Dispensability	PC_0	PC_1	Representative	Size
GO:1901564	organonitrogen compound metabolic process	-22.8297	7.0447	27.3196	0.888471	0.159731	4.59351	1.79336	null	207		GO:0005829	cytosol	-41.7878	6.75233	14.0481	0.898239	0.0807168	-0.0771589	4.08414	null	217		GO:0005515	protein binding	-13.6289	6.58914	8.61005	0.904318	0.0711246	-4.93353	3.97738	null	330
GO:0019538	protein metabolic process	-20.3233	6.77261	14.601	0.852855	0.338405	4.08217	3.74836	null	182		GO:0005737	cytoplasm	-34.6003	7.23896	43.0767	0.898855	0.171608	1.21728	2.81955	null	318		GO:0003824	catalytic activity	-10.4498	7.43753	60.7279	1	0	-3.97303	6.08728	null	170
GO:0002181	cytoplasmic translation	-17.8477	5.20754	0.397476	0.851554	0	4.37303	5.13383	null	29		GO:0005654	nucleoplasm	-26.6676	5.86727	1.83045	0.684454	0	-5.98242	-1.45931	null	165		GO:0140657	ATP-dependent activity	-9.38091	6.47256	6.58293	1	0	7.07269	1.77601	null	39
GO:0043632	modification-dependent macromolecule catabolic process	-17.4841	5.73873	1.35053	0.85646	0.570955	3.5621	6.89091	null	56		GO:1902494	catalytic complex	-21.2218	6.47957	7.49639	0.792408	0.45596	4.49964	-4.53883	null	94		GO:0016887	ATP hydrolysis activity	-8.45469	6.2582	4.01852	0.729805	0	3.04072	-4.81067	null	30
GO:0043161	proteasome-mediated ubiquitin-dependent protein catabolic process	-16.8539	5.45516	0.702961	0.827618	0.697174	3.47916	6.157	null	44		GO:0140535	intracellular protein-containing complex	-20.7352	6.17447	3.71322	0.807498	0	4.39787	-4.85931	null	67		GO:0140640	catalytic activity, acting on a nucleic acid	-7.88273	6.47912	6.6831	0.960415	0.0661763	5.4038	0.393419	null	39
GO:0010498	proteasomal protein catabolic process	-16.821	5.55099	0.876508	0.827659	0.811031	null	null	43161	47		GO:0031981	nuclear lumen	-20.2388	6.11808	3.26108	0.669789	0.810035	null	null	5654	180		GO:0030554	adenyl nucleotide binding	-7.32057	6.80292	14.086	0.664011	0.766811	null	null	5524	68
GO:0006511	ubiquitin-dependent protein catabolic process	-16.5654	5.70097	1.23807	0.818949	0.918848	null	null	43161	54		GO:0005622	intracellular anatomical structure	-17.752	7.36119	57.0793	0.999852	0.000102	6.1346	1.77758	null	356		GO:0032559	adenyl ribonucleotide binding	-7.20273	6.75756	12.6889	0.663343	0.81143	null	null	5524	65
GO:0009057	macromolecule catabolic process	-16.4425	6.15485	3.52062	0.859304	0.19429	3.94326	6.3883	null	78		GO:0022626	cytosolic ribosome	-17.0334	5.78964	1.53083	0.676949	0.16275	-2.79388	-5.43687	null	24		GO:0005524	ATP binding	-7.04818	6.74819	12.418	0.663514	0.21761	-5.91118	-2.549	null	63
GO:0019941	modification-dependent protein catabolic process	-16.2815	5.72138	1.29764	0.818169	0.972166	null	null	43161	54		GO:0043227	membrane-bounded organelle	-16.7144	7.09194	30.7058	0.736304	0.537334	-4.91118	-3.46669	null	332		GO:0051539	4 iron, 4 sulfur cluster binding	-6.81816	5.68054	1.06268	0.831335	0	-3.97882	-5.51294	null	11
GO:0030163	protein catabolic process	-15.6402	5.8996	1.95602	0.820406	0.78377	null	null	43632	65		GO:0032991	protein-containing complex	-16.2848	6.9004	19.7555	1	0	0.90439	6.32386	null	227		GO:0000166	nucleotide binding	-5.63252	6.92075	18.4762	0.655246	0.729423	null	null	5524	77
GO:0051603	proteolysis involved in protein catabolic process	-15.0501	5.86917	1.82364	0.813799	0.882546	null	null	43161	56		GO:0043233	organelle lumen	-15.7721	6.23998	4.31785	0.705224	0.95682	null	null	5654	192		GO:1901265	nucleoside phosphate binding	-5.62372	6.92075	18.4762	0.81723	0.301295	-6.7007	-0.117275	null	77
GO:0006518	peptide metabolic process	-14.5986	6.3279	5.24405	0.869914	0.829978	null	null	6412	59		GO:0070013	intracellular organelle lumen	-15.7721	6.23998	4.31782	0.691872	0.915913	null	null	5654	192		GO:0036094	small molecule binding	-5.09488	7.20965	35.9345	0.866424	0.128032	-4.73759	0.724398	null	85
GO:0043603	amide metabolic process	-14.1612	6.43478	6.70738	0.916868	0.272587	2.90671	1.534	null	68		GO:0031974	membrane-enclosed lumen	-15.7721	6.23998	4.31786	0.999915	5.288e-05	3.72006	3.7557	null	192		GO:0017076	purine nucleotide binding	-4.90586	6.8537	15.8329	0.666139	0.779599	null	null	5524	71
GO:0006412	translation	-14.1403	6.25056	4.38869	0.80336	0.679274	4.42638	4.30814	null	53		GO:0043231	intracellular membrane-bounded organelle	-15.71	7.07971	29.8532	0.686378	0.338622	-4.36057	-2.20779	null	317		GO:0032555	purine ribonucleotide binding	-4.7357	6.8135	14.4331	0.655864	0.805732	null	null	5524	68
GO:0043043	peptide biosynthetic process	-14.1152	6.27031	4.59279	0.839456	0.900131	null	null	6412	54		GO:0043229	intracellular organelle	-12.2636	7.15595	35.5822	0.713737	0.57994	-4.22242	-2.80663	null	328		GO:0031625	ubiquitin protein ligase binding	-4.7026	4.89042	0.172297	0.88678	0.0407957	0.318795	6.12894	null	22
GO:0043604	amide biosynthetic process	-13.6144	6.33332	5.30996	0.860231	0.856858	null	null	6412	58		GO:0022625	cytosolic large ribosomal subunit	-11.6038	5.61095	1.01447	0.575494	0.807558	null	null	22626	15		GO:0035639	purine ribonucleoside triphosphate binding	-4.61045	6.80346	14.1035	0.672632	0.754876	null	null	5524	66
GO:1901566	organonitrogen compound biosynthetic process	-13.2581	6.75726	14.0938	0.8598	0.485681	4.54452	2.52329	null	84		GO:0043226	organelle	-11.4413	7.16614	36.4267	0.99987	0.00024049	-2.04954	6.73999	null	336		GO:0032553	ribonucleotide binding	-4.5874	6.8273	14.8993	0.658759	0.820726	null	null	5524	68
GO:0009056	catabolic process	-12.426	6.59892	9.78803	0.95395	0.0595851	6.41239	-3.22962	null	103		GO:0005838	proteasome regulatory particle	-11.3344	4.77598	0.14834	0.706646	0.265401	4.4665	-3.06974	null	11		GO:0003678	DNA helicase activity	-4.44588	5.38893	0.542993	0.797603	0.602981	2.65403	-6.25075	null	10
GO:1901565	organonitrogen compound catabolic process	-12.2549	6.31411	5.08016	0.84814	0.690522	3.09119	5.5895	null	70		GO:0022624	proteasome accessory complex	-10.5544	4.7925	0.154093	0.708779	0.856266	null	null	5838	11		GO:0051536	iron-sulfur cluster binding	-4.40514	5.94267	1.94328	0.819242	0.910686	null	null	51539	11
GO:0042254	ribosome biogenesis	-12.1349	5.93788	2.13622	0.912131	0.0112427	4.04723	-4.62477	null	33		GO:0044391	ribosomal subunit	-10.4365	5.90185	1.98215	0.555538	0.874335	null	null	22626	23		GO:0051540	metal cluster binding	-4.40514	5.9429	1.9443	0.851372	0.15456	-5.38712	-5.12016	null	11
GO:0006259	DNA metabolic process	-10.7932	6.35849	5.6268	0.838782	0.57133	5.106	3.39797	null	57		GO:0005789	endoplasmic reticulum membrane	-9.80967	5.83568	1.70202	0.673071	0.210055	-5.03758	0.470971	null	57		GO:0044389	ubiquitin-like protein ligase binding	-4.2655	4.93218	0.189687	0.88596	0.658264	0.247766	5.71666	null	22
GO:1903047	mitotic cell cycle process	-10.2403	5.58727	0.952888	0.870895	0.811628	null	null	22402	47		GO:0012505	endomembrane system	-9.77989	6.44315	6.89343	0.999908	0.00011675	5.05382	3.69447	null	139		GO:0019899	enzyme binding	-4.09421	5.82167	1.47073	0.878044	0.423524	-0.170793	6.11138	null	70
GO:1901575	organic substance catabolic process	-10.1397	6.56516	9.05595	0.881037	0.779153	null	null	1901565	87		GO:0098827	endoplasmic reticulum subcompartment	-9.71897	5.84254	1.72913	0.68806	0.909717	null	null	5789	57		GO:0008094	ATP-dependent activity, acting on DNA	-3.82895	5.68817	1.08152	0.796218	0.710458	null	null	3678	13
GO:0033554	cellular response to stress	-9.83268	6.2761	4.65451	0.916429	0.0152438	-5.85771	-1.58477	null	80		GO:0042175	nuclear outer membrane-endoplasmic reticulum membrane network	-9.46725	5.84228	1.72807	0.86704	0.612488	-5.48844	4.20098	null	57		GO:0016462	pyrophosphatase activity	-3.63437	6.4228	5.87034	0.834466	0.919757	null	null	16887	35
GO:0051276	chromosome organization	-9.767	5.79291	1.52997	0.907018	0.411735	3.59118	-4.4707	null	42		GO:0016020	membrane	-9.38934	7.29716	49.2542	0.999859	0.00029767	5.05413	2.39009	null	231		GO:0016817	hydrolase activity, acting on acid anhydrides	-3.62122	6.42933	5.95928	0.90061	0.38737	2.69405	-2.09684	null	35
GO:0022402	cell cycle process	-9.6968	5.91284	2.01653	0.87925	0.0135986	-1.89327	-5.71245	null	62		GO:0005694	chromosome	-9.34008	6.0069	2.52458	0.702309	0.520241	-3.68544	-5.34906	null	76		GO:0016818	hydrolase activity, acting on acid anhydrides, in phosphorus-containing anhydrides	-3.62122	6.4271	5.92871	0.83443	0.937055	null	null	16887	35
GO:0000278	mitotic cell cycle	-9.68194	5.67742	1.17271	0.884702	0.831805	null	null	22402	51		GO:1990234	transferase complex	-9.01547	6.08699	3.03582	0.741897	0.478919	4.43018	-4.00919	null	47		GO:0017111	ribonucleoside triphosphate phosphatase activity	-3.5448	6.37548	5.26431	0.836508	0.866714	null	null	16887	33
GO:0009896	positive regulation of catabolic process	-9.62709	5.36268	0.568135	0.664141	0.320397	-3.82452	5.77403	null	38		GO:0140534	endoplasmic reticulum protein-containing complex	-8.9393	5.20245	0.396037	0.624827	0.701314	null	null	5789	18		GO:0036402	proteasome-activating activity	-3.15444	4.42578	0.0591051	0.894001	0.477389	4.15547	-5.30411	null	4
GO:0044271	cellular nitrogen compound biosynthetic process	-9.55284	6.72073	12.957	0.864334	0.402419	5.38808	2.24131	null	146		GO:0000502	proteasome complex	-8.84466	5.18051	0.376524	0.722004	0.907321	null	null	5838	14		GO:0140098	catalytic activity, acting on RNA	-3.0428	6.22298	3.70543	0.836696	0.0601806	1.29431	-7.1628	null	23
GO:0009894	regulation of catabolic process	-9.53313	5.56397	0.903103	0.797301	0	-5.17608	4.70506	null	54		GO:0005783	endoplasmic reticulum	-8.70997	6.09531	3.09453	0.687921	0.661091	-4.86433	0.0686163	null	77		GO:0017116	single-stranded DNA helicase activity	-2.92568	4.63346	0.0953478	0.822868	0.824473	null	null	3678	6
GO:0070647	protein modification by small protein conjugation or removal	-9.42946	5.78882	1.51562	0.844679	0.977364	null	null	32446	54		GO:0031984	organelle subcompartment	-8.00436	5.96117	2.27225	0.783891	0.210191	-6.42889	-3.56605	null	62		GO:1901363	heterocyclic compound binding	-2.90855	6.95673	20.0723	0.771533	0.35521	-4.64573	-3.1333	null	177
GO:0043687	post-translational protein modification	-9.12901	5.79306	1.53049	0.851141	0.749131	null	null	32446	61		GO:0031090	organelle membrane	-7.93554	6.37244	5.8577	0.762722	0.404404	-5.35792	-2.66305	null	113		GO:0140097	catalytic activity, acting on DNA	-2.90008	6.1072	2.8383	0.840872	0.736371	null	null	140098	17
GO:0044772	mitotic cell cycle phase transition	-8.97062	4.80652	0.157864	0.872909	0.670719	-1.76142	-5.85247	null	34		GO:0005791	rough endoplasmic reticulum	-7.91009	4.48461	0.0758375	0.764681	0.598344	-5.63418	2.08906	null	13		GO:0097159	organic cyclic compound binding	-2.83445	7.24775	39.2297	0.863225	0.227134	-4.22258	-0.134558	null	178
GO:0032446	protein modification by small protein conjugation	-8.59688	5.77007	1.45157	0.845394	0.3367	3.62396	5.50011	null	48		GO:0015934	large ribosomal subunit	-7.61261	5.68066	1.19108	0.573966	0.852061	null	null	22626	16		GO:0016787	hydrolase activity	-2.67187	7.00134	22.2432	0.951403	0.0930813	5.5179	3.79762	null	74
GO:0044770	cell cycle phase transition	-8.38616	4.81057	0.159343	0.893675	0.671323	-1.95151	-5.9163	null	37		GO:0005634	nucleus	-7.05552	6.82262	16.5162	0.712895	0.543686	-4.59299	-2.13142	null	227		GO:0097367	carbohydrate derivative binding	-2.51318	6.84438	15.4968	0.891615	0.154086	-1.91475	0.379238	null	70
GO:0033044	regulation of chromosome organization	-8.35067	4.86816	0.18194	0.792812	0.174358	-2.41238	5.99504	null	25		GO:1905368	peptidase complex	-7.0013	5.3356	0.538123	0.779197	0.549694	4.17069	-3.83836	null	16		GO:0004386	helicase activity	-2.49479	5.74951	1.24557	0.808179	0.668854	2.35591	-6.18327	null	13
GO:0006807	nitrogen compound metabolic process	-8.18509	7.21239	40.1937	0.93665	0.21179	6.51463	-1.40685	null	271		GO:1905369	endopeptidase complex	-6.96658	5.21934	0.411735	0.740795	0.938503	null	null	5838	14		GO:0003735	structural constituent of ribosome	-2.39524	5.98221	2.1285	1	0	-1.85107	-7.86536	null	23
GO:0008152	metabolic process	-8.10902	7.36864	57.5979	1	0	-3.59553	-4.67261	null	304		GO:0098687	chromosomal region	-6.55596	5.28194	0.475584	0.72003	0.429094	-3.09396	-6.38511	null	27		GO:0043168	anion binding	-2.39185	6.9246	18.6408	0.772573	0.399125	-5.1535	-3.30871	null	73
GO:0007049	cell cycle	-7.97469	6.05652	2.80731	0.990605	0.015871	-1.55275	-3.36638	null	73		GO:0030684	preribosome	-5.95897	5.3026	0.498749	0.801	0.302848	5.22657	-2.61393	null	14		GO:0044877	protein-containing complex binding	-2.31724	6.0019	2.22721	0.924497	0.0533014	2.49906	1.69006	null	57
GO:0006974	DNA damage response	-7.71897	6.12098	3.25653	0.915399	0.765882	null	null	33554	47		GO:0008540	proteasome regulatory particle, base subcomplex	-5.24448	4.51001	0.0804045	0.718997	0.948056	null	null	5838	6		GO:0003714	transcription corepressor activity	-1.62931	5.06345	0.25663	0.988165	0	6.33321	-3.81598	null	13
GO:1905820	positive regulation of chromosome separation	-6.95861	4.06081	0.0283494	0.644349	0.434831	-3.02106	7.01605	null	10		GO:0043232	intracellular non-membrane-bounded organelle	-5.12393	6.61554	10.2524	0.649627	0.681592	-3.77947	-4.49001	null	159		GO:0003697	single-stranded DNA binding	-1.52783	5.25902	0.402604	0.902725	0.0442377	-7.30618	2.36247	null	10
GO:0006508	proteolysis	-6.72354	6.3294	5.26226	0.844863	0.457884	3.84738	4.70908	null	69		GO:0043228	non-membrane-bounded organelle	-5.11906	6.62646	10.5136	0.779304	0.370953	-5.57307	-4.17558	null	159		GO:0043021	ribonucleoprotein complex binding	-1.44049	5.45443	0.631376	0.936785	0.0463091	7.31726	-1.19773	null	12
GO:0051304	chromosome separation	-6.68613	4.13583	0.0336955	0.898597	0.583669	-2.11568	-5.73889	null	14		GO:0070062	extracellular exosome	-4.57737	4.61133	0.101532	0.7862	0.150217	-2.82759	2.27301	null	68		GO:0008134	transcription factor binding	-1.41069	4.96055	0.20249	0.898724	0.430086	0.930295	6.0049	null	25
GO:0044238	primary metabolic process	-6.63639	7.26601	45.4757	0.934494	0.275295	6.03212	-1.2767	null	275		GO:1903561	extracellular vesicle	-4.39114	4.64766	0.110391	0.784932	0.992263	null	null	70062	68		GO:0016740	transferase activity	-1.34968	6.96858	20.6274	0.952045	0.127123	4.59227	5.0722	null	67
GO:0045732	positive regulation of protein catabolic process	-6.59007	4.97912	0.2349	0.66239	0.933368	null	null	9896	21		GO:0043230	extracellular organelle	-4.38347	4.64941	0.110838	0.8415	0.456498	-0.689147	1.47063	null	68
GO:1901800	positive regulation of proteasomal protein catabolic process	-6.47886	4.91075	0.200687	0.658714	0.81966	null	null	9896	16		GO:0065010	extracellular membrane-bounded organelle	-4.38347	4.64924	0.110793	0.798025	0.998565	null	null	70062	68
GO:1901990	regulation of mitotic cell cycle phase transition	-6.47108	5.0625	0.284621	0.676649	0.705352	null	null	1905820	26		GO:0000151	ubiquitin ligase complex	-3.7959	5.41619	0.647843	0.738955	0.561647	4.43378	-3.58263	null	20
GO:0016072	rRNA metabolic process	-6.37469	5.82664	1.65354	0.854652	0.633213	5.23471	4.0033	null	23		GO:0000781	chromosome, telomeric region	-3.46159	4.61686	0.102834	0.753449	0.586549	-2.62716	-7.16543	null	14
GO:0034660	ncRNA metabolic process	-6.27572	6.22985	4.18424	0.840485	0.264432	5.11287	3.59533	null	36		GO:0098591	external side of apical plasma membrane	-3.44153	1.81291	0.000159025	0.992511	2.177e-05	-0.561054	6.62386	null	4
GO:0051052	regulation of DNA metabolic process	-6.27327	5.0649	0.286198	0.804578	0.2996	-4.94654	5.21843	null	33		GO:0005635	nuclear envelope	-3.36943	5.30436	0.500777	0.705229	0.531526	-5.70802	0.534915	null	25
GO:1905818	regulation of chromosome separation	-6.10735	4.59727	0.0975051	0.684901	0.873899	null	null	1905820	13		GO:0005680	anaphase-promoting complex	-3.15464	4.58328	0.0951814	0.63175	0.798455	null	null	31461	6
GO:0006281	DNA repair	-6.05159	6.06996	2.89553	0.772774	0.839607	null	null	33554	35		GO:0000228	nuclear chromosome	-3.15052	5.32428	0.524285	0.619173	0.71588	null	null	5654	16
GO:1901992	positive regulation of mitotic cell cycle phase transition	-6.04287	4.30494	0.0497385	0.638967	0.836382	null	null	1905820	14		GO:0016604	nuclear body	-3.10297	5.08653	0.303256	0.731399	0.675884	-6.95238	-1.09992	null	35
GO:1901987	regulation of cell cycle phase transition	-5.94864	5.26746	0.456275	0.673461	0.897228	null	null	1905820	29		GO:0061695	transferase complex, transferring phosphorus-containing groups	-3.07945	5.74197	1.37167	0.734847	0.726511	null	null	151	19
GO:0051983	regulation of chromosome segregation	-5.72155	4.73866	0.135028	0.700828	0.793647	null	null	1905820	16		GO:0005840	ribosome	-3.03727	6.0252	2.63318	0.70091	0.55881	-3.87262	-5.38596	null	25
GO:0007059	chromosome segregation	-5.71717	5.47099	0.72906	0.880476	0.787004	null	null	22402	28		GO:0032040	small-subunit processome	-2.95402	4.97111	0.232485	0.813125	0.529214	5.13872	-2.20715	null	9
GO:0010564	regulation of cell cycle process	-5.6174	5.44447	0.685863	0.672829	0.85818	null	null	1905820	38		GO:0031461	cullin-RING ubiquitin ligase complex	-2.94338	5.17976	0.375878	0.738324	0.637977	4.69086	-3.54118	null	14
GO:0042176	regulation of protein catabolic process	-5.60574	5.11439	0.320746	0.72593	0.854879	null	null	9896	26		GO:0005657	replication fork	-2.90405	5.14289	0.34528	0.727745	0.651036	-2.97535	-6.64187	null	9
GO:0006996	organelle organization	-5.4905	6.43958	6.78184	0.910499	0.534132	3.79248	-4.58118	null	107		GO:0000796	condensin complex	-2.78404	3.99388	0.0244973	0.698272	0.524962	0.240926	-5.96624	null	4
GO:1903052	positive regulation of proteolysis involved in protein catabolic process	-5.47472	4.91894	0.204507	0.689158	0.984233	null	null	9896	16		GO:0022627	cytosolic small ribosomal subunit	-2.60592	5.31454	0.512652	0.600261	0.834414	null	null	22626	7
GO:0043412	macromolecule modification	-5.35779	6.38229	5.94381	0.893997	0.363225	5.00716	5.77933	null	108		GO:0160064	multi-pass translocon complex	-2.53452	2.40824	0.000633615	0.865244	0.20893	2.90408	-7.20423	null	4
GO:0006364	rRNA processing	-5.34023	5.79699	1.54441	0.782462	0.893321	null	null	42254	20		GO:0016605	PML body	-2.43509	4.32746	0.0528112	0.766257	0.573575	-7.6698	-0.503483	null	10
GO:0045931	positive regulation of mitotic cell cycle	-5.28732	4.35424	0.0557179	0.645536	0.86549	null	null	1905820	15		GO:0005819	spindle	-2.37412	5.28497	0.478911	0.748642	0.429408	-3.66737	-6.4753	null	21
GO:0007346	regulation of mitotic cell cycle	-5.24196	5.27126	0.460283	0.68267	0.897985	null	null	1905820	30		GO:0031982	vesicle	-2.36429	6.03106	2.669	0.791026	0.220892	-6.43505	-2.94332	null	99
GO:0042273	ribosomal large subunit biogenesis	-5.14823	5.12316	0.327283	0.924818	0.748461	null	null	42254	12		GO:0042575	DNA polymerase complex	-2.28829	4.93651	0.214681	0.758187	0.606024	4.20181	-3.26767	null	5
GO:0000819	sister chromatid segregation	-5.10595	4.93045	0.210001	0.812686	0.918393	null	null	44772	20		GO:0098796	membrane protein complex	-2.21824	6.25083	4.42703	0.789386	0.405993	3.99163	-4.71181	null	44
GO:0016567	protein ubiquitination	-5.01431	5.7113	1.26786	0.847638	0.959461	null	null	32446	39		GO:0098588	bounding membrane of organelle	-2.02417	6.07002	2.91946	0.755427	0.70229	null	null	5789	61
GO:0000070	mitotic sister chromatid segregation	-4.97947	4.90079	0.196134	0.804897	0.72668	null	null	44772	18		GO:1904813	ficolin-1-rich granule lumen	-1.84046	2.09691	0.000308111	0.775368	0.522034	-5.18033	3.30677	null	10
GO:0009893	positive regulation of metabolic process	-4.86007	6.06611	2.86999	0.682219	0.665047	-3.90423	5.3874	null	110		GO:0005658	alpha DNA polymerase:primase complex	-1.83508	4.03096	0.0266814	0.556758	0.541553	-0.33216	-4.22942	null	3
GO:0097193	intrinsic apoptotic signaling pathway	-4.81253	4.41459	0.0640241	0.796049	0.324892	-5.43312	0.700475	null	23		GO:0030867	rough endoplasmic reticulum membrane	-1.69634	4.33526	0.0537678	0.756263	0.687498	-5.88894	2.31194	null	5
GO:0051246	regulation of protein metabolic process	-4.78887	5.91947	2.04757	0.775729	0.368185	-4.36161	4.77151	null	79		GO:0101002	ficolin-1-rich granule	-1.67941	2.26951	0.000459681	0.819101	0.367702	-4.62549	4.28924	null	12
GO:0061136	regulation of proteasomal protein catabolic process	-4.76142	5.00553	0.249631	0.714518	0.974023	null	null	9896	18		GO:0072379	ER membrane insertion complex	-1.66317	4.06401	0.028791	0.828772	0.273586	3.47107	-5.99966	null	4
GO:1901989	positive regulation of cell cycle phase transition	-4.64917	4.41582	0.0642065	0.637073	0.936326	null	null	1905820	14		GO:0110165	cellular anatomical entity	-1.54213	7.59873	98.6305	1	0	2.1967	5.71271	null	368
GO:0071704	organic substance metabolic process	-4.40981	7.31471	50.8719	0.932444	0.319603	6.40252	-0.939912	null	287		GO:0031965	nuclear membrane	-1.5061	4.8237	0.165567	0.719201	0.625581	-5.91569	1.08323	null	16
GO:0090068	positive regulation of cell cycle process	-4.36674	4.73943	0.135267	0.623335	0.926908	null	null	1905820	20		GO:0000152	nuclear ubiquitin ligase complex	-1.39299	4.73877	0.13616	0.622023	0.821921	null	null	31461	6
GO:0034248	regulation of amide metabolic process	-4.32341	5.76628	1.43897	0.783267	0.420622	-4.68794	4.87059	null	28		GO:0031967	organelle envelope	-1.3876	5.97695	2.35634	0.760044	0.705097	null	null	5635	40
GO:1903050	regulation of proteolysis involved in protein catabolic process	-4.31512	5.0203	0.258265	0.757057	0.943049	null	null	9896	19		GO:0031975	envelope	-1.3876	6.16736	3.65293	0.999917	5.854e-05	3.44076	5.09463	null	40
GO:0048518	positive regulation of biological process	-4.09022	6.2858	4.75958	0.811921	0.247776	-5.01985	3.65362	null	156
GO:0034470	ncRNA processing	-4.00318	6.0931	3.05399	0.837824	0.801226	null	null	16072	26
GO:0036211	protein modification process	-3.99291	6.18602	3.78261	0.838587	0.707323	null	null	32446	99
GO:0010604	positive regulation of macromolecule metabolic process	-3.8235	6.04128	2.71053	0.666765	0.810204	null	null	9893	100
GO:0006984	ER-nucleus signaling pathway	-3.81888	3.90838	0.019957	0.837486	0.292206	-5.78677	0.536305	null	9
GO:0051054	positive regulation of DNA metabolic process	-3.71106	4.53237	0.0839712	0.724772	0.562956	-3.74761	6.10077	null	21
GO:0006417	regulation of translation	-3.70523	5.75196	1.39231	0.729831	0.418923	-4.71815	4.46862	null	25
GO:0051726	regulation of cell cycle	-3.66563	5.56881	0.913226	0.832364	0.248133	-5.69213	3.60746	null	45
GO:0006260	DNA replication	-3.61057	5.78103	1.48869	0.851953	0.468409	5.569	3.84714	null	20
GO:0000723	telomere maintenance	-3.52937	4.96494	0.227355	0.79612	0.527646	3.95499	0.0167394	null	15
GO:0043069	negative regulation of programmed cell death	-3.42629	5.08012	0.296405	0.783735	0.18244	-3.66769	2.99435	null	39
GO:0051247	positive regulation of protein metabolic process	-3.38137	5.36783	0.574903	0.687915	0.807575	null	null	6417	51
GO:0006270	DNA replication initiation	-3.35726	4.87954	0.186771	0.875107	0.517755	6.19674	4.02423	null	8
GO:0042274	ribosomal small subunit biogenesis	-3.28505	5.39348	0.609883	0.920758	0.800539	null	null	42254	12
GO:0033045	regulation of sister chromatid segregation	-3.23848	4.70732	0.125628	0.647119	0.969471	null	null	1905820	12
GO:0010638	positive regulation of organelle organization	-3.22992	4.95938	0.224461	0.704145	0.743013	null	null	33044	27
GO:0051173	positive regulation of nitrogen compound metabolic process	-3.14961	5.99677	2.44647	0.668039	0.942524	null	null	9893	89
GO:0071897	DNA biosynthetic process	-3.05936	5.4929	0.766786	0.854488	0.598306	5.51552	4.13163	null	16
GO:0006275	regulation of DNA replication	-3.04689	4.64518	0.108877	0.803191	0.839902	null	null	51054	13
GO:0051984	positive regulation of chromosome segregation	-3.04334	3.2824	0.00471998	0.680115	0.727934	null	null	1905820	7
GO:2001243	negative regulation of intrinsic apoptotic signaling pathway	-3.01351	4.04048	0.027053	0.80656	0.823259	null	null	43069	12
GO:0045184	establishment of protein localization	-2.94864	6.15376	3.51183	0.937249	0.0164248	1.43768	-5.66812	null	63
GO:2001252	positive regulation of chromosome organization	-2.92701	3.91714	0.0203637	0.732153	0.622596	-2.63222	6.90112	null	12
GO:0000082	G1/S transition of mitotic cell cycle	-2.90176	4.3423	0.054207	0.88174	0.920687	null	null	44772	17
GO:0043066	negative regulation of apoptotic process	-2.86088	5.06879	0.288774	0.781879	0.863832	null	null	43069	37
GO:0098813	nuclear chromosome segregation	-2.85916	5.12716	0.330315	0.881023	0.817827	null	null	44772	20
GO:1901970	positive regulation of mitotic sister chromatid separation	-2.85818	4.04778	0.0275114	0.643657	0.846387	null	null	1905820	6
GO:0071103	DNA conformation change	-2.84348	5.52384	0.823398	0.890761	0.835791	null	null	723	11
GO:2001242	regulation of intrinsic apoptotic signaling pathway	-2.83233	4.24403	0.0432291	0.830585	0.742917	null	null	43069	15
GO:0010965	regulation of mitotic sister chromatid separation	-2.82448	4.57463	0.0925535	0.684802	0.948188	null	null	1905820	9
GO:0016239	positive regulation of macroautophagy	-2.81737	4.10237	0.0311962	0.714085	0.787172	null	null	9896	10
GO:0016241	regulation of macroautophagy	-2.80662	4.36968	0.0577341	0.7696	0.738788	null	null	9896	14
GO:0007091	metaphase/anaphase transition of mitotic cell cycle	-2.79608	3.94438	0.0216823	0.604013	0.86402	null	null	44772	11
GO:0045787	positive regulation of cell cycle	-2.77742	4.7665	0.143968	0.645626	0.750185	null	null	1905820	21
GO:0000209	protein polyubiquitination	-2.76726	5.25246	0.440792	0.863752	0.85449	null	null	32446	18
GO:0006950	response to stress	-2.74673	6.44831	6.91965	0.939803	0.499668	-5.71312	-1.84719	null	105
GO:0006261	DNA-templated DNA replication	-2.70746	5.57211	0.920203	0.854611	0.755538	null	null	6270	14
GO:0044784	metaphase/anaphase transition of cell cycle	-2.65744	3.94768	0.0218475	0.607156	0.864461	null	null	44772	11
GO:0010506	regulation of autophagy	-2.6566	4.94789	0.218603	0.749302	0.825864	null	null	9896	21
GO:0051205	protein insertion into membrane	-2.65592	4.74643	0.137466	0.898816	0.615784	2.46873	-5.01529	null	10
GO:0051306	mitotic sister chromatid separation	-2.63237	3.31387	0.0050749	0.846812	0.765896	null	null	44772	9
GO:0045048	protein insertion into ER membrane	-2.6153	4.12313	0.0327244	0.896278	0.699874	2.58317	-4.84413	null	7
GO:0032508	DNA duplex unwinding	-2.60375	5.41513	0.641064	0.891731	0.739205	null	null	723	10
GO:0034641	cellular nitrogen compound metabolic process	-2.56787	7.00219	24.7717	0.88497	0.40483	4.85706	1.37041	null	193
GO:0010948	negative regulation of cell cycle process	-2.53907	5.14799	0.346545	0.652418	0.963763	null	null	1905820	19
GO:0032200	telomere organization	-2.53539	4.98772	0.239602	0.901281	0.742704	null	null	723	15
GO:0000075	cell cycle checkpoint signaling	-2.47838	5.05738	0.281284	0.612885	0.914373	null	null	1905820	15
GO:0008219	cell death	-2.47125	5.2758	0.465121	0.992279	0.0114344	-0.369976	-2.5983	null	63
GO:0043170	macromolecule metabolic process	-2.46899	7.07746	29.4599	0.92421	0.263552	6.34081	-0.0391915	null	255
GO:0009314	response to radiation	-2.42892	5.12206	0.32646	0.95055	0.326112	-5.57024	-2.4013	null	23
GO:1902532	negative regulation of intracellular signal transduction	-2.42765	5.0857	0.30024	0.788845	0.497354	-3.46161	3.10607	null	26
GO:0140014	mitotic nuclear division	-2.37262	4.9213	0.205621	0.825228	0.865572	null	null	44772	18
GO:0032392	DNA geometric change	-2.30651	5.41713	0.644014	0.89169	0.943034	null	null	723	10
GO:0009895	negative regulation of catabolic process	-2.2433	4.83359	0.168016	0.724541	0.80706	null	null	9896	20
GO:0044843	cell cycle G1/S phase transition	-2.2097	4.34553	0.0546112	0.887142	0.921177	null	null	44772	17
GO:1901988	negative regulation of cell cycle phase transition	-2.2097	5.11632	0.322174	0.649879	0.975234	null	null	1905820	17
GO:0012501	programmed cell death	-2.19511	5.27574	0.465055	0.956971	0.840218	null	null	97193	62
GO:0048522	positive regulation of cellular process	-2.17096	6.23254	4.21032	0.689458	0.863313	null	null	9893	138
GO:1901991	negative regulation of mitotic cell cycle phase transition	-2.15782	4.865	0.180621	0.660689	0.938361	null	null	1905820	14
GO:0033036	macromolecule localization	-2.07954	6.34363	5.43748	0.969713	0.415662	0.950225	-5.76715	null	88
GO:0030071	regulation of mitotic metaphase/anaphase transition	-2.07749	4.5948	0.096953	0.645121	0.951363	null	null	1905820	10
GO:0031329	regulation of cellular catabolic process	-2.07519	5.3773	0.587579	0.731851	0.905086	null	null	9896	29
GO:0045786	negative regulation of cell cycle	-2.07506	5.18434	0.376802	0.664593	0.880973	null	null	1905820	21
GO:0034976	response to endoplasmic reticulum stress	-2.07433	5.01085	0.252707	0.933279	0.549511	-6.16087	-1.6741	null	17
GO:0032436	positive regulation of proteasomal ubiquitin-dependent protein catabolic process	-2.03353	4.69993	0.123508	0.669894	0.957508	null	null	9896	10
GO:0051171	regulation of nitrogen compound metabolic process	-2.02266	6.74712	13.7686	0.731438	0.539024	-4.41657	4.41023	null	135
GO:0006271	DNA strand elongation involved in DNA replication	-2.02264	4.76035	0.141944	0.878159	0.72352	null	null	6270	5
GO:0045842	positive regulation of mitotic metaphase/anaphase transition	-2.02264	4.04564	0.0273759	0.614227	0.995758	null	null	1905820	5
GO:2001234	negative regulation of apoptotic signaling pathway	-2.00394	4.51721	0.08109	0.793337	0.895349	null	null	43069	16
GO:1901362	organic cyclic compound biosynthetic process	-1.99214	6.56653	9.0844	0.893011	0.409469	6.44467	2.08458	null	109
GO:0051301	cell division	-1.98543	5.80394	1.56932	0.991223	0.0131724	-4.45654	-5.18237	null	29
GO:0031145	anaphase-promoting complex-dependent catabolic process	-1.97366	4.61043	0.100505	0.856436	0.791791	null	null	43161	6
GO:2000573	positive regulation of DNA biosynthetic process	-1.96297	3.21059	0.00400027	0.772158	0.678654	-3.56564	6.75751	null	9
GO:1902099	regulation of metaphase/anaphase transition of cell cycle	-1.94734	4.60549	0.0993685	0.648164	0.970821	null	null	1905820	10
GO:0080090	regulation of primary metabolic process	-1.93288	6.75407	13.9909	0.730932	0.801301	null	null	51171	138
GO:0071705	nitrogen compound transport	-1.9231	6.38809	6.02374	0.968986	0.454863	1.12135	-5.96625	null	68
GO:1902101	positive regulation of metaphase/anaphase transition of cell cycle	-1.86607	4.0477	0.0275065	0.619012	0.929613	null	null	1905820	5
GO:1905821	positive regulation of chromosome condensation	-1.84752	2.45788	0.000704916	0.777635	0.507359	-2.08112	7.69764	null	4
GO:0030968	endoplasmic reticulum unfolded protein response	-1.81604	4.63995	0.107576	0.802619	0.502116	-5.45498	1.00937	null	9
GO:0008104	protein localization	-1.80975	6.22229	4.11211	0.936358	0.935055	null	null	45184	77
GO:0007093	mitotic cell cycle checkpoint signaling	-1.79002	4.94789	0.218605	0.541675	0.953287	null	null	1905820	12
GO:0033365	protein localization to organelle	-1.77177	5.79231	1.52786	0.942521	0.812715	null	null	45184	42
GO:0006915	apoptotic process	-1.76498	5.20733	0.397284	0.95737	0.980939	null	null	97193	59
GO:0045727	positive regulation of translation	-1.75862	4.74077	0.135686	0.701442	0.768648	null	null	6417	12
GO:0070727	cellular macromolecule localization	-1.75164	6.22319	4.12061	0.93988	0.842288	null	null	45184	77
GO:1903376	regulation of oxidative stress-induced neuron intrinsic apoptotic signaling pathway	-1.72096	2.79309	0.00152814	0.859812	0.596071	-2.25174	1.16123	null	5
GO:0034250	positive regulation of amide metabolic process	-1.69589	4.76706	0.144153	0.729351	0.77295	null	null	6417	5
GO:0006541	glutamine metabolic process	-1.67802	5.34686	0.547806	0.913436	0.175705	2.05828	7.50079	null	13
GO:0097190	apoptotic signaling pathway	-1.66896	4.70241	0.124216	0.789899	0.886385	null	null	97193	6
GO:0033043	regulation of organelle organization	-1.63031	5.58696	0.952203	0.7741	0.753254	null	null	33044	27
GO:0160063	multi-pass transmembrane protein insertion into ER membrane	-1.59818	2.4183	0.000643297	0.918531	0.39992	2.66382	-5.00225	null	41
GO:0045930	negative regulation of mitotic cell cycle	-1.58998	5.03787	0.26893	0.661076	0.943039	null	null	1905820	4
GO:0009411	response to UV	-1.51697	4.317	0.0511384	0.956706	0.673135	-5.38191	-2.63717	null	15
GO:0031325	positive regulation of cellular metabolic process	-1.51622	6.02261	2.59643	0.661023	0.950248	null	null	9893	12
GO:0048285	organelle fission	-1.50083	5.34761	0.54876	0.91521	0.534551	3.54704	-4.26946	null	90
GO:0045862	positive regulation of proteolysis	-1.49479	4.95146	0.220407	0.689334	0.950369	null	null	9896	23
GO:0019438	aromatic compound biosynthetic process	-1.48384	6.51451	8.05904	0.892334	0.422446	6.65082	1.74221	null	19
GO:0045934	negative regulation of nucleobase-containing compound metabolic process	-1.47733	5.84151	1.71112	0.723701	0.585641	-4.11502	4.23182	null	104
GO:0032204	regulation of telomere maintenance	-1.47369	4.11942	0.0324458	0.747395	0.772632	null	null	51054	50
GO:0036480	neuron intrinsic apoptotic signaling pathway in response to oxidative stress	-1.4593	1.9345	0.000209503	0.853905	0.654207	-6.45023	-0.407245	null	10
GO:0031331	positive regulation of cellular catabolic process	-1.41512	5.13212	0.334108	0.665706	0.863562	null	null	9896	5
GO:0035556	intracellular signal transduction	-1.40947	6.22507	4.13847	0.747559	0.541523	-5.14575	1.75949	null	5
GO:2000060	positive regulation of ubiquitin-dependent protein catabolic process	-1.3656	4.71429	0.127659	0.669957	0.964573	null	null	9896	18
GO:0036503	ERAD pathway	-1.3656	4.5749	0.0926101	0.800807	0.863372	null	null	30968	73
GO:0009628	response to abiotic stimulus	-1.35762	5.64247	1.08203	0.950313	0.377573	-5.29427	-1.96152	null	10
GO:0010507	negative regulation of autophagy	-1.33166	4.22663	0.0415309	0.741009	0.801949	null	null	9896	10
