# Supplementary material for: Cullin-RING ligase BioE3 reveals molecular-glue-induced neosubstrates and rewiring of the endogenous Cereblon ubiquitome
Source: Cell Commun Signal. 2025 Feb 19;23:101. doi: 10.1186/s12964-025-02091-5 (PMC11841277; doi:10.1186/s12964-025-02091-5)
Supplement: Supplementary file 10 — Supplementary Material 10. Supplementary Table 2. LC-MS/MS processed data of CRBN BioE3 with proteasomal inhibitor bortezomib, with or without NEDDylation inhibitor MLN4924. Gene Ontology analysis of CRBN targets and selected GO terms by Revigo [file 12964_2025_2091_MOESM10_ESM.xlsx]

## Sheet: CRBN_BTZ_vs_CRBN_BTZ_MLN
CRBN_BTZ_1	CRBN_BTZ_2	CRBN_BTZ_3	CRBN_BTZ_MLN_1	CRBN_BTZ_MLN_2	CRBN_BTZ_MLN_3	Peptides	-Log Student's T-test p-value BTZ_MLN	Student's T-test Difference BTZ_MLN	Protein.Group	Protein.Names	Genes
14.4703	14.6205	14.5119	11.6755	11.6354	11.6049	12	6.30117	2.89564	P35222	CTNB1_HUMAN	CTNNB1
14.5227	14.4703	14.3849	12.8571	12.7829	12.8694	11	5.3264	1.62283	Q16665	HIF1A_HUMAN	HIF1A
14.612	14.571	14.4818	12.8218	12.9253	12.7546	9	4.97731	1.72103	Q13098	CSN1_HUMAN	GPS1
15.7962	15.7895	15.8215	15.2723	15.2258	15.1918	3	4.64732	0.572454	P35613	BASI_HUMAN	BSG
11.3353	11.2193	11.2355	9.86	9.98264	10.0376	4	4.46956	1.3033	Q12983	BNIP3_HUMAN	BNIP3
12.0996	12.0745	11.9841	11.2931	11.351	11.2967	5	4.30767	0.739144	Q969V3	NCLN_HUMAN	NCLN
14.359	14.0522	14.1363	11.8304	11.4826	11.7547	3	4.23638	2.4933	P60510	PP4C_HUMAN	PPP4C
13.3716	13.5016	13.3266	12.4523	12.3595	12.3863	10	4.14153	1.00055	P23921	RIR1_HUMAN	RRM1
13.7163	13.7596	13.6238	12.8988	12.7885	12.8309	10	4.12959	0.860466	B5ME19;Q99613	EIF3C_HUMAN;EIFCL_HUMAN	EIF3C;EIF3CL
13.2099	13.2443	13.37	11.681	11.3587	11.4509	2	4.1067	1.77791	Q53EL6	PDCD4_HUMAN	PDCD4
13.7785	13.7724	13.8128	13.3786	13.345	13.4211	10	4.05163	0.406282	O14654	IRS4_HUMAN	IRS4
12.8044	12.7952	12.7995	12.508	12.5508	12.4913	8	4.02569	0.282999	P33991	MCM4_HUMAN	MCM4
15.623	15.6404	15.4923	14.7696	14.8333	14.812	22	3.99472	0.780265	P08670	VIME_HUMAN	VIM
13.8388	13.8942	13.8345	13.4916	13.4929	13.4406	28	3.91203	0.380817	Q7Z6Z7	HUWE1_HUMAN	HUWE1
15.393	15.409	15.4674	14.68	14.4901	14.5805	9	3.83997	0.839609	P15104	GLNA_HUMAN	GLUL
13.2056	13.0633	13.0887	11.8809	11.8902	11.6313	3	3.79821	1.31843	Q5TA31	RN187_HUMAN	RNF187
14.0009	14.0785	14.0921	13.1621	13.1814	12.9842	6	3.79147	0.94793	P16615	AT2A2_HUMAN	ATP2A2
12.0391	11.8496	11.9898	10.3084	10.3378	9.97942	2	3.77957	1.75094	O15360	FANCA_HUMAN	FANCA
12.8655	12.7307	12.7644	10.2976	10.8615	10.6391	4	3.68811	2.18747	Q00653	NFKB2_HUMAN	NFKB2
14.1193	13.9522	13.9432	13.1654	13.034	13.1413	22	3.65756	0.891353	Q14683	SMC1A_HUMAN	SMC1A
12.5986	12.6874	12.481	10.732	10.1676	10.4313	2	3.60765	2.14537	Q9BXC9	BBS2_HUMAN	BBS2
12.6143	12.4633	12.3616	10.1462	10.075	10.5962	6	3.60548	2.20721	P10644	KAP0_HUMAN	PRKAR1A
12.7515	12.9111	12.7231	11.9183	11.967	12.036	2	3.57564	0.821472	Q96BY9	SARAF_HUMAN	SARAF
13.1054	13.0987	13.1239	12.4233	12.2019	12.3401	6	3.57477	0.787589	Q9UJX3	APC7_HUMAN	ANAPC7
13.3942	13.2356	13.2809	12.5528	12.361	12.4673	15	3.49867	0.843201	P49790	NU153_HUMAN	NUP153
13.347	13.1634	13.0025	12.0224	12.0156	12.0406	4	3.48207	1.14478	O95864	FADS2_HUMAN	FADS2
11.6652	11.9045	11.8329	10.7907	10.7181	10.903	3	3.4416	0.996934	Q9BXM7	PINK1_HUMAN	PINK1
12.9943	12.9947	13.0283	12.6963	12.773	12.7373	4	3.39094	0.270232	Q9H583	HEAT1_HUMAN	HEATR1
12.579	12.5907	12.6666	11.9849	12.1261	11.9925	2	3.3813	0.577624	Q9NNW5	WDR6_HUMAN	WDR6
13.9284	14.0379	14.0301	13.2463	13.3627	13.1567	12	3.36898	0.743546	P12268	IMDH2_HUMAN	IMPDH2
12.9321	12.8224	12.7364	11.9328	11.9264	11.6999	7	3.29334	0.97725	Q14145	KEAP1_HUMAN	KEAP1
12.8668	12.7153	12.6934	12.0304	12.1199	12.149	11	3.26836	0.65871	P24928	RPB1_HUMAN	POLR2A
14.5593	14.5197	14.2997	12.9245	12.9104	13.271	3	3.24454	1.4243	P62714;P67775	PP2AA_HUMAN;PP2AB_HUMAN	PPP2CA;PPP2CB
14.0289	14.0471	13.9089	13.2533	13.0196	13.2271	2	3.1932	0.828254	Q9UNS2	CSN3_HUMAN	COPS3
14.2448	14.2857	14.2705	13.7768	13.8136	13.6374	6	3.17121	0.524427	Q9UKV5	AMFR_HUMAN	AMFR
12.3794	12.4028	12.308	11.7832	11.935	11.8088	3	3.16262	0.52107	Q9Y2X0	MED16_HUMAN	MED16
13.6561	13.7618	13.726	12.9899	12.7028	12.7249	4	3.13519	0.908748	Q9NRG9	AAAS_HUMAN	AAAS
12.6533	12.7493	12.5589	11.6129	11.5204	11.2266	8	3.13275	1.20055	P48200	IREB2_HUMAN	IREB2
12.0474	11.9638	12.0823	11.6214	11.5553	11.6601	2	3.07163	0.418887	Q99828	CIB1_HUMAN	CIB1
12.7843	12.8071	12.7135	12.3364	12.4142	12.2837	5	3.0676	0.423559	O15067	PUR4_HUMAN	PFAS
15.1869	15.1607	15.1578	14.9398	14.8421	14.8491	18	3.0535	0.291467	P55072	TERA_HUMAN	VCP
17.0363	17.0068	17.0509	16.3882	16.3406	16.1179	9	3.05225	0.74911	P63092;Q5JWF2	GNAS1_HUMAN;GNAS2_HUMAN	GNAS
13.7544	13.9249	13.9134	13.0499	13.1026	12.8354	2	3.03877	0.868257	Q9NX09	DDIT4_HUMAN	DDIT4
12.9899	13.111	13.1865	11.9381	11.4402	11.7663	7	3.03721	1.38092	P48449	ERG7_HUMAN	LSS
11.2112	11.3209	11.0998	10.5986	10.6607	10.6426	3	3.01334	0.576706	P51665	PSMD7_HUMAN	PSMD7
14.9798	15.0275	14.9629	14.598	14.7098	14.6045	8	2.99482	0.352623	Q06203	PUR1_HUMAN	PPAT
13.4901	13.5098	13.6626	12.8654	12.6806	12.584	2	2.98487	0.844123	Q9BQA1	MEP50_HUMAN	WDR77
13.7658	13.8079	13.7053	12.4374	11.9916	12.5373	3	2.96645	1.43756	Q9HBR0	S38AA_HUMAN	SLC38A10
11.8588	11.7532	11.8239	10.3512	9.93901	9.58305	2	2.93391	1.85421	Q9BSF8	BTBDA_HUMAN	BTBD10
14.5493	14.2872	14.5293	13.7536	13.6259	13.5829	2	2.90386	0.801163	P51571	SSRD_HUMAN	SSR4
12.859	12.7357	12.7681	12.3354	12.1597	12.1497	8	2.89893	0.572677	P69849;Q15155;Q5JPE7	NOMO1_HUMAN;NOMO2_HUMAN;NOMO3_HUMAN	NOMO1;NOMO2;NOMO3
12.5312	12.3694	12.3156	11.8785	11.8367	11.896	2	2.87161	0.534973	P51790	CLCN3_HUMAN	CLCN3
14.0912	14.0345	14.0055	13.3385	13.5229	13.2433	6	2.85125	0.675522	Q9Y285	SYFA_HUMAN	FARSA
12.0015	11.8148	12.0141	11.4235	11.3109	11.2741	2	2.82216	0.607335	P06340	DOA_HUMAN	HLA-DOA
12.4212	12.5658	12.549	11.6427	11.9327	11.7148	4	2.79494	0.748573	Q9UBB4	ATX10_HUMAN	ATXN10
14.302	14.2339	14.2215	13.7067	13.5798	13.4065	16	2.79406	0.688162	Q14677	EPN4_HUMAN	CLINT1
12.1791	12.188	12.0421	9.64934	9.85155	10.563	2	2.7774	2.1151	Q96KE9	BTBD6_HUMAN	BTBD6
12.3606	12.378	12.4463	11.9263	11.8689	11.6917	5	2.77541	0.565983	O95140	MFN2_HUMAN	MFN2
13.619	13.5647	13.3815	12.7237	12.9133	12.6889	4	2.76228	0.746397	Q96CS3	FAF2_HUMAN	FAF2
12.9614	12.737	12.9103	12.257	12.3033	12.3721	6	2.74601	0.558766	Q10713	MPPA_HUMAN	PMPCA
12.5798	12.4658	12.6027	11.6907	11.1824	11.3414	4	2.73594	1.14456	Q9NXX6	NSE4A_HUMAN	NSMCE4A
13.7335	13.8726	13.8146	13.5003	13.4916	13.4325	28	2.72354	0.332098	P78527	PRKDC_HUMAN	PRKDC
12.5658	12.389	12.4045	11.9262	11.6836	11.7631	6	2.72086	0.662159	Q99707	METH_HUMAN	MTR
11.414	11.4494	11.5366	10.4817	10.8411	10.6881	4	2.70903	0.79635	Q9NQR1	KMT5A_HUMAN	KMT5A
14.6982	14.6536	14.6098	14.4439	14.3986	14.3584	14	2.69198	0.253595	P11940	PABP1_HUMAN	PABPC1
12.9842	12.9048	12.898	12.6149	12.4793	12.4474	4	2.68593	0.415149	Q9Y3Z3	SAMH1_HUMAN	SAMHD1
11.6887	11.7561	11.8714	11.1524	10.8817	10.8178	4	2.68382	0.821462	Q9UJX4	APC5_HUMAN	ANAPC5
14.2336	14.0684	14.0501	13.3155	13.0887	12.8507	4	2.67177	1.0324	P30279	CCND2_HUMAN	CCND2
13.2227	13.1305	13.2103	12.8138	12.6715	12.8376	15	2.65111	0.413528	O75150	BRE1B_HUMAN	RNF40
12.1194	12.0142	11.9189	11.6002	11.6194	11.6251	2	2.63465	0.402614	Q96KA5	CLP1L_HUMAN	CLPTM1L
13.1293	12.9667	12.8613	12.4668	12.3822	12.3207	13	2.59228	0.59588	P53396	ACLY_HUMAN	ACLY
13.4856	13.4995	13.5711	13.2775	13.1758	13.1464	4	2.58343	0.318827	P31350	RIR2_HUMAN	RRM2
12.6963	12.3767	12.441	10.4567	11.0853	10.1525	8	2.57717	1.93984	Q9HBU6	EKI1_HUMAN	ETNK1
12.3972	12.2988	12.2968	11.9658	12.0096	12.0805	8	2.5724	0.312265	Q93008	USP9X_HUMAN	USP9X
11.5807	11.7354	11.6888	11.0622	11.0665	11.2659	4	2.56381	0.53676	Q86YJ7	AN13B_HUMAN	ANKRD13B
14.0915	13.9792	14.0077	11.4261	10.8096	9.64587	3	2.53879	3.39895	Q15181	IPYR_HUMAN	PPA1
12.1562	12.0071	11.849	10.6918	10.6489	9.98937	3	2.51315	1.56077	Q53G59	KLH12_HUMAN	KLHL12
13.161	12.9533	13.0642	12.4349	12.2565	12.5383	4	2.50883	0.64961	P49720	PSB3_HUMAN	PSMB3
12.5977	12.6389	12.6	12.2914	12.1579	12.337	2	2.49433	0.350105	Q9P0J0	NDUAD_HUMAN	NDUFA13
12.7124	12.4513	12.4347	11.4686	11.7745	11.778	3	2.48862	0.859128	P07196	NFL_HUMAN	NEFL
12.4479	12.5876	12.253	11.7549	11.8563	11.7697	6	2.4708	0.635874	Q8TEL6	TP4AP_HUMAN	TRPC4AP
12.2577	12.2608	12.4128	11.977	11.9493	12.0077	3	2.45487	0.332438	P16298;Q08209	PP2BA_HUMAN;PP2BB_HUMAN	PPP3CA;PPP3CB
12.0933	12.134	12.0727	11.8161	11.9089	11.7715	4	2.42277	0.267874	Q12789	TF3C1_HUMAN	GTF3C1
12.5423	11.9282	12.3376	9.51548	10.6282	9.93925	2	2.42157	2.24169	Q99941	ATF6B_HUMAN	ATF6B
11.9919	12.0054	12.0809	11.1824	11.467	11.0198	2	2.4137	0.802982	Q93063	EXT2_HUMAN	EXT2
14.1609	14.1449	14.0745	13.698	13.6779	13.4409	14	2.41361	0.52118	Q6NSI4	RADX_HUMAN	RADX
12.3683	12.3999	12.4268	12.1681	12.0072	12.006	10	2.40842	0.337924	Q9NU22	MDN1_HUMAN	MDN1
11.7045	12.0591	11.8763	10.467	10.2762	10.9351	2	2.40518	1.32057	P06132	DCUP_HUMAN	UROD
13.3561	13.5239	13.4426	10.8281	11.5574	11.9554	3	2.40477	1.99389	P18848	ATF4_HUMAN	ATF4
12.8263	12.9806	12.8718	12.2933	12.4516	12.5113	3	2.40011	0.474164	Q9UBM7	DHCR7_HUMAN	DHCR7
12.7817	12.6275	12.5962	12.2486	11.9922	12.0493	9	2.38973	0.571787	P04035	HMDH_HUMAN	HMGCR
12.8528	12.5812	12.8784	12.0904	12.2205	12.0197	2	2.38633	0.660609	Q96AA3	RFT1_HUMAN	RFT1
12.4639	12.3751	12.2137	10.8069	11.3859	10.6329	3	2.38227	1.40903	P67809	YBOX1_HUMAN	YBX1
12.6356	12.5249	12.5053	12.2253	12.145	12.0195	7	2.37862	0.425325	Q9H2K2	TNKS2_HUMAN	TNKS2
13.8077	13.7383	13.7803	13.1914	13.0697	12.7465	3	2.34522	0.772904	Q13454	TUSC3_HUMAN	TUSC3
14.9113	14.6392	14.7227	14.1145	14.2371	13.9556	3	2.33553	0.655287	P54252	ATX3_HUMAN	ATXN3
12.3001	12.1915	12.3413	11.9198	11.9305	11.758	7	2.33189	0.408194	Q6PGP7	TTC37_HUMAN	TTC37
12.9065	12.9127	12.6983	12.4424	12.3675	12.4432	3	2.31113	0.421456	Q14746	COG2_HUMAN	COG2
13.415	13.5282	13.4919	13.1738	13.2609	13.2587	18	2.30723	0.247246	P49327	FAS_HUMAN	FASN
14.2832	14.1571	14.2804	13.741	13.374	13.3431	14	2.30538	0.754212	Q9Y5V3	MAGD1_HUMAN	MAGED1
12.2728	12.353	12.2416	11.8495	11.7632	11.5239	4	2.30393	0.576895	Q96T88	UHRF1_HUMAN	UHRF1
11.3318	11.2308	11.3456	11.0148	10.9104	11.0505	2	2.30283	0.310822	Q9NPH2	INO1_HUMAN	ISYNA1
12.8557	12.7735	12.9031	12.6203	12.6357	12.5771	9	2.29807	0.233051	Q9H8H0	NOL11_HUMAN	NOL11
13.5177	13.6945	13.5644	13.2981	13.1597	13.178	14	2.28989	0.38029	Q16531	DDB1_HUMAN	DDB1
11.9575	11.9096	11.9411	11.3273	11.5316	11.1649	3	2.28979	0.594809	O94886	CSCL1_HUMAN	TMEM63A
12.0861	12.2093	12.0459	11.8151	11.7521	11.6554	4	2.27761	0.372918	Q9NW38	FANCL_HUMAN	FANCL
13.3831	13.4211	13.2709	12.7671	13.0194	12.8577	12	2.27751	0.476976	Q9NVI1	FANCI_HUMAN	FANCI
12.4422	12.266	12.2831	11.8988	11.7823	11.9808	3	2.27656	0.443145	Q86YD1	PTOV1_HUMAN	PTOV1
12.4474	12.3921	12.384	11.9346	12.1543	12.0362	2	2.27469	0.366139	Q96AD5	PLPL2_HUMAN	PNPLA2
11.3275	11.4869	11.708	9.93572	10.3337	10.5971	2	2.27287	1.21861	Q15370	ELOB_HUMAN	ELOB
14.4324	14.3241	14.43	13.98	13.8989	13.6697	8	2.26902	0.545964	P04637	P53_HUMAN	TP53
12.9277	12.7298	12.7523	12.3512	12.3143	12.0855	9	2.22034	0.552929	P28340	DPOD1_HUMAN	POLD1
11.4575	11.5658	11.4664	9.65441	10.5559	9.76148	2	2.20306	1.50594	Q9GZL7	WDR12_HUMAN	WDR12
13.1583	13.2932	13.1574	12.398	12.4507	11.8954	7	2.19436	0.954918	Q9Y4R8	TELO2_HUMAN	TELO2
13.5874	13.37	13.3071	12.9415	12.6965	12.6278	4	2.19276	0.666234	Q9H0U3	MAGT1_HUMAN	MAGT1
11.0147	10.9327	10.8584	9.79953	10.1418	10.3337	2	2.18252	0.843637	O60294	TYW4_HUMAN	LCMT2
11.1492	10.9623	10.9047	10.0357	9.83771	10.3893	3	2.17809	0.917831	Q96JI7	SPTCS_HUMAN	SPG11
13.987	13.9558	13.9077	13.3864	13.6373	13.5886	6	2.17019	0.412776	Q9Y4W2	LAS1L_HUMAN	LAS1L
11.9384	11.9967	11.9871	11.7642	11.7529	11.8529	4	2.14244	0.184054	Q6PCD5	RFWD3_HUMAN	RFWD3
13.3284	13.4651	13.2621	12.946	12.6141	12.6375	4	2.14221	0.619352	P49588	SYAC_HUMAN	AARS1
12.7057	12.4655	12.6256	11.5363	10.8746	11.629	3	2.14194	1.25229	O94955	RHBT3_HUMAN	RHOBTB3
10.9026	10.7432	10.6048	10.3149	10.0827	10.0611	2	2.14015	0.597292	Q96SB8	SMC6_HUMAN	SMC6
12.2803	12.0161	12.3145	11.203	11.6241	11.162	2	2.1217	0.873921	Q9UBW8	CSN7A_HUMAN	COPS7A
13.7583	13.5992	13.4944	13.1492	13.2643	13.127	6	2.12016	0.437128	Q9UKF6	CPSF3_HUMAN	CPSF3
12.1202	12.1463	12.1151	11.9506	11.8162	11.7607	3	2.11883	0.284673	Q9H2J7	S6A15_HUMAN	SLC6A15
11.7961	11.9775	11.8378	11.4063	11.2374	10.9883	4	2.11104	0.659813	Q6YHU6	THADA_HUMAN	THADA
11.9717	12.0092	11.7829	11.4999	11.5729	11.5841	2	2.10381	0.368983	Q8TD19	NEK9_HUMAN	NEK9
12.0925	11.971	12.1576	11.7873	11.6138	11.7196	2	2.10363	0.366823	Q15436	SC23A_HUMAN	SEC23A
12.7134	12.7607	12.6939	12.3937	12.507	12.5437	4	2.09211	0.241206	P31689	DNJA1_HUMAN	DNAJA1
12.883	12.7597	12.7295	12.5278	12.4304	12.328	2	2.08414	0.362002	P61009	SPCS3_HUMAN	SPCS3
12.6832	12.5044	12.5303	11.7625	12.1618	11.9341	2	2.0719	0.619834	P51572	BAP31_HUMAN	BCAP31
11.8881	11.9446	11.8773	11.5815	11.5331	11.7229	3	2.06159	0.290849	Q6PJG6	BRAT1_HUMAN	BRAT1
12.3182	12.2867	12.3978	12.0749	12.173	12.0587	6	2.05317	0.232046	Q7L5Y9	MAEA_HUMAN	MAEA
12.4721	12.6337	12.5303	12.238	12.2515	12.0675	3	2.04654	0.359701	Q7Z3C6	ATG9A_HUMAN	ATG9A
17.9812	18.0209	17.9441	17.5132	17.7466	17.4875	4	2.02535	0.399598	P63165	SUMO1_HUMAN	SUMO1
12.7977	12.3868	12.7126	12.0395	12.05	11.8622	6	2.01703	0.64846	P25788	PSA3_HUMAN	PSMA3
12.3231	12.3155	12.174	12.0062	12.0436	11.9229	2	2.01492	0.279991	Q6P1K2	PMF1_HUMAN	PMF1
11.7473	11.9439	11.8728	11.436	11.5338	11.5858	3	2.01421	0.336189	Q9BT22	ALG1_HUMAN	ALG1
11.6184	11.849	11.4989	10.9685	11.2162	11.0026	4	2.00116	0.593038	P42345	MTOR_HUMAN	MTOR
13.2655	13.1241	13.1573	12.7641	12.3512	12.6586	7	1.96945	0.591011	P62258	1433E_HUMAN	YWHAE
12.982	13.2158	12.9717	12.3841	12.6429	12.2502	3	1.96604	0.630731	Q13501	SQSTM_HUMAN	SQSTM1
13.5053	13.2406	13.2582	12.9432	12.6522	12.8006	2	1.95681	0.535987	Q8ND90	PNMA1_HUMAN	PNMA1
11.0748	10.9529	10.9153	9.94742	10.5136	10.1979	2	1.9521	0.761335	P21399	ACOC_HUMAN	ACO1
13.1162	12.9395	12.9322	12.528	12.6509	12.3301	2	1.94437	0.492945	O15118	NPC1_HUMAN	NPC1
12.3859	11.9362	12.0177	11.4604	11.5264	11.2843	3	1.93802	0.689541	P24385	CCND1_HUMAN	CCND1
13.7925	13.8567	13.9531	13.6425	13.5861	13.6724	3	1.9334	0.233799	Q8NBR6	MINY2_HUMAN	MINDY2
13.7684	13.8411	13.738	13.5107	13.365	13.1846	5	1.90769	0.429064	P61313	RL15_HUMAN	RPL15
12.3555	12.4056	12.024	11.457	11.7185	11.2383	2	1.90238	0.790424	Q9UM00	TMCO1_HUMAN	TMCO1
13.5191	13.5997	13.5604	13.1813	13.3556	13.3478	11	1.90178	0.264831	P51784	UBP11_HUMAN	USP11
11.8146	11.773	12.1044	11.3572	11.3557	11.4995	5	1.8989	0.493158	P30153	2AAA_HUMAN	PPP2R1A
13.7301	13.7239	13.6811	13.3432	13.4493	13.5493	10	1.89864	0.26447	P30876	RPB2_HUMAN	POLR2B
13.1937	12.9017	12.7108	12.0437	11.9343	11.2828	2	1.89231	1.1818	Q9H211	CDT1_HUMAN	CDT1
12.7941	12.5539	12.5137	12.2477	11.9204	12.0218	4	1.88842	0.55726	Q9NWF9	RN216_HUMAN	RNF216
12.6157	12.406	12.5374	12.1857	12.2326	12.0283	5	1.88584	0.370841	O75419	CDC45_HUMAN	CDC45
15.1132	15.1187	15.052	14.8261	14.7649	14.5374	12	1.88434	0.385155	P45974	UBP5_HUMAN	USP5
12.4664	12.568	12.4363	11.7942	11.9264	11.3114	3	1.88207	0.812908	Q9BZG8	DPH1_HUMAN	DPH1
12.9532	13.0374	12.9974	12.7519	12.634	12.4523	5	1.87587	0.383221	P48556	PSMD8_HUMAN	PSMD8
18.6252	18.5483	18.5489	18.3069	18.2395	18.0164	3	1.87337	0.386566	P61956	SUMO2_HUMAN	SUMO2
13.7579	13.6565	13.6265	12.0544	12.0841	12.9875	4	1.87252	1.30497	Q96G23	CERS2_HUMAN	CERS2
12.2176	12.2708	12.0811	11.0689	11.5173	10.609	2	1.86121	1.12481	O95197	RTN3_HUMAN	RTN3
11.9713	12.1109	11.6879	11.3707	10.799	10.9044	3	1.85445	0.898613	Q99442	SEC62_HUMAN	SEC62
12.0597	11.8069	12.0527	11.5811	11.6319	11.6427	4	1.84915	0.354545	Q02153	GCYB1_HUMAN	GUCY1B1
14.6818	14.5744	14.6218	14.4464	14.4058	14.5035	18	1.84308	0.17409	Q99460	PSMD1_HUMAN	PSMD1
12.93	12.9592	13.0834	12.7977	12.7286	12.7975	14	1.83902	0.21629	P42566	EPS15_HUMAN	EPS15
13.796	13.7228	13.817	13.6254	13.4355	13.4963	3	1.83858	0.259526	Q99536	VAT1_HUMAN	VAT1
12.9466	12.9412	12.9689	12.8826	12.7913	12.8418	4	1.82786	0.113675	Q8N1F7	NUP93_HUMAN	NUP93
13.5854	13.3865	13.4758	13.0698	13.2317	13.2122	3	1.80984	0.311357	Q8N5J2	MINY1_HUMAN	MINDY1
12.6653	12.7024	12.4685	12.2263	12.2951	12.0404	5	1.80663	0.424788	Q14146	URB2_HUMAN	URB2
13.1318	12.902	12.8246	12.3445	12.5663	12.171	3	1.80313	0.592172	P14373	TRI27_HUMAN	TRIM27
13.5273	13.5497	13.5704	13.5045	13.4729	13.4812	7	1.80012	0.0629444	O43175	SERA_HUMAN	PHGDH
13.1628	13.1478	13.0766	12.964	12.745	12.739	5	1.78519	0.313057	P37268	FDFT_HUMAN	FDFT1
13.1547	12.8269	13.0779	12.5605	12.3955	12.6452	5	1.77303	0.48611	P20618	PSB1_HUMAN	PSMB1
12.255	11.9865	12.0512	11.7984	11.7657	11.7617	2	1.7719	0.322341	P35916	VGFR3_HUMAN	FLT4
12.6104	12.6734	12.6796	12.5731	12.523	12.5544	3	1.7684	0.104296	Q7Z4W1	DCXR_HUMAN	DCXR
11.888	11.8356	11.9966	11.4114	11.6237	11.2278	2	1.76427	0.485764	Q9BVC3	DCC1_HUMAN	DSCC1
11.5389	11.5124	11.793	11.0043	11.262	11.1964	2	1.7542	0.460555	Q9BVQ7	SPA5L_HUMAN	SPATA5L1
11.7697	11.6514	11.5363	11.3458	11.2551	11.4111	3	1.75029	0.315141	P41229	KDM5C_HUMAN	KDM5C
13.4922	13.6227	13.5798	13.24	13.3677	13.1084	7	1.74777	0.326249	Q9Y282	ERGI3_HUMAN	ERGIC3
12.4326	12.3074	12.4278	12.0765	11.8796	11.6272	2	1.7465	0.528131	Q13489;Q13490	BIRC2_HUMAN;BIRC3_HUMAN	BIRC2;BIRC3
12.3429	11.8563	11.9634	11.4179	11.5552	11.3919	2	1.73352	0.599197	Q9NVH1	DJC11_HUMAN	DNAJC11
13.1436	13.1071	12.8916	12.7344	12.7769	12.6713	5	1.71564	0.319936	Q12769	NU160_HUMAN	NUP160
12.0159	12.076	11.9961	11.8569	11.7749	11.9163	6	1.71491	0.179989	Q07864	DPOE1_HUMAN	POLE
13.0427	12.9125	12.8356	12.7351	12.6053	12.5909	3	1.71011	0.286515	P55082	MFAP3_HUMAN	MFAP3
13.9891	13.9912	14.0066	13.7339	13.3566	13.2604	6	1.70831	0.545354	Q93050	VPP1_HUMAN	ATP6V0A1
11.6822	11.9515	11.8547	11.5399	11.3492	11.2178	4	1.70629	0.460467	Q8IWZ6	BBS7_HUMAN	BBS7
13.6233	13.7284	13.6529	13.5437	13.4488	13.3855	12	1.70289	0.208919	Q99832	TCPH_HUMAN	CCT7
13.5982	13.7125	13.5797	13.448	13.4522	13.4946	7	1.69826	0.165195	O43143	DHX15_HUMAN	DHX15
13.5756	13.5311	13.5836	13.3856	13.1456	13.0596	4	1.68326	0.366478	P50502	F10A1_HUMAN	ST13
12.6995	12.4788	12.4387	12.2782	12.1067	12.0415	4	1.678	0.396861	P54709	AT1B3_HUMAN	ATP1B3
11.4987	11.381	11.3802	11.2262	11.0571	11.2225	2	1.67446	0.251368	Q9ULK4	MED23_HUMAN	MED23
13.2946	13.202	13.3866	12.7428	12.9721	13.0316	4	1.67433	0.378907	P52292	IMA1_HUMAN	KPNA2
13.8466	13.8831	14.0412	13.7114	13.5762	13.4677	8	1.66718	0.338499	P07195	LDHB_HUMAN	LDHB
12.2263	12.5432	12.3913	12.0342	12.0735	12.0391	2	1.66597	0.338	Q8N2W9	PIAS4_HUMAN	PIAS4
13.8159	13.6278	13.621	13.4833	13.3378	13.4052	6	1.66413	0.279448	P61619	S61A1_HUMAN	SEC61A1
13.727	13.5123	13.6425	13.4172	13.312	13.2146	9	1.66366	0.312654	Q96AP4	ZUP1_HUMAN	ZUP1
13.1286	12.754	12.7649	12.4078	12.4674	12.2455	4	1.65851	0.508948	Q9H3F6	BACD3_HUMAN	KCTD10
11.5655	11.618	11.8842	11.3764	11.2896	11.2249	3	1.65552	0.392283	Q96GD4	AURKB_HUMAN	AURKB
13.004	13.0874	12.6864	12.5245	12.0641	12.0544	8	1.64447	0.711599	Q9NVR0	KLH11_HUMAN	KLHL11
13.6148	13.5259	13.4205	13.3363	13.1506	13.1088	12	1.63857	0.321837	Q86YT6	MIB1_HUMAN	MIB1
12.5087	12.445	12.4078	12.2955	12.3342	12.3593	2	1.63042	0.124169	Q09028;Q16576	RBBP4_HUMAN;RBBP7_HUMAN	RBBP4;RBBP7
13.1743	13.2028	13.1673	12.816	12.6761	12.2582	5	1.62782	0.59799	P08237	PFKAM_HUMAN	PFKM
13.0003	12.8238	12.9775	12.7548	12.6696	12.5802	12	1.62187	0.265647	O14802	RPC1_HUMAN	POLR3A
12.9896	12.7444	12.8553	12.5721	12.6287	12.6133	9	1.62146	0.258386	Q9UNN5	FAF1_HUMAN	FAF1
11.9073	11.8276	11.8285	11.6536	11.7674	11.6501	5	1.60962	0.164137	Q92845	KIFA3_HUMAN	KIFAP3
12.0061	12.1719	12.1994	11.6247	11.7938	11.2937	3	1.60212	0.555073	Q8TAT5	NEIL3_HUMAN	NEIL3
12.9558	13.1176	13.2186	12.8419	12.8341	12.805	9	1.60145	0.270348	Q9H040	SPRTN_HUMAN	SPRTN
12.3516	12.1843	12.0386	11.8438	11.9179	11.8134	5	1.59774	0.333131	P33527	MRP1_HUMAN	ABCC1
12.8681	12.6936	12.59	12.2841	12.4105	12.0403	5	1.59699	0.472292	P49674	KC1E_HUMAN	CSNK1E
12.1454	12.1555	12.401	11.977	11.7748	11.6728	6	1.59586	0.425762	Q9NRZ9	HELLS_HUMAN	HELLS
11.174	11.4486	11.4379	10.0278	9.14452	10.5447	2	1.58781	1.44782	Q9UM11	FZR1_HUMAN	FZR1
12.4355	12.3861	12.419	12.1228	11.8471	12.1851	3	1.58457	0.361873	Q86V97	KBTB6_HUMAN	KBTBD6
11.6895	11.5492	11.2961	11.0554	11.1736	10.961	2	1.57824	0.448285	Q96BY2	MOAP1_HUMAN	MOAP1
11.456	11.2344	11.7323	10.7879	10.0774	9.53372	2	1.5776	1.34124	P42858	HD_HUMAN	HTT
11.2478	10.9791	11.1349	10.5696	10.1613	10.7254	4	1.57479	0.635194	Q8N653	LZTR1_HUMAN	LZTR1
13.5409	13.3905	13.3608	13.2641	13.2005	13.126	16	1.56849	0.233886	P25205	MCM3_HUMAN	MCM3
11.5792	11.9394	11.7244	11.4412	11.3333	11.2301	2	1.56801	0.412835	Q6NXT4	ZNT6_HUMAN	SLC30A6
15.4325	15.3633	15.4854	15.2855	15.0289	15.1156	11	1.56767	0.28371	P55036	PSMD4_HUMAN	PSMD4
13.0811	12.964	12.8337	12.3723	12.7204	12.525	2	1.56553	0.420348	P30532	ACHA5_HUMAN	CHRNA5
13.0996	12.9519	12.8577	12.0693	12.651	12.3348	2	1.56067	0.618073	Q96S66	CLCC1_HUMAN	CLCC1
16.01	16.0905	16.051	15.907	15.9328	15.7795	20	1.54878	0.17737	P05023	AT1A1_HUMAN	ATP1A1
12.9186	12.9508	13.0785	12.6258	12.7333	12.354	4	1.54281	0.411574	O15294	OGT1_HUMAN	OGT
13.6792	13.5907	13.4409	13.329	13.3611	13.3089	9	1.53705	0.237297	P60228	EIF3E_HUMAN	EIF3E
16.7644	16.5002	16.8378	16.3079	16.3361	16.4015	17	1.53095	0.352307	P60709;P63261	ACTB_HUMAN;ACTG_HUMAN	ACTB;ACTG1
12.1927	12.1762	12.3874	11.5451	11.9663	11.3753	2	1.52776	0.623177	O94952	FBX21_HUMAN	FBXO21
12.6942	12.7764	12.3444	11.9397	12.253	11.8801	4	1.52501	0.58071	Q96AX1	VP33A_HUMAN	VPS33A
11.8789	12.0831	11.757	11.5732	11.4259	11.6177	2	1.52342	0.367423	P48509	CD151_HUMAN	CD151
12.7428	12.569	12.5661	12.3821	11.9898	12.2348	2	1.52336	0.423771	P15260	INGR1_HUMAN	IFNGR1
10.9138	10.5034	10.9676	9.59317	10.2917	10.045	2	1.50428	0.818342	Q9H1Z9	TSN10_HUMAN	TSPAN10
11.2289	11.354	11.3459	10.9025	10.4537	9.99906	2	1.50362	0.857862	O94927	HAUS5_HUMAN	HAUS5
12.2647	12.2094	12.0375	11.9332	11.9588	11.8024	4	1.50351	0.272412	Q9Y3T9	NOC2L_HUMAN	NOC2L
12.684	12.8369	12.8502	12.5193	12.4452	12.6458	6	1.48386	0.253594	P55060	XPO2_HUMAN	CSE1L
12.4866	12.617	12.3829	12.2771	12.0228	11.8647	6	1.48114	0.440652	Q7L5N1	CSN6_HUMAN	COPS6
12.1173	11.9845	11.5882	11.3286	11.3564	11.4461	2	1.47913	0.519625	Q9NPD3	EXOS4_HUMAN	EXOSC4
12.5627	12.4294	12.2793	12.194	11.8398	11.7852	4	1.47609	0.484109	Q8IZ07	AN13A_HUMAN	ANKRD13A
12.4906	12.2973	12.1074	12.0038	11.8014	11.6441	2	1.47177	0.482004	Q86UE4	LYRIC_HUMAN	MTDH
11.1756	10.8357	11.0377	10.7197	10.1834	10.3913	2	1.46888	0.584848	Q14139	UBE4A_HUMAN	UBE4A
11.8018	11.8722	11.9202	11.4863	11.6977	11.6857	6	1.46164	0.241536	Q9BTW9	TBCD_HUMAN	TBCD
12.4091	12.2472	12.2523	11.9221	12.1344	11.7974	4	1.45982	0.351569	Q96IV0	NGLY1_HUMAN	NGLY1
11.939	11.611	11.5793	11.2327	11.4222	11.134	4	1.45375	0.446782	P49642	PRI1_HUMAN	PRIM1
13.6666	13.6711	13.2893	12.997	13.2372	12.9808	4	1.44607	0.470708	Q9UHQ7	TCAL9_HUMAN	TCEAL9
11.5353	11.5979	11.3769	11.1097	10.0436	10.1468	2	1.43859	1.06996	A6ZKI3	RTL8C_HUMAN	RTL8C
15.0386	14.9875	15.1024	14.9147	14.6839	14.5964	19	1.4385	0.3112	P35998	PRS7_HUMAN	PSMC2
13.2783	13.2661	13.3336	13.2247	13.1636	13.0942	11	1.42512	0.131826	P20700	LMNB1_HUMAN	LMNB1
13.8052	13.8938	13.8103	13.7698	13.6911	13.7	8	1.42251	0.116118	Q14739	LBR_HUMAN	LBR
12.7164	12.5701	12.6911	11.1033	11.7627	9.79228	2	1.42098	1.77308	Q16236	NF2L2_HUMAN	NFE2L2
12.4218	12.1923	12.1391	11.76	11.9285	11.3721	2	1.41146	0.564173	Q86V86	PIM3_HUMAN	PIM3
12.7062	12.8317	12.4721	12.3079	12.2785	11.9019	2	1.40774	0.507261	Q12824	SNF5_HUMAN	SMARCB1
12.1662	12.2041	12.0995	10.2032	11.3672	11.3736	3	1.40348	1.17531	O43463	SUV91_HUMAN	SUV39H1
12.6861	12.4856	12.7281	12.3811	12.0216	12.3071	3	1.39395	0.396663	P22626	ROA2_HUMAN	HNRNPA2B1
14.051	13.9521	13.837	13.7829	13.4086	13.4818	10	1.39337	0.388893	Q8N0X7	SPART_HUMAN	SPART
12.1088	12.0359	11.8004	11.5404	11.263	10.6538	2	1.39172	0.829307	Q92685	ALG3_HUMAN	ALG3
12.1796	12.1586	12.3325	11.7754	12.0086	11.5113	3	1.39093	0.458454	Q6ZVM7	TM1L2_HUMAN	TOM1L2
11.8599	11.28	11.1085	10.8955	10.5114	10.4956	2	1.39067	0.781965	Q9P2L0	WDR35_HUMAN	WDR35
13.117	12.9434	12.9446	12.7445	12.8056	12.8607	14	1.38491	0.198064	Q03252	LMNB2_HUMAN	LMNB2
13.5844	13.3783	13.3918	13.0334	13.2956	13.1217	2	1.38134	0.301299	Q9UBK9	UXT_HUMAN	UXT
13.5443	13.5859	13.4996	13.3296	13.3619	13.0593	3	1.37962	0.292961	O43681	GET3_HUMAN	GET3
12.3694	12.2202	12.087	11.9609	12.0269	11.8994	5	1.37282	0.263088	Q9NRW7	VPS45_HUMAN	VPS45
12.2659	12.1946	12.3433	11.9357	12.1354	12.0836	3	1.37171	0.216377	P08754	GNAI3_HUMAN	GNAI3
11.7756	11.5574	11.8099	10.806	10.8947	11.4769	2	1.36159	0.655074	P50579	MAP2_HUMAN	METAP2
12.3952	12.3132	12.2523	12.065	12.2309	12.0671	4	1.35332	0.199228	Q9H2H9	S38A1_HUMAN	SLC38A1
12.4379	12.2557	12.1705	12.0777	11.5167	11.6806	2	1.34411	0.529656	Q9NX61	T161A_HUMAN	TMEM161A
13.1397	13.3217	13.1123	12.806	13.0034	12.9847	5	1.33685	0.259893	Q14974	IMB1_HUMAN	KPNB1
13.0608	13.106	13.1637	12.8028	13.0148	12.7169	2	1.3294	0.265357	O60337	MARH6_HUMAN	MARCHF6
12.5304	12.4406	12.7123	12.3733	12.3044	12.292	3	1.32824	0.237875	Q9Y546	LRC42_HUMAN	LRRC42
12.1243	12.2235	12.2281	12.0248	12.1208	11.9847	12	1.31998	0.148551	O75694	NU155_HUMAN	NUP155
12.2947	12.3188	11.7585	11.7228	11.3677	11.517	2	1.31272	0.588225	P57678	GEMI4_HUMAN	GEMIN4
13.3954	13.1986	13.0947	13.0092	12.9688	12.8014	4	1.30595	0.303068	Q03519	TAP2_HUMAN	TAP2
13.3708	13.4246	13.397	14.9312	14.9245	15.0674	4	5.25303	-1.57689	P62888	RL30_HUMAN	RPL30
11.9511	11.9158	11.9169	13.1489	13.0506	13.1766	3	5.13329	-1.19741	P62899	RL31_HUMAN	RPL31
12.9035	13.0381	13.0672	14.0797	14.1035	14.1539	3	4.44981	-1.10944	P62241	RS8_HUMAN	RPS8
11.3416	11.3981	11.3922	11.9942	11.9413	12.0283	5	4.40536	-0.610586	Q9Y2J2	E41L3_HUMAN	EPB41L3
11.8939	11.8929	12.0018	13.4522	13.7312	13.6058	2	4.33179	-1.66686	P62753	RS6_HUMAN	RPS6
15.6065	15.6636	15.6947	16.467	16.3793	16.3607	11	4.24416	-0.747445	P23396	RS3_HUMAN	RPS3
15.2335	15.1959	15.1025	17.0085	17.2484	17.4083	4	4.12161	-2.04441	Q15843	NEDD8_HUMAN	NEDD8
11.0072	10.8903	11.0447	11.9566	11.8716	11.8555	3	4.08098	-0.913882	Q9P2N7	KLH13_HUMAN	KLHL13
12.3333	12.2013	12.2189	13.016	13.0992	13.0084	5	4.00879	-0.790048	O75152	ZC11A_HUMAN	ZC3H11A
13.0195	13.012	13.0853	13.7791	13.9182	13.7703	2	3.90563	-0.783617	O94842	TOX4_HUMAN	TOX4
13.2631	13.414	13.2978	14.2694	14.1301	14.2184	7	3.8709	-0.880985	P46781	RS9_HUMAN	RPS9
13.9946	14.0586	14.0236	14.3688	14.4031	14.3431	15	3.77593	-0.346067	P30101	PDIA3_HUMAN	PDIA3
11.191	11.3044	11.3192	12.0237	12.0141	12.1435	2	3.76977	-0.788895	P40429	RL13A_HUMAN	RPL13A
20.417	20.4775	20.5356	21.0088	20.9459	20.9882	17	3.68823	-0.504238	Q96SW2	CRBN_HUMAN	CRBN
13.0332	12.9859	12.9337	13.4709	13.3994	13.434	8	3.65988	-0.450485	P27816	MAP4_HUMAN	MAP4
14.9045	15.045	14.9607	15.7471	15.7645	15.6229	12	3.59574	-0.741396	Q86T24	KAISO_HUMAN	ZBTB33
13.8335	13.8991	13.864	14.4188	14.2963	14.3497	7	3.58327	-0.489414	Q15233	NONO_HUMAN	NONO
18.8557	18.9005	18.8354	19.3269	19.4552	19.3617	47	3.56813	-0.517403	P05165	PCCA_HUMAN	PCCA
11.939	12.0775	11.9472	12.6614	12.7956	12.812	3	3.52025	-0.768435	Q9Y2J4	AMOL2_HUMAN	AMOTL2
12.5809	12.6324	12.5284	14.0104	13.8227	13.6522	3	3.49849	-1.24789	P62851	RS25_HUMAN	RPS25
14.2686	14.2484	14.3478	14.7035	14.6972	14.7694	15	3.47356	-0.435096	P38646	GRP75_HUMAN	HSPA9
13.3339	13.4368	13.2248	14.1514	14.0803	14.21	3	3.46516	-0.815365	P50914	RL14_HUMAN	RPL14
14.6783	14.7143	14.6832	15.3457	15.2095	15.3919	6	3.43484	-0.623753	Q07020	RL18_HUMAN	RPL18
12.5021	12.5942	12.5809	13.2422	13.3356	13.1467	7	3.42133	-0.682396	Q15047	SETB1_HUMAN	SETDB1
12.0351	12.0502	12.0516	12.337	12.2962	12.3912	7	3.34199	-0.295856	Q6W2J9	BCOR_HUMAN	BCOR
13.0873	13.0926	13.0298	13.3035	13.3414	13.3061	13	3.33147	-0.247085	P11586	C1TC_HUMAN	MTHFD1
17.4478	17.4727	17.5553	17.9279	18.0543	17.9976	47	3.29131	-0.501359	P11498	PYC_HUMAN	PC
11.6911	11.602	11.5766	12.178	12.0755	12.0839	4	3.28917	-0.48926	P35658	NU214_HUMAN	NUP214
14.2094	14.2874	14.2828	14.8193	15.0337	14.9469	10	3.25393	-0.673468	P06576	ATPB_HUMAN	ATP5F1B
11.766	11.7308	11.4815	12.6779	12.7606	12.9095	2	3.25043	-1.12325	Q8NEM2	SHCBP_HUMAN	SHCBP1
13.4791	13.4843	13.3509	14.1894	14.0787	14.0193	11	3.23877	-0.657741	P62701	RS4X_HUMAN	RPS4X
12.8578	12.8217	12.8617	13.1468	13.1099	13.2149	4	3.13233	-0.310151	Q9BXJ9	NAA15_HUMAN	NAA15
12.2641	12.3133	12.3714	12.8232	12.7517	12.6957	8	3.09956	-0.440568	P49643	PRI2_HUMAN	PRIM2
11.631	11.7632	11.4971	12.3512	12.4037	12.3176	4	3.07345	-0.727053	Q6NZI2	CAVN1_HUMAN	CAVIN1
13.8253	13.6859	13.7869	14.3425	14.3105	14.2084	12	3.07148	-0.521127	P15311	EZRI_HUMAN	EZR
13.1477	12.9488	12.9851	14.4583	14.31	14.0343	2	3.06583	-1.24031	P35268	RL22_HUMAN	RPL22
19.5735	19.7492	19.6894	20.1206	20.1581	20.1206	22	3.01985	-0.462385	JIM0006	JIM0006_HUMAN
11.1164	11.179	11.3635	12.2886	12.1462	12.4934	2	3.01904	-1.0898	P61247	RS3A_HUMAN	RPS3A
11.7725	11.6849	11.6719	12.04	12.1558	12.1544	4	2.91694	-0.406948	Q9UQE7	SMC3_HUMAN	SMC3
12.5317	12.4869	12.5382	12.7768	12.8974	12.8779	7	2.90842	-0.331723	Q99459	CDC5L_HUMAN	CDC5L
17.6462	17.7734	17.6367	18.9079	18.5619	18.5654	5	2.89407	-0.992981	P0C0S5;Q71UI9	H2AV_HUMAN;H2AZ_HUMAN	H2AZ1;H2AZ2
11.9695	12.0451	11.8732	13.1042	12.7349	12.8991	2	2.89104	-0.950128	P47914	RL29_HUMAN	RPL29
11.8216	11.7071	11.6628	12.2534	12.2302	12.1362	4	2.88214	-0.476073	P26358	DNMT1_HUMAN	DNMT1
11.8781	12.012	12.0625	12.4495	12.4572	12.5438	4	2.86875	-0.499271	P36404	ARL2_HUMAN	ARL2
14.1677	14.1783	13.9797	14.8078	14.8653	14.6746	2	2.84944	-0.67399	P62244	RS15A_HUMAN	RPS15A
12.5107	12.6047	12.7093	13.2773	13.1553	13.1242	30	2.83747	-0.577387	P21333	FLNA_HUMAN	FLNA
12.3772	12.2863	12.3768	13.4069	13.1249	13.0655	5	2.83196	-0.852323	P60866	RS20_HUMAN	RPS20
10.9865	10.9005	10.6744	11.5516	11.5945	11.5926	2	2.81759	-0.725707	P08708	RS17_HUMAN	RPS17
13.0338	13.2648	13.3362	14.0075	13.9612	14.1529	4	2.80996	-0.82888	P55010	IF5_HUMAN	EIF5
12.7797	12.7889	12.6559	13.3573	13.3134	13.1692	5	2.78597	-0.538478	Q14839	CHD4_HUMAN	CHD4
12.931	12.9142	12.9243	13.1745	13.2813	13.3233	10	2.78317	-0.336532	P14625	ENPL_HUMAN	HSP90B1
13.495	13.1468	13.5132	14.2517	14.2544	14.3272	6	2.73474	-0.892724	O60814;P57053;P58876;P62807;Q5QNW6;Q93079;Q99877;Q99879;Q99880	H2B1C_HUMAN;H2B1D_HUMAN;H2B1H_HUMAN;H2B1K_HUMAN;H2B1L_HUMAN;H2B1M_HUMAN;H2B1N_HUMAN;H2B2F_HUMAN;H2BFS_HUMAN	H2BC12;H2BC13;H2BC14;H2BC15;H2BC18;H2BC4;H2BC5;H2BC9;H2BS1
12.9118	12.8297	12.8046	13.1448	13.1333	13.2275	8	2.72404	-0.319832	O60264	SMCA5_HUMAN	SMARCA5
13.0151	12.8879	12.8031	13.5092	13.3708	13.539	5	2.68057	-0.570999	P61254	RL26_HUMAN	RPL26
13.2399	13.522	13.3978	14.0199	14.2239	14.0752	9	2.67475	-0.719749	P25705	ATPA_HUMAN	ATP5F1A
13.0714	12.7682	13.0229	13.6693	13.7193	13.5981	2	2.67151	-0.708078	P51659	DHB4_HUMAN	HSD17B4
11.3067	11.064	11.291	11.7893	11.7511	11.7948	4	2.661	-0.557846	Q96PK6	RBM14_HUMAN	RBM14
14.6283	14.6892	14.6421	15.3101	15.131	15.0682	6	2.63775	-0.516556	P18124	RL7_HUMAN	RPL7
12.0382	12.1277	11.9328	12.4127	12.456	12.4202	3	2.62448	-0.396721	O75390	CISY_HUMAN	CS
12.6032	12.821	12.7494	13.451	13.2534	13.5023	4	2.61753	-0.677723	P50747	BPL1_HUMAN	HLCS
11.6074	11.5954	11.6643	11.9525	11.8337	11.911	3	2.60894	-0.276702	P50851	LRBA_HUMAN	LRBA
13.2346	13.1943	13.182	13.6315	13.4738	13.6357	10	2.60604	-0.376666	Q96RQ3	MCCA_HUMAN	MCCC1
12.2297	11.9267	12.4538	13.2469	13.3161	13.2072	3	2.60042	-1.05331	P62280	RS11_HUMAN	RPS11
12.9056	12.8789	12.7214	13.7771	13.6051	13.4236	6	2.55039	-0.766604	P62913	RL11_HUMAN	RPL11
12.56	12.5861	12.6023	13.1552	13.0506	12.9126	4	2.51511	-0.456691	P27635	RL10_HUMAN	RPL10
11.2068	10.999	10.9104	12.208	12.5728	11.9921	2	2.51074	-1.21891	P0C0S8;P20671;Q16777;Q6FI13;Q96KK5;Q99878;Q9BTM1	H2A1D_HUMAN;H2A1H_HUMAN;H2A1J_HUMAN;H2A1_HUMAN;H2A2A_HUMAN;H2A2C_HUMAN;H2AJ_HUMAN	H2AC11;H2AC12;H2AC14;H2AC18;H2AC20;H2AC7;H2AJ
13.903	13.9135	13.7759	14.6329	14.562	14.3304	9	2.50106	-0.644323	P62917	RL8_HUMAN	RPL8
11.3857	11.2532	11.2658	11.836	11.6964	11.6621	3	2.497	-0.429973	P20073	ANXA7_HUMAN	ANXA7
13.6361	13.8872	14.4457	15.5759	15.4455	15.5262	3	2.48878	-1.52622	Q96EI5	TCAL4_HUMAN	TCEAL4
12.333	12.2658	12.0958	13.53	13.0231	13.225	2	2.48681	-1.02783	Q02543	RL18A_HUMAN	RPL18A
13.9739	13.9481	14.0261	14.1718	14.2159	14.2769	17	2.47834	-0.238835	P11021	BIP_HUMAN	HSPA5
11.9086	11.707	11.923	12.4175	12.4766	12.7042	3	2.44772	-0.68656	Q9H6T3	RPAP3_HUMAN	RPAP3
11.6026	11.6684	11.587	11.9563	12.1348	11.9525	2	2.42978	-0.395213	Q9Y371	SHLB1_HUMAN	SH3GLB1
12.466	12.5329	12.6264	13.4619	13.3436	13.0717	5	2.41854	-0.750652	P62249	RS16_HUMAN	RPS16
11.8719	11.8595	11.7479	12.1171	12.0548	12.1282	7	2.41188	-0.273579	Q92841	DDX17_HUMAN	DDX17
12.4677	12.2976	12.2668	12.7511	12.9543	12.8664	7	2.40614	-0.51324	Q14247	SRC8_HUMAN	CTTN
12.5868	12.4387	12.4374	12.8964	12.8007	12.8086	3	2.401	-0.347555	P62906	RL10A_HUMAN	RPL10A
11.6937	11.5139	11.6067	12.3808	12.0637	12.2725	2	2.39811	-0.634219	P07093	GDN_HUMAN	SERPINE2
14.1954	14.0154	14.0367	14.5006	14.6321	14.7498	12	2.39599	-0.544959	P19338	NUCL_HUMAN	NCL
13.4998	13.4651	13.4486	14.0824	13.8804	13.8332	5	2.38818	-0.460876	P61353	RL27_HUMAN	RPL27
13.7307	13.6255	13.512	14.1585	14.2784	14.0503	3	2.38817	-0.539708	P62081	RS7_HUMAN	RPS7
12.4152	12.5759	12.5411	12.9295	12.8373	12.8171	8	2.37324	-0.350599	Q9NR30	DDX21_HUMAN	DDX21
16.6007	16.693	16.6333	16.8241	16.8402	16.9047	36	2.37162	-0.214009	P08238	HS90B_HUMAN	HSP90AB1
11.0101	11.1734	11.3074	11.6419	11.6889	11.7059	2	2.37072	-0.515303	P42224	STAT1_HUMAN	STAT1
12.6014	12.7334	12.7888	13.199	13.1038	13.3325	3	2.3632	-0.503874	P56537	IF6_HUMAN	EIF6
11.5484	11.374	11.5284	11.8121	11.7874	11.8231	3	2.34933	-0.323925	P35232	PHB_HUMAN	PHB
11.0744	11.0829	11.1258	11.291	11.3868	11.2728	3	2.34046	-0.222512	P21796	VDAC1_HUMAN	VDAC1
12.4866	12.4772	12.464	12.8961	12.7225	12.7464	7	2.33208	-0.312395	Q8NE71	ABCF1_HUMAN	ABCF1
12.0964	11.8078	11.7876	12.5421	12.463	12.4569	3	2.33107	-0.590068	Q8IWZ3	ANKH1_HUMAN	ANKHD1
12.8568	12.6176	12.7846	13.217	13.162	13.1455	5	2.32877	-0.421839	P23246	SFPQ_HUMAN	SFPQ
13.9899	13.7784	14.0393	14.5341	14.9337	14.7086	2	2.3056	-0.789573	Q08378	GOGA3_HUMAN	GOLGA3
12.4998	12.4727	12.4314	12.7162	12.648	12.6209	7	2.29998	-0.193759	P08865	RSSA_HUMAN	RPSA
12.1666	12.1103	12.0734	12.6372	12.4076	12.6171	6	2.29825	-0.437176	P07237	PDIA1_HUMAN	P4HB
12.8864	13.0088	12.8939	13.2834	13.1823	13.3459	15	2.27411	-0.340836	Q9Y262	EIF3L_HUMAN	EIF3L
11.6005	11.6161	11.4787	11.8362	11.9357	12.0119	3	2.25209	-0.362823	Q7Z2W4	ZCCHV_HUMAN	ZC3HAV1
11.7641	11.5583	11.7083	12.1015	12.0678	12.2674	3	2.23961	-0.468694	P40222	TXLNA_HUMAN	TXLNA
14.459	14.8584	15.0013	15.5874	15.7222	15.7464	14	2.23841	-0.912408	Q9Y265	RUVB1_HUMAN	RUVBL1
12.5754	12.4944	12.5543	12.6884	12.7846	12.7443	3	2.22996	-0.197768	O00232	PSD12_HUMAN	PSMD12
13.5206	13.6362	13.6332	13.7808	13.8435	13.8463	10	2.18546	-0.226867	P36578	RL4_HUMAN	RPL4
12.2991	12.2414	12.3431	12.6108	12.5448	12.4781	3	2.17855	-0.250066	O14776	TCRG1_HUMAN	TCERG1
12.2588	12.1219	12.358	12.5843	12.6019	12.637	3	2.17104	-0.361532	Q13263	TIF1B_HUMAN	TRIM28
12.1446	12.6173	12.7036	13.3833	13.3501	13.4308	2	2.16552	-0.899555	P39023	RL3_HUMAN	RPL3
11.7681	11.7237	11.6652	11.9315	11.9604	11.8706	4	2.14494	-0.201845	Q01082	SPTB2_HUMAN	SPTBN1
12.9626	12.9574	12.8288	13.1288	13.1745	13.221	9	2.13956	-0.258495	P17812	PYRG1_HUMAN	CTPS1
15.7274	15.9599	15.9888	16.3228	16.2903	16.3123	17	2.12511	-0.416409	P50990	TCPQ_HUMAN	CCT8
12.1231	12.22	12.1291	12.4989	12.8304	12.8027	3	2.1243	-0.553228	P49411	EFTU_HUMAN	TUFM
17.8619	17.869	17.8511	18.2816	18.2718	18.0688	88	2.12116	-0.346748	Q13085	ACACA_HUMAN	ACACA
15.3188	15.3939	15.5041	16.2426	15.9442	15.8811	13	2.12069	-0.616998	Q9Y4C2	TCAF1_HUMAN	TCAF1
13.2532	13.3371	13.2675	13.5214	13.4247	13.4804	8	2.11522	-0.189539	O43242	PSMD3_HUMAN	PSMD3
12.933	13.0045	12.9958	13.2197	13.1164	13.1562	5	2.11379	-0.18633	P49915	GUAA_HUMAN	GMPS
13.4137	13.2932	13.5355	13.9438	13.8558	14.1804	11	2.07764	-0.579221	P17987	TCPA_HUMAN	TCP1
11.9884	11.964	12.1341	12.3859	12.5153	12.3191	3	2.0706	-0.377927	P0CB38	PAB4L_HUMAN	PABPC4L
13.719	13.6826	13.7988	14.2871	14.032	14.0781	7	2.0176	-0.398946	Q8NC51	PAIRB_HUMAN	SERBP1
12.3383	12.4335	12.4517	12.7162	12.7402	12.962	8	2.01317	-0.398345	O00571	DDX3X_HUMAN	DDX3X
11.0228	11.1536	11.0477	11.35	11.3306	11.5096	2	2.01068	-0.322032	P30260	CDC27_HUMAN	CDC27
11.7478	11.6208	11.7266	12.024	11.9099	11.9124	4	1.99934	-0.25037	O43795	MYO1B_HUMAN	MYO1B
11.2484	10.9495	11.0942	11.5049	11.474	11.5794	3	1.99792	-0.422091	O60934	NBN_HUMAN	NBN
11.4431	11.2428	11.3693	11.659	11.7927	11.9278	4	1.98005	-0.44144	P17174	AATC_HUMAN	GOT1
13.4594	13.4712	13.4941	13.6331	13.5597	13.6585	9	1.97854	-0.142195	P48643	TCPE_HUMAN	CCT5
11.3464	11.6044	11.51	11.8484	11.926	11.8057	2	1.96105	-0.373103	P27797	CALR_HUMAN	CALR
12.812	12.9566	13.0064	13.3427	13.1881	13.2384	6	1.9592	-0.33143	O75367	H2AY_HUMAN	MACROH2A1
12.2336	12.0358	12.318	12.6364	12.6265	12.5297	14	1.94879	-0.401745	Q09666	AHNK_HUMAN	AHNAK
12.7777	12.4963	13.1812	13.8718	13.611	13.9384	2	1.94704	-0.98865	P01859;P01861	IGHG2_HUMAN;IGHG4_HUMAN	IGHG2;IGHG4
10.746	10.3684	10.5799	11.1537	11.1707	11.5182	3	1.94464	-0.716112	Q9Y253	POLH_HUMAN	POLH
11.6002	11.818	11.8343	12.0887	12.071	12.1784	4	1.92789	-0.361841	P26599	PTBP1_HUMAN	PTBP1
12.3821	11.9294	12.2462	12.7873	13.187	12.9063	3	1.90721	-0.77431	Q16595	FRDA_HUMAN	FXN
12.1078	12.144	11.9755	12.3396	12.6103	12.4923	2	1.90714	-0.404981	Q9BY77	PDIP3_HUMAN	POLDIP3
11.7694	11.9393	11.785	12.4685	12.4842	12.1426	9	1.90188	-0.533857	O00763	ACACB_HUMAN	ACACB
12.411	12.5336	12.5091	12.7474	12.9507	13.0771	3	1.88896	-0.440505	O75153	CLU_HUMAN	CLUH
15.3453	15.4457	15.5231	15.7812	15.649	15.8322	12	1.86823	-0.316109	P17844	DDX5_HUMAN	DDX5
11.6408	11.7281	11.9064	12.0588	12.0933	12.0888	5	1.82049	-0.321836	P14866	HNRPL_HUMAN	HNRNPL
11.2691	11.465	11.2196	11.6506	11.6936	11.889	3	1.81662	-0.426497	P42704	LPPRC_HUMAN	LRPPRC
12.7139	12.6391	12.6534	12.8076	12.7721	12.8684	20	1.81313	-0.147221	P49792	RBP2_HUMAN	RANBP2
11.7267	11.5629	11.7917	12.4735	12.1257	12.1217	4	1.80959	-0.546497	P35241	RADI_HUMAN	RDX
12.0976	11.9657	12.1437	12.2612	12.3146	12.3128	4	1.80937	-0.227202	P52732	KIF11_HUMAN	KIF11
11.9349	12.0342	11.9349	12.2211	12.5246	12.3097	2	1.79154	-0.383784	Q9H0S4	DDX47_HUMAN	DDX47
13.1801	13.2719	13.3076	13.456	13.6515	13.7305	10	1.79024	-0.359441	P10809	CH60_HUMAN	HSPD1
13.7115	13.8424	13.7456	13.9469	13.9031	13.9484	9	1.77953	-0.166329	Q9Y4X5	ARI1_HUMAN	ARIH1
11.4887	11.5176	11.2472	12.2233	12.278	11.8029	2	1.77589	-0.683547	Q9Y6A4	CFA20_HUMAN	CFAP20
12.9836	12.9072	13.0801	13.6419	13.4796	13.267	7	1.77535	-0.472544	P62269	RS18_HUMAN	RPS18
12.5407	12.5818	12.5386	12.6837	12.7297	12.6294	5	1.77455	-0.127266	P08133	ANXA6_HUMAN	ANXA6
14.813	14.7842	15.1142	15.4208	15.3022	15.3123	7	1.7688	-0.441304	P62750	RL23A_HUMAN	RPL23A
11.0228	10.45	10.6163	11.2785	11.4665	11.5203	2	1.76166	-0.725392	P50452	SPB8_HUMAN	SERPINB8
11.2813	10.7834	11.0054	12.2031	12.003	11.5841	2	1.75662	-0.906692	P62277	RS13_HUMAN	RPS13
11.9078	11.8008	11.8745	12.8545	12.27	12.4882	2	1.75623	-0.676497	Q6PEW1	ZCH12_HUMAN	ZCCHC12
12.6018	12.5914	12.3827	13.0779	13.2117	12.8315	4	1.75421	-0.515095	P62829	RL23_HUMAN	RPL23
11.4928	11.4112	11.3162	11.7884	12.2095	11.8576	4	1.75344	-0.545082	P11171	41_HUMAN	EPB41
14.9166	14.8596	14.7745	15.0185	15.1719	15.0715	22	1.74948	-0.237052	P33993	MCM7_HUMAN	MCM7
12.547	12.7744	12.6811	13.0096	12.8933	13.0641	3	1.74623	-0.321503	P55209	NP1L1_HUMAN	NAP1L1
11.251	11.5841	11.5141	12.3071	11.865	12.3995	2	1.72875	-0.740807	P23588	IF4B_HUMAN	EIF4B
11.6421	11.5045	11.5864	11.7694	11.7876	11.7062	2	1.70527	-0.176746	O60841	IF2P_HUMAN	EIF5B
11.6292	11.7276	11.9551	12.4199	12.1017	12.2836	3	1.69254	-0.497784	P49419	AL7A1_HUMAN	ALDH7A1
12.5365	12.4123	12.3233	12.8512	13.2542	12.8353	2	1.6807	-0.556167	Q9Y490	TLN1_HUMAN	TLN1
13.3934	13.5008	13.5678	13.8146	13.7753	13.6519	7	1.67452	-0.259919	P46777	RL5_HUMAN	RPL5
12.0592	11.9391	12.0948	12.234	12.325	12.1983	4	1.66967	-0.221394	P39656	OST48_HUMAN	DDOST
11.4718	11.6199	11.6365	12.0599	12.0754	11.7823	3	1.66153	-0.396487	P63151	2ABA_HUMAN	PPP2R2A
11.2356	10.7953	11.1978	11.5921	11.6319	11.5533	4	1.64976	-0.516228	P00491	PNPH_HUMAN	PNP
12.4787	12.4477	12.7435	12.8604	13.0005	12.9067	3	1.63102	-0.365913	Q13242	SRSF9_HUMAN	SRSF9
12.1704	12.0115	12.2062	12.3192	12.4074	12.4963	6	1.61795	-0.278266	Q13573	SNW1_HUMAN	SNW1
11.7127	11.5484	11.8057	11.9377	11.9771	12.097	3	1.61675	-0.314968	Q14C86	GAPD1_HUMAN	GAPVD1
9.90027	9.58698	10.1821	10.4114	10.7831	10.6019	3	1.6036	-0.709025	Q9HCY8	S10AE_HUMAN	S100A14
12.7416	12.415	12.2987	13.2437	12.9134	13.0078	2	1.58568	-0.569915	Q06265	EXOS9_HUMAN	EXOSC9
11.9765	12.2519	12.1546	12.3948	12.3922	12.4728	6	1.58183	-0.292274	Q86VP6	CAND1_HUMAN	CAND1
12.5287	12.5373	12.6427	12.7276	13.0039	13.0448	18	1.54531	-0.355883	P35579	MYH9_HUMAN	MYH9
11.1642	11.4012	11.2078	11.7432	11.4896	11.583	2	1.5424	-0.347493	Q96I25	SPF45_HUMAN	RBM17
12.5664	12.6058	12.6979	12.8	12.7552	12.7428	5	1.5422	-0.142626	P52701	MSH6_HUMAN	MSH6
11.4422	11.154	11.5258	11.8536	11.6928	11.7963	2	1.53748	-0.406885	Q9BRX2	PELO_HUMAN	PELO
12.66	12.6184	12.6758	12.8723	12.9427	12.7429	3	1.52442	-0.201211	P05198	IF2A_HUMAN	EIF2S1
14.9142	14.9942	14.8585	15.472	15.25	15.1228	11	1.51739	-0.359281	Q02878	RL6_HUMAN	RPL6
13.3387	13.3865	13.5313	13.7909	13.8323	13.5814	9	1.50866	-0.316039	P52272	HNRPM_HUMAN	HNRNPM
11.5219	11.5548	11.3772	11.6983	12.1314	12.1282	5	1.50719	-0.501379	Q9UGL1	KDM5B_HUMAN	KDM5B
13.7869	13.809	13.6782	14.0128	13.9079	13.8933	18	1.50692	-0.179928	P08195	4F2_HUMAN	SLC3A2
11.6239	11.7177	11.5418	12.2922	11.8428	12.1194	5	1.50562	-0.457019	P46087	NOP2_HUMAN	NOP2
12.552	11.8239	12.0872	13.0982	12.7457	12.9164	10	1.50156	-0.765742	O75342	LX12B_HUMAN	ALOX12B
12.3134	12.1843	12.4717	12.6597	12.5611	12.5906	5	1.47678	-0.280608	P49189	AL9A1_HUMAN	ALDH9A1
13.1169	13.2685	13.1927	13.4632	13.3409	13.3419	4	1.47062	-0.189266	P49321	NASP_HUMAN	NASP
11.2174	11.2808	11.3859	11.8225	11.7266	11.4611	3	1.46698	-0.375365	Q9Y520	PRC2C_HUMAN	PRRC2C
11.4159	11.5617	11.3136	11.766	11.6724	11.6317	3	1.46477	-0.259629	Q07065	CKAP4_HUMAN	CKAP4
12.8567	12.7818	12.7316	12.8936	12.9091	12.9127	9	1.45215	-0.115114	Q92499	DDX1_HUMAN	DDX1
12.6096	12.6963	12.7229	12.9055	12.7629	12.8785	5	1.44528	-0.172684	Q01780	EXOSX_HUMAN	EXOSC10
11.6857	11.7484	11.5808	11.8358	11.8718	11.8004	3	1.44069	-0.164374	Q9P258	RCC2_HUMAN	RCC2
11.6258	11.6934	11.5706	12.2836	11.9737	11.8581	3	1.43975	-0.408543	P55081	MFAP1_HUMAN	MFAP1
11.3739	11.412	11.4118	11.6248	11.4715	11.5301	7	1.43206	-0.142913	O00425	IF2B3_HUMAN	IGF2BP3
11.7425	11.0777	11.6534	12.1663	12.0408	12.257	4	1.41975	-0.66352	P51003	PAPOA_HUMAN	PAPOLA
14.9191	14.9977	15.1083	15.2222	15.1868	15.4024	13	1.41292	-0.26212	P14618	KPYM_HUMAN	PKM
11.6574	11.6974	11.5383	11.788	11.9588	12.1209	2	1.40989	-0.324869	O43683	BUB1_HUMAN	BUB1
11.9807	11.9132	12.1975	12.2925	12.9254	12.8741	2	1.40979	-0.666816	Q9UQ35	SRRM2_HUMAN	SRRM2
12.9303	13.0421	12.8422	13.0953	13.1277	13.2258	5	1.4095	-0.211382	O60506	HNRPQ_HUMAN	SYNCRIP
12.7154	12.5966	12.8629	12.9499	12.9399	13.031	5	1.4082	-0.248628	P06744	G6PI_HUMAN	GPI
11.0709	11.3063	11.1838	11.4842	11.595	11.3557	2	1.40054	-0.291325	O95801	TTC4_HUMAN	TTC4
12.7169	12.6221	12.7292	12.8887	12.8573	12.7679	8	1.39788	-0.148577	P07814	SYEP_HUMAN	EPRS1
11.4693	11.6172	11.6442	11.8312	11.8651	11.7002	4	1.39762	-0.221951	Q13045	FLII_HUMAN	FLII
10.8138	11.477	10.9966	12.1079	11.895	11.5622	2	1.39591	-0.759235	O95202	LETM1_HUMAN	LETM1
10.69	10.8625	10.6519	11.7685	11.2733	11.0828	2	1.39245	-0.640049	Q76L83	ASXL2_HUMAN	ASXL2
12.5592	12.5425	12.3101	12.7358	12.6682	12.787	2	1.38583	-0.259734	Q6PKG0	LARP1_HUMAN	LARP1
11.6819	11.76	11.9459	12.1154	12.1574	11.9712	2	1.38039	-0.285408	Q9ULX3	NOB1_HUMAN	NOB1
11.1429	10.9062	10.9649	11.237	11.4284	11.2166	3	1.37753	-0.289368	P11413	G6PD_HUMAN	G6PD
11.3574	11.1487	11.3533	11.8059	11.5671	11.5006	4	1.36718	-0.338099	Q9UHD9	UBQL2_HUMAN	UBQLN2
11.5384	11.3608	11.573	11.9821	11.6638	11.8122	3	1.35882	-0.328669	P35580	MYH10_HUMAN	MYH10
12.7287	12.8267	12.8442	12.9311	12.9215	13.0709	11	1.35623	-0.174632	Q00610	CLH1_HUMAN	CLTC
11.6282	11.7514	11.5775	11.8541	11.7649	11.8891	6	1.352	-0.183634	O00231	PSD11_HUMAN	PSMD11
12.5457	12.5398	12.3742	12.8612	12.7117	12.6374	2	1.35111	-0.250212	Q7Z4L5	TT21B_HUMAN	TTC21B
11.9098	11.5983	11.803	12.2839	12.0158	12.0719	2	1.34871	-0.353529	Q8NB14	UBP38_HUMAN	USP38
13.3483	13.5918	13.4914	13.6547	13.6903	13.793	18	1.34467	-0.235511	Q08211	DHX9_HUMAN	DHX9
12.017	11.6529	11.7771	12.0823	12.1814	12.126	4	1.32919	-0.314227	P23258	TBG1_HUMAN	TUBG1
11.1815	10.999	11.2321	11.3646	11.4802	11.308	4	1.32671	-0.246746	O15397	IPO8_HUMAN	IPO8
11.6212	11.2305	11.2758	11.9069	12.0599	11.6366	2	1.31846	-0.491992	P40926	MDHM_HUMAN	MDH2
10.9292	11.0747	11.1026	11.4912	11.3929	11.1614	2	1.31418	-0.312994	P42285	MTREX_HUMAN	MTREX
12.8946	12.6686	12.9587	13.2865	13.285	13.0138	3	1.31399	-0.354449	P09661	RU2A_HUMAN	SNRPA1
10.9944	11.2641	10.9468	11.6087	11.3646	11.3353	2	1.31098	-0.367798	Q96P11	NSUN5_HUMAN	NSUN5
11.4981	10.8961	10.9402	11.5539	11.9663	11.721	2	1.30743	-0.635631	Q00341	VIGLN_HUMAN	HDLBP
11.9991	11.3804	10.5079	12.4788	12.44	12.6167	2	1.30707	-1.21604	Q07955	SRSF1_HUMAN	SRSF1
12.6899	12.8599	12.5967	12.943	12.8988	12.9752	4	1.30626	-0.223505	P15531	NDKA_HUMAN	NME1
13.4192	13.6315	14.3125	14.7147	14.4328	14.5696	2	1.3059	-0.784605	P59665;P59666	DEF1_HUMAN;DEF3_HUMAN	DEFA1;DEFA3
12.8945	12.9289	13.093	13.2028	13.2369	13.0964	8	1.3001	-0.206563	O94888	UBXN7_HUMAN	UBXN7
11.5951	11.3856	11.2326	11.1678	10.8113	10.5901	2	1.29472	0.548017	P29966	MARCS_HUMAN	MARCKS
10.7272	10.3538	10.9035	10.1785	10.215	9.72887	3	1.2924	0.620749	Q12768	WASC5_HUMAN	WASHC5
11.8986	12.2301	11.9953	12.2886	13.1053	13.0673	4	1.28728	-0.77905	P02765	FETUA_HUMAN	AHSG
12.1467	12.2062	11.96	11.8875	11.2687	11.0959	3	1.28093	0.686923	O75844	FACE1_HUMAN	ZMPSTE24
11.1878	11.2097	11.5345	11.0547	10.4242	10.2474	2	1.27972	0.735195	Q9H4A4	AMPB_HUMAN	RNPEP
13.2489	13.4559	13.6924	13.7461	13.8584	13.9939	6	1.27926	-0.400364	P61978	HNRPK_HUMAN	HNRNPK
11.491	11.6053	11.7943	10.2589	9.44087	11.1326	3	1.27819	1.35275	Q6FI81	CPIN1_HUMAN	CIAPIN1
13.9176	13.6036	13.9488	13.4782	13.2547	13.5649	10	1.27436	0.390749	P04075	ALDOA_HUMAN	ALDOA
12.2021	11.817	12.0848	12.3832	12.2906	12.3983	4	1.27411	-0.322727	Q9UJW0	DCTN4_HUMAN	DCTN4
13.0608	12.9819	12.9591	12.8759	12.9221	12.7795	9	1.27386	0.141444	Q15154	PCM1_HUMAN	PCM1
12.2632	12.0946	12.1365	12.41	12.3092	12.2878	5	1.26977	-0.170905	Q7L2E3	DHX30_HUMAN	DHX30
15.3249	15.4196	15.3955	15.2603	15.3022	15.3128	18	1.26951	0.0882635	P13639	EF2_HUMAN	EEF2
13.355	13.2659	13.0244	12.8328	12.8801	12.3563	2	1.26899	0.525381	P24863	CCNC_HUMAN	CCNC
13.1327	12.7266	12.6411	12.4102	12.4543	12.3977	2	1.26891	0.412768	P54098	DPOG1_HUMAN	POLG
12.0613	12.3245	12.4018	11.5915	11.8147	12.0401	2	1.2676	0.447116	Q9Y6B2	EID1_HUMAN	EID1
11.3089	10.4465	11.2128	11.843	11.6232	11.7734	2	1.26653	-0.757118	Q12899	TRI26_HUMAN	TRIM26
12.0808	12.0696	12.2303	12.2955	12.6554	12.3918	2	1.26056	-0.320692	P00390	GSHR_HUMAN	GSR
15.1283	15.1441	15.1334	15.0134	14.8092	14.5831	3	1.25793	0.333312	P67812	SC11A_HUMAN	SEC11A
10.0224	9.69018	10.3071	10.644	10.6585	10.3522	2	1.2523	-0.544982	O14531	DPYL4_HUMAN	DPYSL4
10.9399	10.6753	11.0138	11.0979	11.3547	11.193	3	1.25075	-0.338836	Q9BVW5	TIPIN_HUMAN	TIPIN
12.678	12.0703	12.3619	12.0006	11.8484	11.7201	3	1.24775	0.513701	P25787	PSA2_HUMAN	PSMA2
13.3887	13.2556	13.1891	13.0744	12.7237	12.3863	3	1.24587	0.549641	Q07820	MCL1_HUMAN	MCL1
12.1498	12.2714	12.4628	12.1054	11.9938	11.8476	4	1.24544	0.312426	Q9NZ52	GGA3_HUMAN	GGA3
15.6524	14.999	15.3795	15.8802	15.7547	16.0631	17	1.24496	-0.555693	P04040	CATA_HUMAN	CAT
8.84929	9.22963	9.80357	10.0868	10.0145	9.99762	2	1.24463	-0.738789	Q05519	SRS11_HUMAN	SRSF11
12.1898	11.8083	11.9461	11.6268	11.4845	10.9336	3	1.24377	0.633105	Q6ZRI6	CO039_HUMAN	C15orf39
13.8522	13.6992	13.6521	13.4555	13.5456	13.1599	2	1.24351	0.347486	O14524	NEMP1_HUMAN	NEMP1
13.6507	13.5095	13.327	13.3139	12.8848	12.7533	2	1.24213	0.511713	Q96AG4	LRC59_HUMAN	LRRC59
11.9406	11.9617	12.1349	12.6644	12.2931	12.2426	4	1.242	-0.387637	P05387	RLA2_HUMAN	RPLP2
12.6765	12.474	12.546	12.4513	12.2079	12.3064	2	1.23996	0.243614	Q9BQE4	SELS_HUMAN	SELENOS
11.0637	10.7707	11.002	11.3318	11.4713	11.1151	2	1.23858	-0.360614	Q16181	SEPT7_HUMAN	SEPTIN7
10.5738	10.4892	10.6508	11.4108	10.7943	10.9917	2	1.23703	-0.494339	Q8IUF1;Q9BRT8	CBWD1_HUMAN;CBWD2_HUMAN	CBWD1;CBWD2
14.564	14.8207	14.7821	14.5821	14.3825	14.3717	8	1.23621	0.276877	P26641	EF1G_HUMAN	EEF1G
10.9462	11.058	11.5508	11.5484	12.0531	12.4172	2	1.23245	-0.821244	Q68D85	NR3L1_HUMAN	NCR3LG1
12.3452	12.2081	12.0526	11.9058	12.0231	11.9645	3	1.2254	0.237514	Q96S82	UBL7_HUMAN	UBL7
12.6037	12.9228	13.04	13.1346	13.2578	13.2365	2	1.22517	-0.354116	Q96BH1	RNF25_HUMAN	RNF25
13.9473	13.8727	13.8848	13.8023	13.7131	13.5248	5	1.22434	0.221534	P07910	HNRPC_HUMAN	HNRNPC
11.3152	11.3672	11.6888	11.022	11.2119	11.1309	4	1.22059	0.335481	Q9UBW7	ZMYM2_HUMAN	ZMYM2
11.9515	11.9956	11.7407	12.0272	12.3593	12.3363	3	1.22008	-0.345005	P40939	ECHA_HUMAN	HADHA
12.9561	12.2439	12.7371	13.6629	13.172	13.1738	4	1.21729	-0.690519	P22528	SPR1B_HUMAN	SPRR1B
12.2798	12.2942	12.1844	12.0598	12.0419	12.1951	3	1.21705	0.153877	Q49A88	CCD14_HUMAN	CCDC14
12.0825	11.7659	12.2228	12.3994	12.377	12.3479	3	1.21345	-0.351085	Q13620	CUL4B_HUMAN	CUL4B
11.0512	10.5234	10.823	11.4086	11.2188	11.1166	3	1.20436	-0.448814	Q96BY7	ATG2B_HUMAN	ATG2B
13.0247	12.8457	12.9245	12.8314	12.5307	12.6526	2	1.20384	0.260082	P01106	MYC_HUMAN	MYC
13.5133	13.5614	13.8609	13.4026	13.3518	13.3329	11	1.20043	0.282793	Q8TC07	TBC15_HUMAN	TBC1D15
12.2223	12.5637	12.4488	12.0485	12.1435	12.2029	3	1.19742	0.279936	P34896	GLYC_HUMAN	SHMT1
10.3706	10.2008	10.7827	10.7562	11.045	11.1411	2	1.19685	-0.529385	Q9NPF5	DMAP1_HUMAN	DMAP1
13.7119	13.9401	13.6089	13.9982	14.0866	13.9701	2	1.1967	-0.264694	Q9NRR5	UBQL4_HUMAN	UBQLN4
11.5506	11.4585	11.2942	11.2835	10.7313	10.9291	4	1.1959	0.45311	A5YKK6	CNOT1_HUMAN	CNOT1
21.1765	20.654	21.0426	20.654	20.3962	20.4972	2	1.19578	0.441885	JIM0001	JIM0001_HUMAN
11.9125	11.9419	11.8964	12.237	12.0097	12.0477	2	1.19084	-0.181254	O43556	SGCE_HUMAN	SGCE
13.1761	13.0792	13.165	13.2953	13.2413	13.4802	7	1.19007	-0.198865	Q92945	FUBP2_HUMAN	KHSRP
12.8499	12.5718	12.5054	13.1553	12.8669	12.9406	3	1.18938	-0.345197	P83731	RL24_HUMAN	RPL24
12.2505	12.3129	12.0524	12.6402	12.634	12.3256	4	1.1843	-0.327982	O75976	CBPD_HUMAN	CPD
12.3579	12.2726	12.0682	12.5591	12.7433	12.3942	4	1.18038	-0.33264	P46013	KI67_HUMAN	MKI67
11.8732	11.7796	11.9117	12.1091	11.9589	11.9674	3	1.17984	-0.156923	P45880	VDAC2_HUMAN	VDAC2
11.7886	11.7703	11.6952	11.3272	11.3356	11.6845	4	1.17339	0.302311	Q86UV5	UBP48_HUMAN	USP48
12.6004	12.3686	12.3195	12.5742	12.7675	12.7292	4	1.16944	-0.26078	P52948	NUP98_HUMAN	NUP98
10.7808	11.1355	11.1376	10.6758	10.5006	10.7913	2	1.16922	0.362023	Q9H1A4	APC1_HUMAN	ANAPC1
11.8941	12.1138	12.5332	12.5641	12.6775	12.7588	2	1.16818	-0.486431	Q5VTB9	RN220_HUMAN	RNF220
10.9189	10.6031	10.8137	10.5529	10.2947	9.88609	2	1.16697	0.534017	Q07866	KLC1_HUMAN	KLC1
13.6804	13.7797	13.6051	13.5619	13.5408	13.3655	12	1.16684	0.199012	P06737	PYGL_HUMAN	PYGL
12.0002	11.8662	11.794	11.7987	11.5447	11.5366	4	1.16331	0.260122	Q9Y5W7	SNX14_HUMAN	SNX14
11.7377	11.5766	11.4917	11.3012	11.3396	11.4865	2	1.16152	0.226248	Q14166	TTL12_HUMAN	TTLL12
13.0254	13.3394	13.1213	13.3562	13.4475	13.3956	3	1.15709	-0.237716	P22087	FBRL_HUMAN	FBL
12.1912	12.0611	12.1868	11.9363	11.9939	12.0761	8	1.1525	0.144278	Q5T4S7	UBR4_HUMAN	UBR4
11.926	12.0491	12.0038	12.0657	12.4404	12.4857	4	1.15179	-0.337605	Q14566	MCM6_HUMAN	MCM6
13.6514	13.4694	13.435	13.9488	13.8323	13.6249	5	1.14799	-0.283389	P26373	RL13_HUMAN	RPL13
13.7655	13.8653	13.7994	13.704	13.1475	13.3774	3	1.14753	0.40041	P62263	RS14_HUMAN	RPS14
12.0855	12.2479	11.9409	12.232	12.4148	12.4085	6	1.14435	-0.260341	Q92973	TNPO1_HUMAN	TNPO1
10.843	11.0884	10.6886	10.4891	10.0974	9.26339	2	1.14355	0.923348	P18074	ERCC2_HUMAN	ERCC2
11.5524	11.431	11.3743	11.6136	11.8999	12.2655	4	1.13776	-0.473765	O75794	CD123_HUMAN	CDC123
11.9081	11.7318	11.8415	11.7512	11.4523	11.3873	2	1.13242	0.296886	P23458	JAK1_HUMAN	JAK1
11.8302	11.8573	11.8188	11.5751	11.6848	11.2101	3	1.12874	0.345454	Q9Y2Z2	MTO1_HUMAN	MTO1
11.3888	11.2576	11.4701	11.5627	11.8028	12.2352	2	1.12803	-0.494747	Q01968	OCRL_HUMAN	OCRL
12.768	12.484	12.8676	13.0893	12.8945	13.0796	4	1.1274	-0.314593	P54652	HSP72_HUMAN	HSPA2
12.6216	12.2624	12.4932	12.1562	10.1113	9.86617	2	1.12055	1.74783	P01111	RASN_HUMAN	NRAS
13.3012	13.2393	13.1394	13.7869	13.7809	13.3037	4	1.11953	-0.397215	O14828	SCAM3_HUMAN	SCAMP3
12.263	12.2732	12.2645	11.8812	12.2231	11.8731	3	1.1185	0.274423	Q9H9T3	ELP3_HUMAN	ELP3
11.9058	12.0868	11.9899	11.9236	11.562	11.5823	2	1.11617	0.304862	Q86Y56	DAAF5_HUMAN	DNAAF5
12.737	12.7091	12.72	12.922	13.219	12.8424	3	1.11507	-0.272433	Q7KZF4	SND1_HUMAN	SND1
12.6553	12.584	12.6059	12.8329	12.676	12.7079	2	1.11325	-0.123852	E9PAV3;Q13765	NACAM_HUMAN;NACA_HUMAN	NACA
14.7002	14.8261	14.7592	14.8279	14.8567	14.9129	13	1.10913	-0.103991	Q9NS91	RAD18_HUMAN	RAD18
10.5806	10.7599	10.5006	10.2558	10.4184	10.4643	2	1.10789	0.234174	O75448	MED24_HUMAN	MED24
13.4089	13.4551	13.3784	13.2673	13.3249	13.377	14	1.10476	0.0910397	P11388	TOP2A_HUMAN	TOP2A
11.465	11.6806	11.5824	11.8255	11.6656	11.795	2	1.10311	-0.186014	O60271	JIP4_HUMAN	SPAG9
11.6285	11.0069	11.7188	11.8982	12.0278	12.0312	3	1.10188	-0.53431	Q9Y3R4	NEUR2_HUMAN	NEU2
12.2361	11.9818	12.2874	12.4185	12.3507	12.6419	4	1.09974	-0.301921	O95347	SMC2_HUMAN	SMC2
11.9022	11.5953	11.7383	11.6273	11.384	11.3774	4	1.09794	0.282366	P13798	ACPH_HUMAN	APEH
10.6018	10.5928	10.2698	9.79596	10.3143	9.45609	2	1.09203	0.632648	Q13952	NFYC_HUMAN	NFYC
11.9931	11.6135	11.7661	11.617	11.4494	11.4397	3	1.09167	0.288829	O43889	CREB3_HUMAN	CREB3
12.1702	11.8905	12.1	11.7891	11.8737	11.8793	2	1.08978	0.206162	O96000	NDUBA_HUMAN	NDUFB10
12.899	12.1798	12.4758	11.7251	12.2342	11.7533	2	1.08455	0.614031	P48651	PTSS1_HUMAN	PTDSS1
12.8105	13.0775	12.931	13.2416	13.3316	13.042	9	1.08244	-0.265375	O75533	SF3B1_HUMAN	SF3B1
13.8269	13.5265	13.6832	13.444	13.517	13.459	4	1.07913	0.205582	P60900	PSA6_HUMAN	PSMA6
12.0426	12.0473	12.0392	11.5713	11.3015	10.0566	4	1.07472	1.06658	Q86SX3	TEDC1_HUMAN	TEDC1
11.951	11.6096	11.9884	12.1782	12.1168	12.0963	2	1.07261	-0.280724	Q14191	WRN_HUMAN	WRN
14.0094	13.6794	13.7329	13.567	13.4838	13.0232	3	1.06841	0.449228	O14964	HGS_HUMAN	HGS
15.5617	15.4127	15.4091	15.0878	15.3481	14.7769	3	1.06268	0.390268	P53680	AP2S1_HUMAN	AP2S1
14.3761	13.5067	14.2162	14.7122	14.5071	14.7706	4	1.06222	-0.630283	Q15517	CDSN_HUMAN	CDSN
12.8381	12.7487	12.6915	12.3638	12.6093	12.6428	4	1.06154	0.22079	Q96QK1	VPS35_HUMAN	VPS35
12.2487	11.7798	11.8936	12.647	12.4803	12.1579	3	1.06038	-0.454383	P62266	RS23_HUMAN	RPS23
11.4084	11.5317	11.6319	11.7009	11.9859	11.6817	2	1.05993	-0.265467	Q9NZL9	MAT2B_HUMAN	MAT2B
12.28	12.2944	12.3784	12.0876	12.1722	11.7104	2	1.05971	0.327506	P48029	SC6A8_HUMAN	SLC6A8
12.4697	12.1592	11.9999	11.9665	11.6216	11.8759	4	1.05887	0.38825	Q15645	PCH2_HUMAN	TRIP13
14.6551	14.6092	14.5549	14.5254	14.5064	14.3359	9	1.05781	0.150482	P62195	PRS8_HUMAN	PSMC5
12.3323	12.2255	12.0417	12.5209	12.4509	12.3223	7	1.05771	-0.231571	Q14008	CKAP5_HUMAN	CKAP5
11.5582	11.7472	11.6529	11.1453	11.5702	10.9422	3	1.05613	0.433527	Q01650	LAT1_HUMAN	SLC7A5
12.379	12.5077	12.5676	12.5898	12.9082	12.6915	2	1.05524	-0.245105	P39748	FEN1_HUMAN	FEN1
11.4643	10.6944	11.1636	11.6684	11.6175	11.5596	5	1.05458	-0.507722	Q8NEX9	DR9C7_HUMAN	SDR9C7
12.1749	11.8796	11.8704	11.5335	11.8247	11.6878	3	1.05341	0.292949	Q96M89	CC138_HUMAN	CCDC138
11.2822	10.9811	11.2271	11.4421	11.6615	11.3122	2	1.05263	-0.308462	Q9P2N5	RBM27_HUMAN	RBM27
14.4732	14.7073	14.7555	14.4926	14.4448	14.3314	5	1.05092	0.222398	P10412;P16402;P16403	H12_HUMAN;H13_HUMAN;H14_HUMAN	H1-2;H1-3;H1-4
11.7888	11.5414	11.5529	11.8184	12.0247	11.7806	3	1.0476	-0.246839	Q9UH65	SWP70_HUMAN	SWAP70
10.1428	10.412	10.6225	11.0321	11.3317	10.5628	2	1.04004	-0.583105	Q66K74	MAP1S_HUMAN	MAP1S
10.3564	10.4609	10.5835	10.2203	10.2522	9.7304	3	1.03507	0.399291	P50748	KNTC1_HUMAN	KNTC1
12.3611	12.1624	12.0939	12.4177	12.4294	12.3344	4	1.0322	-0.188008	Q13435	SF3B2_HUMAN	SF3B2
12.4355	12.2785	12.3994	12.0632	12.3181	12.1504	5	1.02791	0.193907	O60216	RAD21_HUMAN	RAD21
11.1971	11.4802	11.4593	11.6445	12.1315	11.6138	2	1.02778	-0.417704	O43542	XRCC3_HUMAN	XRCC3
11.9098	11.6222	11.8229	11.3002	11.5007	10.5229	2	1.02502	0.677033	Q8NG27	PJA1_HUMAN	PJA1
11.1662	11.3961	11.4081	10.8741	10.1878	11.0767	2	1.02291	0.610602	Q9NVA2	SEP11_HUMAN	SEPTIN11
11.554	11.5359	11.4906	11.1993	10.8751	9.83702	2	1.01523	0.889679	Q13829	BACD2_HUMAN	TNFAIP1
12.3228	11.9402	11.9276	11.7989	11.8304	11.6139	2	1.01352	0.315799	Q9Y289	SC5A6_HUMAN	SLC5A6
12.5587	12.4643	12.4683	12.3051	12.4715	12.3004	3	1.01047	0.138131	O15269	SPTC1_HUMAN	SPTLC1
12.4997	12.4685	12.5117	12.1575	12.3456	11.6658	3	1.00986	0.437037	P55039	DRG2_HUMAN	DRG2
14.0313	13.932	13.8403	13.5666	13.8887	13.5939	6	1.00898	0.251469	P01889	HLAB_HUMAN	HLA-B
12.6885	11.9191	12.3799	12.7232	12.7896	13.0692	8	1.00795	-0.531512	P42357	HUTH_HUMAN	HAL
9.07436	8.94086	8.55223	9.78399	9.46136	9.03773	2	1.0054	-0.571879	P34949	MPI_HUMAN	MPI
12.31	12.223	12.6403	12.0591	12.0754	11.4067	5	1.00373	0.544011	Q14149	MORC3_HUMAN	MORC3
12.6638	12.6625	12.6313	12.8912	12.8105	12.6719	3	1.0022	-0.138672	O75190	DNJB6_HUMAN	DNAJB6
14.7335	14.7218	14.9399	15.1704	14.8862	15.033	6	1.00166	-0.231427	P62805	H4_HUMAN	H4C1
14.3919	13.6719	14.8147	14.9821	14.8975	15.2148	5	0.998944	-0.738648	P01857	IGHG1_HUMAN	IGHG1
10.9483	10.989	11.5505	11.5486	11.8528	11.5068	2	0.996586	-0.473455	P12532	KCRU_HUMAN	CKMT1A
14.0538	14.1469	14.1654	14.4824	15.029	16.3069	4	0.996273	-1.15069	O60287	NPA1P_HUMAN	URB1
11.4972	11.4382	11.6588	11.3399	11.19	11.4405	3	0.99286	0.207899	O43765	SGTA_HUMAN	SGTA
12.6773	12.7719	12.6448	12.6284	12.5906	12.4446	4	0.992816	0.143497	Q96F44	TRI11_HUMAN	TRIM11
12.169	12.079	11.7755	11.678	11.7787	11.781	4	0.992434	0.261938	Q9UGP8	SEC63_HUMAN	SEC63
13.0612	12.9169	12.9485	12.8614	12.8357	12.5607	7	0.988583	0.222919	Q9NZJ0	DTL_HUMAN	DTL
14.808	14.6525	14.6619	14.6271	14.5781	14.5845	11	0.988142	0.110925	P62191	PRS4_HUMAN	PSMC1
12.5623	12.2431	12.2656	9.74559	11.919	11.2903	2	0.98362	1.37204	Q15904	VAS1_HUMAN	ATP6AP1
11.765	11.3738	11.6481	11.8891	11.8504	11.7943	2	0.979037	-0.248951	Q15717	ELAV1_HUMAN	ELAVL1
14.7666	14.8629	14.8498	14.852	14.9595	14.979	15	0.978389	-0.103729	P07900	HS90A_HUMAN	HSP90AA1
11.366	10.9193	11.3803	10.637	11.0227	10.8302	2	0.977478	0.391914	P62873;P62879;Q9HAV0	GBB1_HUMAN;GBB2_HUMAN;GBB4_HUMAN	GNB1;GNB2;GNB4
12.4382	12.5826	12.553	12.6955	12.5897	12.6259	10	0.977427	-0.112396	Q04637	IF4G1_HUMAN	EIF4G1
12.2022	11.9684	12.1044	11.7368	11.909	11.9947	3	0.974219	0.211502	O95271	TNKS1_HUMAN	TNKS
12.5232	12.8451	12.8688	12.571	12.2121	12.4855	3	0.973559	0.322821	P46063	RECQ1_HUMAN	RECQL
11.1607	11.3125	11.3936	11.3835	11.5012	11.7056	2	0.971775	-0.241123	P46459	NSF_HUMAN	NSF
13.1244	12.7643	12.8094	13.1178	13.3222	13.0942	10	0.97125	-0.278671	P02786	TFR1_HUMAN	TFRC
12.3425	12.259	12.4854	12.4572	12.5157	12.6159	6	0.970998	-0.167333	Q02790	FKBP4_HUMAN	FKBP4
12.9827	12.9169	12.963	13.0146	12.9983	13.1258	6	0.967246	-0.0920388	P35606	COPB2_HUMAN	COPB2
11.0956	11.0296	11.0403	11.2465	11.0673	11.2206	4	0.966951	-0.12294	Q9Y2A7	NCKP1_HUMAN	NCKAP1
11.9605	12.0873	12.2046	11.6468	11.5778	10.3124	2	0.964622	0.905122	P30304	MPIP1_HUMAN	CDC25A
13.557	13.4164	13.351	13.857	13.6773	13.5112	4	0.962738	-0.240348	P00338	LDHA_HUMAN	LDHA
11.157	11.1772	11.3164	10.3697	11.1838	10.5378	3	0.961371	0.519726	A0AVF1	IFT56_HUMAN	TTC26
12.4044	11.9771	12.0954	11.9456	11.7103	11.9151	7	0.960104	0.301963	P28074	PSB5_HUMAN	PSMB5
12.9947	12.0937	12.5629	13.2539	12.9428	13.1394	20	0.95381	-0.561567	P22735	TGM1_HUMAN	TGM1
13.0157	12.7246	13.0897	12.5621	12.8247	12.5966	2	0.953001	0.282176	P61421	VA0D1_HUMAN	ATP6V0D1
11.6819	11.768	12.0258	11.9681	12.0596	12.2132	2	0.949807	-0.255025	O95573	ACSL3_HUMAN	ACSL3
12.8724	12.7739	12.9058	13.0077	12.9419	12.905	5	0.948975	-0.100827	Q9Y5A7	NUB1_HUMAN	NUB1
11.2174	11.218	11.525	11.5853	11.4434	11.7309	2	0.945361	-0.266397	Q9UJ83	HACL1_HUMAN	HACL1
11.5835	11.509	11.4714	11.727	11.6685	11.5469	2	0.945333	-0.126156	Q969X6	UTP4_HUMAN	UTP4
12.2842	12.4557	12.3071	12.4727	12.5501	12.4212	4	0.945183	-0.132378	Q9UMS4	PRP19_HUMAN	PRPF19
11.9544	11.9594	12.1713	11.7104	11.8594	11.9306	6	0.944512	0.194927	P51530	DNA2_HUMAN	DNA2
12.2543	12.1105	12.2086	11.8184	12.1683	11.8954	3	0.942919	0.230419	O15439	MRP4_HUMAN	ABCC4
14.3608	14.4752	14.5159	14.4283	14.1417	14.1053	8	0.939901	0.225478	O95551	TYDP2_HUMAN	TDP2
11.4749	11.4208	11.462	10.9552	10.775	11.4355	3	0.939538	0.397325	Q14254	FLOT2_HUMAN	FLOT2
10.8956	11.118	10.9635	10.5823	10.9374	10.3395	2	0.938652	0.372641	P54687	BCAT1_HUMAN	BCAT1
12.9255	12.8453	12.3955	12.5025	12.3239	12.2482	3	0.938376	0.363918	Q13233	M3K1_HUMAN	MAP3K1
11.6979	11.8616	11.6371	11.6284	11.554	11.308	5	0.934885	0.235468	Q15019	SEPT2_HUMAN	SEPTIN2
12.3948	11.9864	12.0835	12.1246	10.138	10.3927	3	0.933165	1.26981	Q9UHP3	UBP25_HUMAN	USP25
11.9096	12.0882	12.1136	11.9825	11.7879	11.6578	2	0.932842	0.227721	P09001	RM03_HUMAN	MRPL3
11.9895	12.106	12.0013	11.8242	11.9907	11.6454	3	0.932735	0.212201	Q9NXE4	NSMA3_HUMAN	SMPD4
11.0308	10.541	10.8496	11.1535	10.9827	11.2674	2	0.926276	-0.327418	O14715;Q99666	RGPD5_HUMAN;RGPD8_HUMAN	RGPD5;RGPD8
12.6409	12.5451	12.3165	12.3459	12.2563	11.8842	4	0.925458	0.33868	Q12816	TROP_HUMAN	TRO
12.2883	12.1707	12.0553	12.2839	12.3412	12.615	5	0.924012	-0.241918	Q8WVX9	FACR1_HUMAN	FAR1
13.5537	13.4179	13.4789	13.6511	13.7078	13.5102	21	0.923062	-0.139571	P02545	LMNA_HUMAN	LMNA
12.74	12.8492	12.8299	12.7963	12.5119	12.5386	4	0.920981	0.190697	Q9UQ80	PA2G4_HUMAN	PA2G4
12.3494	12.4385	12.3046	12.3974	12.7407	12.5771	5	0.9083	-0.207572	P49591	SYSC_HUMAN	SARS1
13.3615	13.2508	13.176	13.1028	13.1783	12.8514	6	0.906382	0.218621	P46977	STT3A_HUMAN	STT3A
12.8324	12.3464	12.559	11.7152	11.948	9.54485	2	0.905597	1.50992	Q8NE00	TM104_HUMAN	TMEM104
13.1689	13.1802	13.3726	13.1579	12.9711	13.0954	4	0.899955	0.16577	Q9Y5K5	UCHL5_HUMAN	UCHL5
11.7633	11.5181	11.6225	11.3049	11.5248	11.4992	2	0.899864	0.19163	P61011	SRP54_HUMAN	SRP54
12.3553	11.929	12.5707	12.4974	12.7465	12.8616	2	0.895648	-0.416839	P11279	LAMP1_HUMAN	LAMP1
13.312	13.3454	13.2591	13.3034	13.0857	13.0761	9	0.895468	0.150454	Q15393	SF3B3_HUMAN	SF3B3
13.0532	12.5801	13.0216	12.7044	12.4177	12.5307	2	0.895043	0.333981	P19388	RPAB1_HUMAN	POLR2E
12.7434	12.2135	12.8166	12.8708	13.1128	12.956	7	0.893542	-0.388654	Q15149	PLEC_HUMAN	PLEC
12.2968	12.3471	12.4667	12.3473	12.0259	12.1188	3	0.890361	0.206198	O00443	P3C2A_HUMAN	PIK3C2A
12.194	12.1683	11.9802	12.2998	12.2031	12.2558	6	0.886029	-0.138751	O95757	HS74L_HUMAN	HSPA4L
11.3734	10.8297	10.7934	11.263	11.4121	11.4314	2	0.88387	-0.369947	P05166	PCCB_HUMAN	PCCB
11.6951	10.363	11.0111	12.084	11.4962	11.8834	3	0.882027	-0.79815	Q9BYJ1	LOXE3_HUMAN	ALOXE3
11.2736	10.9751	10.9709	10.8418	10.8635	10.2656	3	0.881511	0.416245	Q9UPP1	PHF8_HUMAN	PHF8
12.7099	12.7806	12.4535	11.9407	12.0281	9.79203	2	0.88002	1.39438	Q9HCJ5	ZSWM6_HUMAN	ZSWIM6
12.092	12.0482	12.1823	11.7946	10.109	11.48	2	0.8791	0.979662	Q8IWA4	MFN1_HUMAN	MFN1
11.4311	11.5162	11.6018	11.4036	11.4447	11.2177	6	0.877499	0.161045	P62136	PP1A_HUMAN	PPP1CA
12.6414	12.6562	12.8157	12.8298	12.7671	12.8908	6	0.877316	-0.124819	Q9Y230	RUVB2_HUMAN	RUVBL2
11.5512	11.8123	11.6326	11.6158	11.2936	11.017	3	0.876242	0.35652	Q96EP0	RNF31_HUMAN	RNF31
10.794	10.838	11.0497	11.0322	11.0588	11.4147	2	0.873464	-0.274701	Q86WJ1	CHD1L_HUMAN	CHD1L
12.0792	12.339	12.4338	12.5851	12.6832	12.3723	4	0.872647	-0.262841	P63010	AP2B1_HUMAN	AP2B1
12.377	12.336	12.0786	12.3486	12.6832	12.5151	6	0.872247	-0.251787	P07384	CAN1_HUMAN	CAPN1
12.7617	12.9854	12.7905	12.9528	13.0398	12.9669	6	0.869733	-0.140648	Q92900	RENT1_HUMAN	UPF1
14.6864	13.4335	14.3685	14.8938	14.7998	14.9116	9	0.869469	-0.705577	Q96P63	SPB12_HUMAN	SERPINB12
11.3148	11.7128	12.1831	12.1199	12.1459	12.616	2	0.868948	-0.557006	O00303	EIF3F_HUMAN	EIF3F
12.6643	12.8675	12.9527	12.8926	13.0904	13.1294	7	0.864255	-0.209322	P46060	RAGP1_HUMAN	RANGAP1
12.383	12.5177	12.2137	12.1432	12.1624	12.2723	4	0.859863	0.178854	Q9BSL1	UBAC1_HUMAN	UBAC1
12.0322	11.6865	12.0407	11.2259	11.2118	11.9022	2	0.859546	0.473196	Q9H8M7	MINY3_HUMAN	MINDY3
12.9434	12.6636	12.6502	12.5338	12.4689	12.6504	5	0.855813	0.201351	P25786	PSA1_HUMAN	PSMA1
12.5609	12.4112	12.534	12.4324	12.3368	12.0441	4	0.854661	0.230941	P49721	PSB2_HUMAN	PSMB2
12.789	12.9029	12.9192	12.9354	13.0435	12.9338	8	0.853108	-0.100494	P29401	TKT_HUMAN	TKT
11.9231	11.8004	11.6828	11.8722	12.0487	11.9576	3	0.84977	-0.157426	P13489	RINI_HUMAN	RNH1
11.3478	11.2988	11.4432	11.3606	11.0121	10.8227	3	0.84901	0.298158	P61962	DCAF7_HUMAN	DCAF7
12.4315	12.4345	12.2509	12.2588	12.0934	12.2931	2	0.843578	0.157228	P50542	PEX5_HUMAN	PEX5
10.896	11.0148	10.6147	10.7943	9.90407	9.11259	2	0.839829	0.904848	Q9Y4A5	TRRAP_HUMAN	TRRAP
13.0519	12.8227	13.068	12.9195	12.7687	12.6922	3	0.839484	0.187396	P31153	METK2_HUMAN	MAT2A
11.8565	11.7981	12.1239	11.8898	11.2228	11.4841	4	0.83674	0.393955	P63104	1433Z_HUMAN	YWHAZ
10.5484	10.635	10.0718	12.945	10.2873	13.6905	16	0.836642	-1.88915	Q969H0	FBXW7_HUMAN	FBXW7
12.534	12.869	13.1127	12.6489	12.2142	12.5114	3	0.835649	0.380423	Q01105	SET_HUMAN	SET
11.6381	11.793	11.7771	11.8946	11.7666	12.01	5	0.834187	-0.154343	Q9Y3I0	RTCB_HUMAN	RTCB
11.838	12.0446	11.897	10.1336	12.0307	9.46955	2	0.832477	1.38191	Q9NSG2	CA112_HUMAN	C1orf112
11.8988	12.1777	11.9787	12.0382	12.4034	12.414	5	0.831626	-0.266839	O00410	IPO5_HUMAN	IPO5
13.6277	13.6963	13.5894	13.6885	13.7049	13.863	3	0.830207	-0.114311	P31943	HNRH1_HUMAN	HNRNPH1
13.5264	13.235	13.1896	13.1724	13.1409	13.0158	6	0.829676	0.207277	Q96A33	CCD47_HUMAN	CCDC47
11.0264	11.0038	10.5605	10.6558	10.5383	9.90751	2	0.829285	0.496345	O76003	GLRX3_HUMAN	GLRX3
13.1393	12.4024	12.9147	13.3978	13.2069	13.1069	2	0.828343	-0.41839	Q14789	GOGB1_HUMAN	GOLGB1
12.5026	12.5958	12.28	12.3642	12.2059	12.2468	4	0.82611	0.18716	Q14697	GANAB_HUMAN	GANAB
12.8015	13.2585	12.6825	13.2045	13.145	13.4781	5	0.82425	-0.361719	P78371	TCPB_HUMAN	CCT2
11.9282	12.0328	12.1887	12.4118	12.0753	12.3414	5	0.823136	-0.226331	P14868	SYDC_HUMAN	DARS1
12.8028	12.5424	12.5974	12.579	12.4645	12.3589	6	0.820913	0.180043	P48637	GSHB_HUMAN	GSS
11.7989	11.6698	11.5795	12.0789	11.7204	12.5264	2	0.815662	-0.425791	P41250	GARS_HUMAN	GARS1
12.1569	12.19	12.2221	12.4749	12.4217	12.1734	4	0.815456	-0.166974	O43707	ACTN4_HUMAN	ACTN4
13.822	13.8897	13.8753	14.0274	13.8544	14.0331	7	0.813605	-0.109283	P49368	TCPG_HUMAN	CCT3
10.9758	11.4003	11.4023	11.6045	11.5733	11.412	2	0.813536	-0.270452	Q8NI36	WDR36_HUMAN	WDR36
14.4771	14.4642	14.3745	14.4994	14.9897	14.6217	2	0.813174	-0.264993	Q13415	ORC1_HUMAN	ORC1
12.7303	12.8539	12.6877	12.6435	12.6608	12.3066	2	0.812025	0.220369	P14324	FPPS_HUMAN	FDPS
12.682	12.5112	12.709	12.561	12.4998	12.4978	15	0.811111	0.114499	Q9UBC2	EP15R_HUMAN	EPS15L1
11.158	11.1142	11.2954	11.467	11.1964	11.6421	2	0.808914	-0.245968	P55196	AFAD_HUMAN	AFDN
11.4369	11.5156	11.3969	11.7041	11.7906	11.4388	2	0.8082	-0.194694	Q15043	S39AE_HUMAN	SLC39A14
12.4248	12.225	12.0219	12.4415	12.3478	12.6	3	0.803401	-0.239167	Q7L590	MCM10_HUMAN	MCM10
11.9039	9.75328	10.2934	11.6761	11.835	11.8085	2	0.801271	-1.12301	Q13523	PRP4B_HUMAN	PRPF4B
11.0192	10.5627	11.2948	11.6057	11.2712	11.2568	2	0.800189	-0.41901	P30740	ILEU_HUMAN	SERPINB1
12.2492	12.3979	12.1342	12.1059	12.1765	11.851	5	0.799222	0.215983	Q9Y679	AUP1_HUMAN	AUP1
12.5864	12.539	12.7776	13.0831	12.8579	12.6758	2	0.792941	-0.237946	Q9Y5J1	UTP18_HUMAN	UTP18
11.1811	10.8639	10.8925	11.2363	11.159	11.1006	3	0.791109	-0.186167	Q8WUA2	PPIL4_HUMAN	PPIL4
10.1616	9.98567	10.5326	10.1326	9.7752	9.71988	2	0.782717	0.350754	P11717	MPRI_HUMAN	IGF2R
12.3636	12.115	12.2526	11.6054	12.0212	10.072	2	0.780707	1.01086	Q15061	WDR43_HUMAN	WDR43
11.4625	11.6792	11.718	10.9083	10.752	11.6832	4	0.780182	0.505404	Q14181	DPOA2_HUMAN	POLA2
12.3752	12.3443	12.5056	12.3925	12.0435	12.221	6	0.777647	0.189311	Q13618	CUL3_HUMAN	CUL3
11.6601	11.5095	11.4808	11.4845	11.3848	11.4618	5	0.775265	0.106426	Q9Y263	PLAP_HUMAN	PLAA
11.6479	11.4237	11.3271	11.6617	11.5612	12.0014	4	0.775067	-0.275212	Q9H9Y6	RPA2_HUMAN	POLR1B
11.2443	10.6102	11.4765	11.3731	11.5771	11.8925	6	0.774525	-0.503858	P05120	PAI2_HUMAN	SERPINB2
11.7776	11.3866	11.5132	11.7989	11.6726	11.8374	2	0.772766	-0.210473	Q92922	SMRC1_HUMAN	SMARCC1
12.4888	12.4531	12.29	12.2192	12.3887	12.1763	3	0.770916	0.149261	Q6L8Q7	PDE12_HUMAN	PDE12
13.5694	13.4961	13.4094	13.4646	13.2594	13.3737	7	0.769363	0.125728	P41252	SYIC_HUMAN	IARS1
13.0915	13.1675	13.0375	13.3676	13.5994	13.0902	6	0.768466	-0.253599	P53618	COPB_HUMAN	COPB1
13.1573	12.8357	13.0745	12.9706	12.7497	12.7283	3	0.767853	0.206261	P28070	PSB4_HUMAN	PSMB4
12.0533	12.0112	11.9202	11.8058	11.536	11.9747	2	0.767074	0.222717	O94776	MTA2_HUMAN	MTA2
12.3165	12.2779	12.3974	12.3378	12.1357	11.995	4	0.760308	0.174433	Q8N3C0	ASCC3_HUMAN	ASCC3
14.8542	14.8253	14.8249	14.8075	14.7374	14.5063	6	0.759246	0.151067	P06493	CDK1_HUMAN	CDK1
11.7488	11.5746	11.6885	12.011	11.7525	11.7463	3	0.754518	-0.165933	Q14527	HLTF_HUMAN	HLTF
11.2417	10.4689	10.5741	11.1791	11.1888	11.1119	2	0.75274	-0.398393	Q7Z417	NUFP2_HUMAN	NUFIP2
15.693	15.6886	15.5425	15.5057	15.5612	15.0937	4	0.751825	0.254498	Q5T9L3	WLS_HUMAN	WLS
11.4311	10.9658	11.1274	9.81296	10.8208	10.9786	4	0.751256	0.637341	Q96K12	FACR2_HUMAN	FAR2
11.7851	12.1162	12.1413	12.2656	12.2381	12.1347	3	0.750838	-0.198598	P09960	LKHA4_HUMAN	LTA4H
14.3028	14.3497	14.3685	14.1817	14.2756	13.7252	2	0.750337	0.279509	Q16186	ADRM1_HUMAN	ADRM1
11.0986	11.2271	10.0392	11.5121	11.3784	11.3286	2	0.745972	-0.618084	O60231	DHX16_HUMAN	DHX16
11.7328	11.4317	11.315	11.311	11.3328	11.1955	2	0.744802	0.213435	Q13472	TOP3A_HUMAN	TOP3A
12.4375	11.5602	11.8221	12.504	12.4156	12.221	12	0.739409	-0.440317	A8K2U0	A2ML1_HUMAN	A2ML1
13.7734	13.4736	13.7422	14.0513	13.7279	13.8553	4	0.736903	-0.215045	Q9Y6W3	CAN7_HUMAN	CAPN7
13.4795	13.4559	13.285	13.288	13.3603	13.1163	10	0.734268	0.15192	P61221	ABCE1_HUMAN	ABCE1
11.7652	11.7704	11.727	11.9053	12.1196	11.7525	2	0.732595	-0.171625	Q13617	CUL2_HUMAN	CUL2
12.0506	12.0545	12.1194	11.7723	11.383	12.0872	6	0.731883	0.327312	Q4VCS5	AMOT_HUMAN	AMOT
12.2538	12.1064	12.253	12.2143	12.3544	12.4019	9	0.731463	-0.119162	P55786	PSA_HUMAN	NPEPPS
11.8503	11.9908	11.8958	11.9924	12.086	11.9417	2	0.730748	-0.0943874	Q6P1J9	CDC73_HUMAN	CDC73
12.1789	12.0795	11.9552	11.9344	12.0148	11.9271	2	0.730163	0.112463	P13995	MTDC_HUMAN	MTHFD2
12.1388	11.8533	11.946	11.8489	11.8826	11.7813	2	0.727468	0.141764	B7ZAQ6;P0CG08	GPHRA_HUMAN;GPHRB_HUMAN	GPR89A;GPR89B
11.9016	11.4877	11.8205	11.8777	11.92	12.0777	2	0.722621	-0.22188	P20042	IF2B_HUMAN	EIF2S2
13.6504	13.5589	13.7614	13.7808	13.7177	14.1061	6	0.722514	-0.211283	P31948	STIP1_HUMAN	STIP1
13.1541	13.025	12.8963	12.9266	12.6944	12.9398	2	0.719602	0.171575	O60427	FADS1_HUMAN	FADS1
12.327	12.3154	12.1975	12.4687	12.3031	12.3674	9	0.718357	-0.0997731	P53621	COPA_HUMAN	COPA
13.1272	13.0804	13.0374	13.0733	13.0007	12.8833	9	0.717334	0.0959218	P47897	SYQ_HUMAN	QARS1
12.5938	12.791	12.7137	13.2141	12.9724	12.6826	2	0.716011	-0.256873	Q16611	BAK_HUMAN	BAK1
11.5208	11.4672	11.304	11.0532	11.4763	10.948	2	0.712344	0.271474	Q9NV96	CC50A_HUMAN	TMEM30A
11.9387	12.9644	12.928	12.8266	13.255	13.7305	2	0.708591	-0.660328	P35030	TRY3_HUMAN	PRSS3
11.7477	11.8406	11.7806	11.9801	12.3975	11.8116	2	0.708268	-0.27346	Q96TA2	YMEL1_HUMAN	YME1L1
13.4018	12.3204	12.9461	13.6435	13.1644	13.4549	20	0.707259	-0.531511	Q13835	PKP1_HUMAN	PKP1
13.4602	13.4429	13.5694	13.502	13.3291	13.2461	6	0.706613	0.1318	Q13772	NCOA4_HUMAN	NCOA4
13.1855	13.1227	13.0672	13.0891	12.7774	13.0351	12	0.706428	0.157969	Q9ULT8	HECD1_HUMAN	HECTD1
14.2549	14.3804	14.1678	14.6814	14.2556	14.5067	3	0.705587	-0.213565	P68431;P84243;Q16695;Q71DI3	H31T_HUMAN;H31_HUMAN;H32_HUMAN;H33_HUMAN	H3-3A;H3-4;H3C1;H3C15
11.909	11.8643	11.0837	12.3317	11.8931	12.0126	2	0.70398	-0.460144	Q8NC42	RN149_HUMAN	RNF149
11.6248	11.7326	11.9083	11.9942	11.9711	11.7877	5	0.703611	-0.162447	P55884	EIF3B_HUMAN	EIF3B
12.7873	12.8814	12.7163	12.6195	12.4258	12.7969	7	0.70343	0.180936	P13797	PLST_HUMAN	PLS3
11.1172	10.812	10.5025	10.4543	10.7206	10.0759	2	0.695612	0.393631	Q86UP2	KTN1_HUMAN	KTN1
13.1782	13.0875	12.8458	13.0465	13.3419	13.397	2	0.694914	-0.224623	P46783	RS10_HUMAN	RPS10
12.2458	12.1416	12.0128	12.3278	12.3473	12.1477	5	0.692505	-0.140831	Q9BXW9	FACD2_HUMAN	FANCD2
11.9024	11.8067	11.9862	11.9239	12.0493	12.3733	4	0.687985	-0.217079	Q96AE4	FUBP1_HUMAN	FUBP1
11.8135	11.9902	11.8075	11.8507	11.7328	11.5751	8	0.687734	0.150837	Q92616	GCN1_HUMAN	GCN1
13.2602	13.0882	13.0547	13.068	12.9862	13.0419	6	0.683603	0.102348	Q9BZX2	UCK2_HUMAN	UCK2
16.3433	16.3461	16.4265	16.4032	16.1896	16.0937	28	0.681388	0.143104	P22314	UBA1_HUMAN	UBA1
13.9271	13.9887	13.9607	14.24	14.0473	13.9641	6	0.679039	-0.124978	P12004	PCNA_HUMAN	PCNA
10.1891	9.82344	10.2427	9.96093	9.6655	9.9127	2	0.675906	0.238697	Q969M3	YIPF5_HUMAN	YIPF5
14.1749	14.1366	14.0369	14.1362	13.9324	13.7523	7	0.675178	0.175853	Q15758	AAAT_HUMAN	SLC1A5
12.0501	12.3266	11.998	12.3383	12.2162	12.3027	2	0.6749	-0.160836	P61160	ARP2_HUMAN	ACTR2
11.6856	11.7717	11.7239	11.8544	11.7199	11.8175	4	0.674696	-0.0701701	Q9HD45	TM9S3_HUMAN	TM9SF3
12.2536	12.5214	12.2929	12.1649	12.29	11.6091	4	0.674451	0.334656	O76024	WFS1_HUMAN	WFS1
11.6717	11.4797	11.5468	11.7	11.6146	11.6566	2	0.672684	-0.0910165	Q7L0J3	SV2A_HUMAN	SV2A
10.6175	10.5593	10.6335	10.148	10.6891	10.2051	3	0.671123	0.256043	P18850	ATF6A_HUMAN	ATF6
11.3818	11.3084	11.6029	11.7766	11.4663	11.6076	4	0.668686	-0.185796	Q15459	SF3A1_HUMAN	SF3A1
12.0438	11.99	11.639	11.9453	12.1401	12.3456	2	0.667701	-0.252727	Q07666	KHDR1_HUMAN	KHDRBS1
12.3594	12.4769	12.7819	12.2186	12.4153	12.3694	2	0.667671	0.204962	Q96GQ5	RUS1_HUMAN	C16orf58
11.63	11.679	11.8036	11.6085	11.2475	9.77967	2	0.666624	0.825663	Q8NBX0	SCPDL_HUMAN	SCCPDH
11.2334	11.0557	11.3029	11.2877	11.2709	11.4141	3	0.666045	-0.126911	P11387	TOP1_HUMAN	TOP1
13.4232	13.3751	13.3501	13.3104	13.3491	13.0157	10	0.665745	0.157777	P35221	CTNA1_HUMAN	CTNNA1
11.7924	11.6803	11.9468	11.6608	11.6865	11.723	2	0.665081	0.116396	Q13283	G3BP1_HUMAN	G3BP1
11.0794	10.7101	10.8092	10.9586	11.508	11.0312	3	0.663751	-0.299671	Q8WVM8	SCFD1_HUMAN	SCFD1
12.4806	12.5029	12.6569	12.5282	12.4329	12.2956	6	0.66352	0.127881	P86790;P86791	CCZ1B_HUMAN;CCZ1_HUMAN	CCZ1;CCZ1B
11.327	11.5939	11.7636	11.1235	11.4341	11.4181	2	0.659273	0.236284	P38606	VATA_HUMAN	ATP6V1A
11.0289	11.1647	10.8843	10.85	10.9885	10.4392	3	0.657294	0.266769	Q9C0C7	AMRA1_HUMAN	AMBRA1
11.3949	10.9986	11.46	11.2236	10.9168	10.9586	2	0.657084	0.251467	Q8TE76	MORC4_HUMAN	MORC4
12.0748	11.8619	12.6601	12.7076	12.3694	12.6553	2	0.656924	-0.378438	P30086	PEBP1_HUMAN	PEBP1
12.0748	11.9244	12.0281	11.8211	11.9096	12.0007	2	0.653373	0.0986417	O60784	TOM1_HUMAN	TOM1
12.7718	12.8676	12.7817	12.9611	12.8693	12.8163	13	0.653262	-0.075243	O75534	CSDE1_HUMAN	CSDE1
10.6003	10.7936	10.6238	9.75692	10.2655	10.7389	2	0.653227	0.418802	Q8WVB6	CTF18_HUMAN	CHTF18
11.9124	11.7213	11.7915	11.2207	11.9411	11.1238	4	0.651266	0.379895	Q92643	GPI8_HUMAN	PIGK
12.4227	12.6271	12.5918	12.5287	11.9947	10.5269	4	0.6488	0.863818	P04920	B3A2_HUMAN	SLC4A2
10.0558	10.1772	10.7049	10.3328	9.73799	9.49534	3	0.648432	0.457267	Q8NCM8	DYHC2_HUMAN	DYNC2H1
12.0662	12.0015	12.18	11.949	12.0618	11.6062	4	0.648158	0.210244	P60660	MYL6_HUMAN	MYL6
13.1484	13.0801	13.1462	13.1396	12.9693	13.0313	5	0.647315	0.0781638	P25686	DNJB2_HUMAN	DNAJB2
12.6993	12.6081	12.548	12.8223	12.5821	12.9493	3	0.644864	-0.166093	O14545	TRAD1_HUMAN	TRAFD1
12.7977	12.8706	12.6083	12.6416	12.6882	12.5918	14	0.643931	0.118327	Q6P2Q9	PRP8_HUMAN	PRPF8
11.8213	11.7025	11.8998	11.7335	11.7398	11.3576	2	0.642886	0.197583	P05549;Q92481	AP2A_HUMAN;AP2B_HUMAN	TFAP2A;TFAP2B
12.032	12.0474	12.2376	12.1671	12.1788	12.396	6	0.642457	-0.141647	Q12906	ILF3_HUMAN	ILF3
13.5345	13.4686	13.3367	13.7843	13.4755	13.5474	5	0.639572	-0.155806	Q12905	ILF2_HUMAN	ILF2
12.8279	13.1081	13.2965	13.4165	13.2205	13.2337	4	0.639479	-0.212746	Q9UHR5	S30BP_HUMAN	SAP30BP
13.2679	13.4006	13.2685	13.3631	13.4432	13.3537	8	0.639477	-0.0743666	P50395	GDIB_HUMAN	GDI2
11.5771	11.5182	11.3772	11.4104	11.0528	9.43377	2	0.633199	0.858496	P48634	PRC2A_HUMAN	PRRC2A
18.4933	18.4278	18.3299	18.3417	18.3868	18.291	24	0.632497	0.0771529	P11142	HSP7C_HUMAN	HSPA8
12.7514	11.655	13.0175	12.9398	13.1682	13.0926	5	0.631746	-0.592204	Q9UI42	CBPA4_HUMAN	CPA4
13.2783	13.5296	13.2464	13.2271	13.2945	13.0571	8	0.625288	0.15853	P50991	TCPD_HUMAN	CCT4
12.962	12.4308	13.5196	13.2067	13.4047	13.794	5	0.624391	-0.497682	Q01469	FABP5_HUMAN	FABP5
12.2244	12.2878	12.5752	12.2701	12.2201	12.1035	3	0.623633	0.164538	Q6IA86	ELP2_HUMAN	ELP2
11.4312	11.4797	11.7549	11.6027	11.7172	11.8812	2	0.620895	-0.178415	Q99798	ACON_HUMAN	ACO2
12.9098	12.9249	12.8679	12.8264	12.9147	12.7269	7	0.617676	0.0781981	Q9UKG1	DP13A_HUMAN	APPL1
14.7854	14.8482	14.7858	14.967	14.8863	14.7912	11	0.613276	-0.0750389	P60842	IF4A1_HUMAN	EIF4A1
12.0576	11.9641	12.2092	11.8661	11.9547	12.0473	2	0.613085	0.120902	Q9UK61	TASOR_HUMAN	TASOR
11.3271	11.3237	11.8455	10.3865	10.9548	11.5773	2	0.613001	0.525931	O60884	DNJA2_HUMAN	DNAJA2
12.5515	12.6048	12.5511	12.7247	12.5754	12.607	5	0.612222	-0.066589	Q7Z7L1	SLN11_HUMAN	SLFN11
12.7977	12.7416	12.4576	12.8184	12.877	12.7549	3	0.610881	-0.151161	Q00325	MPCP_HUMAN	SLC25A3
11.8634	12.0113	12.1864	12.2207	12.0547	12.2337	2	0.61076	-0.149342	Q9HCS7	SYF1_HUMAN	XAB2
12.1463	11.4734	11.6988	10.3284	10.0557	12.1438	2	0.609528	0.930202	Q9UHX1	PUF60_HUMAN	PUF60
10.5857	10.4397	9.94482	10.1468	10.141	9.39561	2	0.608891	0.428957	Q9Y383	LC7L2_HUMAN	LUC7L2
11.4592	11.2053	11.1929	11.7822	11.6477	11.2111	2	0.606782	-0.261229	Q16625	OCLN_HUMAN	OCLN
12.8161	11.586	12.2024	12.766	12.5199	12.8019	6	0.605382	-0.49442	Q96QA5	GSDMA_HUMAN	GSDMA
10.0766	10.2157	10.932	11.2777	10.6239	10.6856	3	0.603633	-0.454311	Q96FQ6	S10AG_HUMAN	S100A16
13.1791	12.9789	12.9552	12.7223	13.0249	12.909	3	0.602837	0.152343	Q12756	KIF1A_HUMAN	KIF1A
12.1499	12.3119	12.1985	12.2092	12.3405	12.4584	11	0.599981	-0.115941	O75643	U520_HUMAN	SNRNP200
11.0913	11.3636	11.3379	11.1651	11.1532	10.3989	2	0.598974	0.358524	Q16537	2A5E_HUMAN	PPP2R5E
12.8499	11.3963	11.5527	12.8241	12.2226	12.7496	4	0.598171	-0.665804	P23490	LORI_HUMAN	LORICRIN
12.6062	12.3192	12.7179	12.1446	12.5722	12.2139	4	0.597267	0.237543	Q8TC12	RDH11_HUMAN	RDH11
12.259	11.7328	12.5128	12.9169	12.267	12.5131	4	0.597108	-0.39741	P04080	CYTB_HUMAN	CSTB
14.0344	14.1711	14.3226	15.3378	14.3202	14.2817	9	0.591017	-0.470535	P04083	ANXA1_HUMAN	ANXA1
12.1683	11.7188	11.5569	11.4911	11.712	10.0043	2	0.5874	0.745507	Q8IWF2	FXRD2_HUMAN	FOXRED2
12.3906	12.2952	12.8565	12.7411	12.6714	12.8412	2	0.587248	-0.237144	P06748	NPM_HUMAN	NPM1
12.8724	12.9499	12.8613	12.97	12.8958	13.2192	6	0.587086	-0.133779	Q12931	TRAP1_HUMAN	TRAP1
11.2473	11.1061	11.0755	11.1363	11.0117	10.5523	3	0.584659	0.242859	Q5H9R7	PP6R3_HUMAN	PPP6R3
14.4014	14.4014	14.3215	14.2149	14.4124	14.2232	5	0.583651	0.0913019	O95229	ZWINT_HUMAN	ZWINT
11.758	11.949	11.9476	11.0551	11.4407	12.0248	2	0.583537	0.378022	Q86YV9	HPS6_HUMAN	HPS6
12.3786	12.5319	12.1987	12.4437	11.9608	11.9781	2	0.5834	0.24218	Q14738	2A5D_HUMAN	PPP2R5D
14.3352	14.1963	14.3794	14.3761	14.327	14.5369	2	0.582096	-0.109707	P30566	PUR8_HUMAN	ADSL
12.2165	12.0768	12.4277	12.0481	12.1601	12.0959	2	0.578499	0.138998	P29992	GNA11_HUMAN	GNA11
14.1628	13.4723	14.6317	14.396	14.5362	14.6862	10	0.578477	-0.450521	P01876	IGHA1_HUMAN	IGHA1
11.7756	11.7453	11.9045	11.723	11.5516	11.8044	2	0.577505	0.115458	Q9H974	QTRT2_HUMAN	QTRT2
12.093	12.2894	12.2365	11.984	12.19	12.1181	2	0.576467	0.108956	Q01581	HMCS1_HUMAN	HMGCS1
11.9047	12.0787	12.2405	12.1465	11.7516	11.5732	2	0.57186	0.250878	Q9UN37	VPS4A_HUMAN	VPS4A
12.4481	12.4262	12.3809	12.5519	12.4912	12.3993	7	0.571268	-0.0623674	Q96RL1	UIMC1_HUMAN	UIMC1
10.6129	10.7682	11.01	10.7679	9.99527	10.6205	2	0.566167	0.3358	P62333	PRS10_HUMAN	PSMC6
10.3963	10.291	10.4781	11.0283	10.4433	10.4574	2	0.564928	-0.254583	O75874	IDHC_HUMAN	IDH1
11.6173	11.3404	11.6549	11.5014	11.3453	11.3418	3	0.558592	0.141381	Q5T447	HECD3_HUMAN	HECTD3
11.5445	11.784	11.739	11.4958	11.2187	11.7306	4	0.556714	0.207472	Q7Z3T8	ZFY16_HUMAN	ZFYVE16
13.9835	13.8876	13.8815	14.3436	14.0434	13.8858	4	0.555834	-0.173419	Q9P0I2	EMC3_HUMAN	EMC3
11.9859	12.1262	12.0869	12.0898	12.112	12.1915	9	0.551922	-0.0647605	P27708	PYR1_HUMAN	CAD
11.961	11.8823	12.185	12.028	12.1472	12.3077	6	0.551681	-0.151541	P11047	LAMC1_HUMAN	LAMC1
13.2323	13.2546	13.3952	13.3379	13.325	13.5373	6	0.548212	-0.106071	P43246	MSH2_HUMAN	MSH2
14.0218	13.7826	13.9195	13.9007	13.7921	13.6865	16	0.547018	0.114895	Q9NZI8	IF2B1_HUMAN	IGF2BP1
13.7897	13.136	14.1311	14.2438	14.0957	13.8715	4	0.546374	-0.384717	P47929	LEG7_HUMAN	LGALS7
11.8621	11.8185	11.8732	10.3552	11.7902	11.6919	4	0.546311	0.572178	Q9UK99	FBX3_HUMAN	FBXO3
11.6191	11.0321	12.3556	12.0171	11.9724	12.6496	2	0.545576	-0.544104	P02787	TRFE_HUMAN	TF
12.4276	12.6386	12.5163	12.6086	12.6082	12.5928	7	0.544853	-0.0756556	P26640	SYVC_HUMAN	VARS1
12.1317	12.1246	9.98377	12.2596	12.4505	12.1776	2	0.541907	-0.88256	Q7Z2K6	ERMP1_HUMAN	ERMP1
11.7675	12.0324	12.1436	11.918	11.7176	11.8446	4	0.54135	0.154425	Q10570	CPSF1_HUMAN	CPSF1
14.7383	14.0095	14.2092	14.7777	14.4081	14.6661	9	0.541156	-0.298309	Q13867	BLMH_HUMAN	BLMH
12.2031	11.8162	13.0763	10.1906	11.9795	12.211	4	0.540476	0.904845	P53634	CATC_HUMAN	CTSC
11.8062	11.3867	11.8394	11.8268	11.8566	11.8872	2	0.540028	-0.179444	Q5SQN1	SNP47_HUMAN	SNAP47
11.9588	11.3189	11.5865	11.7269	11.0221	11.0177	2	0.538187	0.36579	Q96CW1	AP2M1_HUMAN	AP2M1
10.5765	9.85232	10.6989	10.5664	10.6465	10.9936	2	0.53806	-0.359609	P10253	LYAG_HUMAN	GAA
12.3796	12.0911	12.3684	12.654	12.1645	12.8083	5	0.536788	-0.262568	Q16610	ECM1_HUMAN	ECM1
12.3818	12.6847	12.3926	12.8789	12.7636	12.4285	5	0.536718	-0.203941	Q9UJX2	CDC23_HUMAN	CDC23
10.6597	9.98954	11.1461	10.7831	10.922	11.6865	3	0.536649	-0.532102	O14773	TPP1_HUMAN	TPP1
15.5219	15.1359	15.1545	15.85	15.509	15.2409	2	0.534574	-0.262481	P84098	RL19_HUMAN	RPL19
11.1816	11.3676	11.1593	11.1073	11.2027	10.1353	2	0.534431	0.421065	Q8IXI1	MIRO2_HUMAN	RHOT2
12.1389	11.7576	12.5232	12.2152	12.5097	12.6044	9	0.534371	-0.303205	O75369	FLNB_HUMAN	FLNB
12.7395	12.7044	12.8994	13.0485	12.7386	12.9523	6	0.53105	-0.132031	P12081	HARS1_HUMAN	HARS1
12.216	12.5929	12.6042	12.7432	12.4889	12.7222	3	0.524005	-0.180416	Q15365	PCBP1_HUMAN	PCBP1
12.014	11.6383	11.5303	11.9881	11.7323	12.1308	2	0.523175	-0.222882	P33121	ACSL1_HUMAN	ACSL1
12.6877	12.836	12.6259	13.0168	12.916	12.6582	3	0.523117	-0.147136	O60749	SNX2_HUMAN	SNX2
15.2236	14.2654	15.4754	15.3245	15.3884	15.5977	12	0.522069	-0.448743	P29508	SPB3_HUMAN	SERPINB3
12.5429	12.5054	12.4033	12.5509	12.3147	12.053	2	0.521458	0.177669	Q9NR50	EI2BG_HUMAN	EIF2B3
14.0755	13.8359	13.9076	14.0955	14.2319	13.9093	3	0.521046	-0.139235	P25789	PSA4_HUMAN	PSMA4
12.4437	12.0548	12.1425	12.2402	12.0066	11.7149	3	0.516992	0.226443	Q15435	PP1R7_HUMAN	PPP1R7
11.6598	11.7643	11.926	11.8902	11.7986	12.0084	2	0.515521	-0.115666	O95394	AGM1_HUMAN	PGM3
12.2463	11.8874	12.1367	12.133	12.2795	12.2663	5	0.514416	-0.13611	Q9UHB9	SRP68_HUMAN	SRP68
12.8086	12.9404	12.99	12.8483	12.8405	12.8589	8	0.514072	0.0637709	Q92598	HS105_HUMAN	HSPH1
12.6181	12.6665	12.7501	12.5124	12.7037	12.5804	3	0.512276	0.0794385	Q99614	TTC1_HUMAN	TTC1
10.3985	10.5273	10.8259	10.1054	10.5111	10.4943	2	0.510793	0.213664	P61204;P84077	ARF1_HUMAN;ARF3_HUMAN	ARF1;ARF3
17.6636	17.7077	17.5459	17.5835	17.6253	17.4874	26	0.510178	0.0736542	P0DMV8;P0DMV9	HS71A_HUMAN;HS71B_HUMAN	HSPA1A;HSPA1B
12.4254	12.4677	12.5127	12.7247	12.5085	12.4655	2	0.508369	-0.0976206	Q5T9A4	ATD3B_HUMAN	ATAD3B
11.8563	11.5542	11.9081	11.6416	11.7452	10.587	2	0.508357	0.448293	P51148	RAB5C_HUMAN	RAB5C
11.857	12.1093	11.9824	9.55407	11.9957	11.7092	2	0.506989	0.896555	Q14457	BECN1_HUMAN	BECN1
11.2662	11.3108	11.3476	11.3085	11.0564	11.2746	3	0.504217	0.0950184	Q9UJS0	CMC2_HUMAN	SLC25A13
14.09	14.2473	13.8836	14.0705	13.9026	13.7839	4	0.503911	0.154629	P40938	RFC3_HUMAN	RFC3
11.3089	11.0147	11.4093	9.93819	11.6811	10.1901	2	0.503731	0.641169	P13591	NCAM1_HUMAN	NCAM1
12.3678	12.1499	12.1406	12.4365	12.3696	12.2029	2	0.502839	-0.116912	Q9BVK6	TMED9_HUMAN	TMED9
14.0785	14.1128	14.0264	14.0873	13.8927	14.0223	19	0.502347	0.0718031	P12956	XRCC6_HUMAN	XRCC6
11.6494	11.8009	11.8754	11.8047	11.6483	11.4673	6	0.500241	0.135133	Q9BTE3	MCMBP_HUMAN	MCMBP
11.8824	11.7656	11.4398	11.7739	11.2536	11.3463	2	0.500197	0.238018	Q9BWH2	FUND2_HUMAN	FUNDC2
10.8599	11.0236	10.5957	11.0024	11.54	10.8037	2	0.499228	-0.288965	Q14157	UBP2L_HUMAN	UBAP2L
10.5994	10.8503	10.1351	10.9205	10.5699	10.9143	3	0.498622	-0.273346	Q96R06	SPAG5_HUMAN	SPAG5
12.4137	12.5284	12.5564	12.4706	12.4782	12.1145	2	0.495728	0.145068	Q92989	CLP1_HUMAN	CLP1
12.633	12.5273	12.2739	12.4958	12.8645	12.5959	3	0.49562	-0.174007	Q99567	NUP88_HUMAN	NUP88
14.0654	13.1074	13.9556	14.2403	13.9257	14.0399	31	0.49534	-0.359183	P14923	PLAK_HUMAN	JUP
10.9275	10.5702	10.8602	11.0178	10.2661	9.86343	2	0.495036	0.403529	Q7Z434	MAVS_HUMAN	MAVS
12.4059	12.1691	12.4824	12.5466	12.3304	12.6133	2	0.494828	-0.144317	P30041	PRDX6_HUMAN	PRDX6
14.8707	14.1531	14.7478	14.9425	14.648	15.0273	7	0.492678	-0.282099	P32119	PRDX2_HUMAN	PRDX2
9.96216	10.1352	10.4641	11.4744	9.9885	10.6361	3	0.491317	-0.512532	P48594	SPB4_HUMAN	SERPINB4
12.8085	12.7689	12.8522	12.8866	12.4197	12.6619	4	0.489019	0.153761	Q9NQX7	ITM2C_HUMAN	ITM2C
11.293	11.2408	11.1932	11.276	11.0646	11.1592	3	0.487959	0.07575	Q99848	EBP2_HUMAN	EBNA1BP2
12.0994	12.0728	12.172	12.0891	11.9449	9.60905	2	0.487313	0.900389	Q9UNH6	SNX7_HUMAN	SNX7
11.8652	11.7771	11.5417	11.8079	11.982	11.7792	2	0.483163	-0.128366	Q9P289	STK26_HUMAN	STK26
13.4846	13.4588	13.7592	13.9489	13.6674	13.577	6	0.481516	-0.163538	Q13838	DX39B_HUMAN	DDX39B
12.6492	12.5566	12.5929	12.5968	12.5585	12.0347	3	0.480994	0.202914	O75925	PIAS1_HUMAN	PIAS1
12.0008	11.7396	11.357	12.1988	12.0493	11.6636	2	0.479876	-0.271441	Q8WXW3	PIBF1_HUMAN	PIBF1
15.8215	15.0545	15.7994	15.8091	15.6783	16.1335	9	0.478352	-0.315177	P04406	G3P_HUMAN	GAPDH
12.4661	12.1108	11.7169	11.9573	12.7317	12.697	2	0.474815	-0.364071	P13804	ETFA_HUMAN	ETFA
11.5225	11.834	11.9512	11.9481	11.7855	12.0777	2	0.47481	-0.167886	Q99661	KIF2C_HUMAN	KIF2C
12.2437	12.0535	12.2247	12.1351	12.0188	12.1328	3	0.474798	0.0784518	Q13505	MTX1_HUMAN	MTX1
11.8786	11.7799	11.9529	11.857	12.0864	11.9411	3	0.471388	-0.0910279	Q9Y6M1	IF2B2_HUMAN	IGF2BP2
10.9563	11.2043	11.4363	11.2868	10.9118	10.6398	2	0.469402	0.252824	Q13509	TBB3_HUMAN	TUBB3
12.4205	12.4749	12.4438	12.4303	12.6361	12.4804	21	0.468768	-0.0692015	Q14204	DYHC1_HUMAN	DYNC1H1
10.6911	10.4636	10.6725	10.3869	11.0108	11.5074	2	0.468113	-0.359323	O43164	PJA2_HUMAN	PJA2
10.8675	10.4898	11.119	11.8223	10.5436	11.4834	2	0.467132	-0.457671	P13796	PLSL_HUMAN	LCP1
11.925	11.8832	12.0031	11.9243	11.913	11.8144	2	0.464476	0.0531886	Q9UNM6	PSD13_HUMAN	PSMD13
14.4453	13.3757	14.21	14.359	14.3564	14.3594	21	0.463411	-0.34792	Q08188	TGM3_HUMAN	TGM3
14.2873	14.1939	14.0625	14.7163	14.3373	14.101	10	0.461173	-0.203612	Q99755	PI51A_HUMAN	PIP5K1A
12.4454	12.6297	12.6793	12.7685	12.5412	12.7774	4	0.455118	-0.110921	P38919	IF4A3_HUMAN	EIF4A3
13.7485	13.7447	13.6831	13.6402	13.7608	13.6223	10	0.454303	0.0509946	Q05086	UBE3A_HUMAN	UBE3A
12.0991	10.4425	11.9756	12.0824	12.3048	11.8535	2	0.450977	-0.574516	P07686	HEXB_HUMAN	HEXB
11.4655	10.9321	11.175	11.5616	11.1976	11.3995	2	0.45055	-0.195394	P50454	SERPH_HUMAN	SERPINH1
13.7915	13.7601	13.7676	13.7485	13.865	13.8158	15	0.450536	-0.0366894	P09874	PARP1_HUMAN	PARP1
12.5454	12.3498	12.4041	12.436	12.3908	12.0477	2	0.448798	0.141604	Q6DKI1	RL7L_HUMAN	RPL7L1
12.345	12.2428	12.4824	12.3927	12.2549	12.0167	2	0.448059	0.135305	Q4ZIN3	MBRL_HUMAN	TMEM259
14.9906	14.9293	15.0157	14.8615	15.0365	14.8066	10	0.448044	0.0769978	P54727	RD23B_HUMAN	RAD23B
12.4999	12.228	12.268	12.2575	12.3215	12.0478	2	0.446812	0.123021	O95155	UBE4B_HUMAN	UBE4B
12.5129	12.4467	12.7085	12.8131	12.6786	12.5291	6	0.444745	-0.117577	O75131	CPNE3_HUMAN	CPNE3
11.2144	11.0652	11.1729	11.5899	10.9563	11.5611	2	0.443834	-0.218304	Q8WXI9	P66B_HUMAN	GATAD2B
11.923	11.6389	11.5993	12.0418	11.8913	11.6808	3	0.443761	-0.150929	Q13596	SNX1_HUMAN	SNX1
11.5373	11.4587	11.5053	11.462	11.4898	9.27172	2	0.443658	0.759265	P35251	RFC1_HUMAN	RFC1
13.3641	13.3788	13.4224	13.434	13.3213	13.1474	10	0.441078	0.0875181	Q13200	PSMD2_HUMAN	PSMD2
12.4938	12.1292	12.1051	12.0216	12.1894	12.1033	2	0.438986	0.137924	O96005	CLPT1_HUMAN	CLPTM1
13.7773	13.6449	13.6812	13.5019	14.1176	14.1296	2	0.4373	-0.215218	P54725	RD23A_HUMAN	RAD23A
14.0427	10.7697	11.8722	11.6462	10.1739	11.5825	3	0.43614	1.094	P08123	CO1A2_HUMAN	COL1A2
13.0233	13.0253	12.8077	12.9513	13.2861	13.0023	2	0.431558	-0.127828	O95905	ECD_HUMAN	ECD
14.4188	13.5318	14.442	14.4727	14.3183	14.5221	18	0.428843	-0.306794	P07355	ANXA2_HUMAN	ANXA2
11.7059	11.9381	12.0052	12.3215	11.8781	11.9451	2	0.427393	-0.165181	Q9UQR0	SCML2_HUMAN	SCML2
12.2719	12.0068	12.1362	12.0762	11.9947	12.0962	2	0.427361	0.082613	Q14203	DCTN1_HUMAN	DCTN1
12.5467	12.329	12.3421	12.2711	12.2895	12.4091	6	0.427281	0.0827131	O95793	STAU1_HUMAN	STAU1
12.3659	12.669	12.6096	12.6708	12.5481	12.7578	4	0.426505	-0.110739	Q9Y2L1	RRP44_HUMAN	DIS3
11.4898	11.8733	11.9436	11.5568	11.7317	11.5629	2	0.425802	0.151782	Q9P2S5	WRP73_HUMAN	WRAP73
14.2924	13.3252	14.3936	14.3594	14.2133	14.4811	10	0.424834	-0.347536	P05089	ARGI1_HUMAN	ARG1
12.0895	11.8445	12.025	12.0817	12.1181	12.0006	2	0.423325	-0.0804672	P62491;Q15907	RB11A_HUMAN;RB11B_HUMAN	RAB11A;RAB11B
12.5668	12.7226	12.5665	12.7529	12.6527	12.6384	8	0.422974	-0.0627174	Q9P2J5	SYLC_HUMAN	LARS1
14.4855	14.4996	14.4432	14.5226	14.4142	14.264	5	0.420478	0.075833	Q04323	UBXN1_HUMAN	UBXN1
11.3053	11.4839	11.383	11.3047	11.4483	10.9939	2	0.420454	0.141776	Q53HC5	KLH26_HUMAN	KLHL26
11.7187	11.2794	11.814	12.1853	11.8889	11.4999	3	0.419855	-0.254025	P80723	BASP1_HUMAN	BASP1
13.0608	13.2442	13.2607	13.2739	13.5003	13.1488	4	0.418497	-0.119065	Q13888;Q6P1K8	T2H2L_HUMAN;TF2H2_HUMAN	GTF2H2;GTF2H2C
11.5741	10.9819	11.1043	11.304	11.0658	9.97137	2	0.417793	0.43973	P35240	MERL_HUMAN	NF2
13.386	13.3872	13.2926	13.3349	13.4597	13.4122	8	0.416836	-0.0469901	Q99741	CDC6_HUMAN	CDC6
12.7649	12.7551	12.6142	12.7184	12.5894	12.6462	5	0.416791	0.0600503	Q9BW27	NUP85_HUMAN	NUP85
13.2951	13.2584	13.3993	13.2685	13.1727	13.3294	2	0.41592	0.0607376	Q92890	UFD1_HUMAN	UFD1
12.5791	12.8688	12.705	12.6486	12.7016	12.5005	7	0.415224	0.100734	Q5GLZ8	HERC4_HUMAN	HERC4
11.4891	10.2643	12.0563	11.7421	11.8594	11.7589	4	0.414905	-0.516916	P05164	PERM_HUMAN	MPO
11.4857	11.284	11.4513	11.266	11.5918	12.0587	3	0.41373	-0.231844	Q9NUQ3	TXLNG_HUMAN	TXLNG
11.4958	11.2689	11.2081	11.5024	11.5527	11.2737	3	0.411225	-0.118672	Q9Y5Q8	TF3C5_HUMAN	GTF3C5
11.9005	11.9183	11.6657	11.978	11.9713	11.8166	5	0.410869	-0.0937993	Q9Y450	HBS1L_HUMAN	HBS1L
11.3522	11.3171	11.5676	11.4303	11.3815	10.7551	2	0.410634	0.223344	Q9NXH9	TRM1_HUMAN	TRMT1
10.6229	10.6353	10.6971	10.8394	10.4941	11.3024	2	0.409455	-0.226882	Q96JH7	VCIP1_HUMAN	VCPIP1
11.3971	9.50287	11.8168	11.6166	11.3669	11.8196	6	0.40784	-0.695446	P04279	SEMG1_HUMAN	SEMG1
12.7528	11.9046	12.7899	12.5125	12.8374	13.0398	5	0.407095	-0.314113	O75635	SPB7_HUMAN	SERPINB7
12.9587	9.56863	12.5652	12.4652	13.4788	12.3886	2	0.406667	-1.08003	Q8TEM1	PO210_HUMAN	NUP210
12.4087	12.5319	12.0921	12.0751	12.4348	11.9714	2	0.405988	0.183814	O95476	CNEP1_HUMAN	CTDNEP1
13.6185	13.1099	14.8168	14.1394	14.354	14.5319	18	0.403119	-0.493382	P02788	TRFL_HUMAN	LTF
11.7637	11.9968	12.0616	12.029	11.9705	12.1022	2	0.402278	-0.0932026	Q13564	ULA1_HUMAN	NAE1
11.4517	11.6284	11.2381	11.5289	11.2186	11.0679	2	0.402216	0.167592	P42356	PI4KA_HUMAN	PI4KA
13.1272	13.4171	13.1844	13.3791	13.3017	13.3097	13	0.40202	-0.0873168	P04843	RPN1_HUMAN	RPN1
11.6522	11.098	11.1859	11.3465	10.6425	11.1714	2	0.401577	0.25857	Q9UIQ6	LCAP_HUMAN	LNPEP
13.2615	13.4083	13.4341	13.3517	13.0925	13.3648	11	0.401525	0.0983267	Q9UM54	MYO6_HUMAN	MYO6
11.7179	11.9798	11.9477	12.007	11.9457	11.9351	4	0.400003	-0.0807775	Q99829	CPNE1_HUMAN	CPNE1
12.3598	11.3726	12.9911	12.4354	12.6587	13.0581	4	0.399012	-0.476255	P01834	IGKC_HUMAN	IGKC
11.924	11.7018	11.4739	11.7754	11.0514	11.5626	2	0.398952	0.236773	Q04726	TLE3_HUMAN	TLE3
10.7265	10.7863	10.8609	10.1299	10.9348	10.6384	2	0.396791	0.223591	Q14126	DSG2_HUMAN	DSG2
10.6589	10.3515	10.2978	10.3332	10.7759	10.692	2	0.393428	-0.16429	P54886	P5CS_HUMAN	ALDH18A1
10.3065	10.3641	9.70521	10.3195	10.2276	10.4403	3	0.391871	-0.203854	Q99570	PI3R4_HUMAN	PIK3R4
13.1174	12.374	13.0799	13.1692	12.9847	13.1074	15	0.3916	-0.229986	Q8WVV4	POF1B_HUMAN	POF1B
13.1147	11.9684	12.642	12.7688	12.938	12.9558	3	0.389987	-0.312489	Q13510	ASAH1_HUMAN	ASAH1
11.9087	12.0422	11.841	11.8999	12.1138	12.0155	8	0.389839	-0.0790895	Q9C0C9	UBE2O_HUMAN	UBE2O
15.006	15.0205	15.1896	15.0338	14.9837	15.0295	5	0.389439	0.0563978	P17980	PRS6A_HUMAN	PSMC3
12.4026	12.3921	12.1052	12.5377	11.9396	11.6546	2	0.388268	0.256023	Q6NXE6	ARMC6_HUMAN	ARMC6
11.9415	11.6456	12.0636	11.9924	10.3337	11.8275	2	0.387968	0.499027	Q15833	STXB2_HUMAN	STXBP2
11.5325	11.8934	12.0387	12.2161	11.9106	11.855	3	0.386664	-0.172366	P35611	ADDA_HUMAN	ADD1
11.2339	11.0067	11.5752	11.0458	10.9723	11.2778	2	0.385782	0.173281	Q9H7D7	WDR26_HUMAN	WDR26
12.2412	11.8966	12.0318	12.306	12.1769	12.0354	2	0.384844	-0.116238	Q9BSJ2	GCP2_HUMAN	TUBGCP2
10.9878	10.9832	10.651	10.7213	11.2022	11.2558	2	0.384657	-0.185772	O00541	PESC_HUMAN	PES1
11.5016	11.2695	11.4288	11.5493	11.1927	10.9352	3	0.384338	0.174243	P53992	SC24C_HUMAN	SEC24C
13.4827	13.6199	13.8007	13.9101	13.8189	13.5579	5	0.384025	-0.127839	Q96G28	CFA36_HUMAN	CFAP36
13.2971	12.1843	13.2065	12.8395	13.3816	13.6342	2	0.383448	-0.389165	P0DOY2;P0DOY3	IGLC2_HUMAN;IGLC3_HUMAN	IGLC2;IGLC3
12.4164	11.9272	12.1254	12.035	12.0603	11.9804	2	0.382828	0.131091	Q49A26	GLYR1_HUMAN	GLYR1
14.5925	14.4051	14.4141	14.434	14.4488	14.3367	2	0.382633	0.064079	P06239;P06241;P07947	FYN_HUMAN;LCK_HUMAN;YES_HUMAN	FYN;LCK;YES1
13.3075	13.5473	13.7342	13.6835	13.5751	13.6786	5	0.379731	-0.116104	Q15366	PCBP2_HUMAN	PCBP2
11.6722	12.1605	11.7134	11.8897	11.8968	10.0093	2	0.378538	0.583436	Q9BUJ2	HNRL1_HUMAN	HNRNPUL1
13.3779	12.5825	13.5913	13.3085	13.5278	13.5711	7	0.376948	-0.285233	Q14574	DSC3_HUMAN	DSC3
11.1215	11.271	11.2657	9.68062	10.5567	11.7777	2	0.376712	0.547718	O75608	LYPA1_HUMAN	LYPLA1
12.5835	12.4855	12.4229	12.3557	12.3499	12.5622	8	0.372429	0.0746803	O60716	CTND1_HUMAN	CTNND1
12.115	12.1456	12.1378	12.1664	12.1011	12.2406	8	0.370206	-0.0365464	Q8WUM4	PDC6I_HUMAN	PDCD6IP
11.3676	11.3559	11.8016	11.4143	11.254	11.4401	3	0.368278	0.138918	Q13347	EIF3I_HUMAN	EIF3I
11.9217	10.8313	11.3637	11.7466	11.4471	11.8011	4	0.36684	-0.292685	Q6P4A8	PLBL1_HUMAN	PLBD1
11.868	11.2785	12.0455	12.0047	12.0242	11.8012	2	0.366544	-0.212726	P80188	NGAL_HUMAN	LCN2
11.5117	11.8859	11.6973	11.5838	11.947	9.7911	3	0.365745	0.590976	Q14680	MELK_HUMAN	MELK
11.2551	11.121	11.1302	11.3742	11.041	11.4286	2	0.365455	-0.112537	Q9NY93	DDX56_HUMAN	DDX56
10.7998	10.8359	10.6226	10.7032	11.3355	10.7727	2	0.365354	-0.184346	O15198;P84022;Q15796	SMAD2_HUMAN;SMAD3_HUMAN;SMAD9_HUMAN	SMAD2;SMAD3;SMAD9
12.1973	11.989	11.9709	12.0891	12.3418	12.0377	2	0.365015	-0.103818	P35250	RFC2_HUMAN	RFC2
11.7575	11.6537	11.6725	11.8378	11.7321	9.64504	2	0.363902	0.622914	P62937	PPIA_HUMAN	PPIA
10.2185	9.35569	9.61589	10.5387	9.89114	9.69573	2	0.360327	-0.311835	Q6PEV8	F199X_HUMAN	FAM199X
13.5278	13.4801	13.5162	13.3929	13.6524	12.9415	3	0.358321	0.17909	Q8TCT9	HM13_HUMAN	HM13
12.2937	12.4693	12.2107	12.3539	12.3714	12.4615	2	0.355179	-0.0710347	Q71F23	CENPU_HUMAN	CENPU
10.9526	10.4142	10.6592	10.675	9.9256	10.6755	2	0.352908	0.249934	Q9H330	TM245_HUMAN	TMEM245
11.2947	11.4647	11.3775	11.5931	11.3234	11.4537	3	0.350844	-0.077747	Q9H9A6	LRC40_HUMAN	LRRC40
11.9791	11.8078	11.6159	11.3535	12.0672	11.3104	3	0.347957	0.223858	Q16850	CP51A_HUMAN	CYP51A1
12.3567	12.1817	12.2637	12.0579	12.2108	12.3098	5	0.347111	0.0745017	O14818	PSA7_HUMAN	PSMA7
11.7397	11.4961	11.6498	11.4672	11.7908	11.0859	3	0.346983	0.180553	Q9Y617	SERC_HUMAN	PSAT1
13.3471	13.6554	13.5136	13.6644	13.4519	13.6939	2	0.346891	-0.0980934	O14730	RIOK3_HUMAN	RIOK3
12.9779	12.9325	12.9657	13.0165	12.911	12.7578	7	0.345462	0.0636336	Q9Y295	DRG1_HUMAN	DRG1
13.856	11.8813	12.5378	13.5944	12.8497	13.3837	4	0.345085	-0.517598	Q5T750	XP32_HUMAN	XP32
13.2563	12.9986	12.9999	13.2425	12.7511	12.8225	3	0.344879	0.146186	O14744	ANM5_HUMAN	PRMT5
11.5639	11.7087	11.602	11.6165	11.9632	11.605	2	0.341199	-0.10333	P38435	VKGC_HUMAN	GGCX
11.5641	11.7725	11.978	12.114	11.9733	11.6674	5	0.341032	-0.146685	Q9NSD9	SYFB_HUMAN	FARSB
10.9504	11.2419	11.2639	10.7923	11.1126	11.1695	2	0.339798	0.12732	Q9Y496	KIF3A_HUMAN	KIF3A
12.8663	12.8124	12.8603	13.3043	13.1666	12.6005	2	0.339647	-0.177463	Q6UWP7	LCLT1_HUMAN	LCLAT1
11.0438	10.4434	10.2805	10.3767	10.8191	11.6636	3	0.339484	-0.363906	Q5VVQ6	OTU1_HUMAN	YOD1
13.7789	13.7856	13.8967	13.7752	13.8876	13.962	8	0.339316	-0.0545047	Q00839	HNRPU_HUMAN	HNRNPU
12.2961	12.341	12.4519	12.4021	12.371	11.9005	3	0.339176	0.138473	O43502	RA51C_HUMAN	RAD51C
12.546	12.3796	12.2571	12.4903	12.0999	12.2444	2	0.339107	0.116034	Q99523	SORT_HUMAN	SORT1
13.3968	13.33	13.3427	13.4113	13.3165	13.1441	14	0.336278	0.0658751	A0AVT1	UBA6_HUMAN	UBA6
11.9147	11.802	12.0456	11.998	11.7281	11.7704	7	0.333937	0.0886186	Q96J02	ITCH_HUMAN	ITCH
10.5003	10.0416	10.6699	10.363	10.1062	10.2524	2	0.333761	0.163379	Q02383	SEMG2_HUMAN	SEMG2
12.1156	11.7597	12.0895	12.0788	11.8359	12.8169	4	0.33306	-0.25563	Q9H269	VPS16_HUMAN	VPS16
11.715	11.6055	11.5635	10.5143	11.5521	11.8382	2	0.332515	0.326507	P28370	SMCA1_HUMAN	SMARCA1
12.7522	12.0996	12.7398	12.9402	12.5109	12.7396	8	0.330806	-0.199706	P04792	HSPB1_HUMAN	HSPB1
22.7614	22.4015	22.5777	22.4676	22.8764	22.7856	15	0.330097	-0.129669	P0CG47;P0CG48;P62979;P62987	RL40_HUMAN;RS27A_HUMAN;UBB_HUMAN;UBC_HUMAN	RPS27A;UBA52;UBB;UBC
12.0477	12.021	12.0065	11.9166	12.1355	12.2767	2	0.330081	-0.0845305	P13667	PDIA4_HUMAN	PDIA4
12.3479	11.9341	12.4281	12.3559	12.2989	12.4301	2	0.325593	-0.124963	P61006;P61026;P62820;Q92928;Q92930;Q9H0U4	RAB10_HUMAN;RAB1A_HUMAN;RAB1B_HUMAN;RAB1C_HUMAN;RAB8A_HUMAN;RAB8B_HUMAN	RAB10;RAB1A;RAB1B;RAB1C;RAB8A;RAB8B
14.1657	14.1628	14.2776	14.24	14.1571	14.055	4	0.321651	0.0513477	P55061	BI1_HUMAN	TMBIM6
10.0515	10.4632	9.90861	10.5336	10.0178	10.4061	2	0.321171	-0.178047	Q9BQE5	APOL2_HUMAN	APOL2
12.0748	12.0198	12.0094	11.8567	11.5847	12.2251	3	0.320282	0.145841	Q8N766	EMC1_HUMAN	EMC1
11.9946	10.7136	12.5293	11.7831	12.3476	12.4601	4	0.319896	-0.451087	P69905	HBA_HUMAN	HBA1
11.2076	11.7965	11.6275	11.579	12.0402	11.5607	3	0.318447	-0.182764	Q9H2U1	DHX36_HUMAN	DHX36
11.8064	11.2222	11.6024	12.115	11.4783	11.6358	2	0.317933	-0.199372	Q9UKK9	NUDT5_HUMAN	NUDT5
13.2898	13.7073	13.663	13.597	13.4137	13.2709	4	0.317815	0.126172	Q8IVM0	CCD50_HUMAN	CCDC50
13.7259	13.9968	13.8687	14.0952	13.8419	13.9069	11	0.316029	-0.0842171	P62424	RL7A_HUMAN	RPL7A
12.2245	12.156	12.1615	11.8132	12.3126	12.0801	4	0.313778	0.112024	Q12788	TBL3_HUMAN	TBL3
12.7912	12.72	12.7406	12.8502	12.684	12.8558	11	0.312787	-0.0460742	Q15029	U5S1_HUMAN	EFTUD2
12.8007	12.7005	12.7915	12.8874	12.7244	12.8114	2	0.311712	-0.0434488	O75674	TM1L1_HUMAN	TOM1L1
12.1209	12.226	12.2173	12.1422	12.0303	12.2363	3	0.309122	0.0518258	Q8TAT6	NPL4_HUMAN	NPLOC4
11.7682	11.4415	11.25	12.4029	11.1933	11.7302	3	0.309098	-0.28886	Q9BYE4	SPR2G_HUMAN	SPRR2G
12.2869	12.1408	12.1204	12.1628	12.2575	12.2696	2	0.308735	-0.0472066	P09601	HMOX1_HUMAN	HMOX1
12.158	11.9931	12.2883	12.1691	12.0998	11.9091	2	0.307441	0.0871105	O14503	BHE40_HUMAN	BHLHE40
14.8615	13.7045	14.8184	14.7088	14.5963	14.9719	24	0.307244	-0.29755	Q08554	DSC1_HUMAN	DSC1
12.0469	9.9442	12.1612	11.9453	11.9433	11.8804	2	0.304199	-0.53889	Q9NZH8	IL36G_HUMAN	IL36G
12.1849	12.135	12.1724	12.3547	12.3404	12.0335	6	0.302727	-0.0787738	P05141	ADT2_HUMAN	SLC25A5
17.2278	17.5486	17.436	17.4833	17.1973	17.2437	16	0.302201	0.0959956	P68104;Q5VTE0	EF1A1_HUMAN;EF1A3_HUMAN	EEF1A1;EEF1A1P5
11.9403	12.1094	11.8379	12.2078	12.3184	11.7722	3	0.301778	-0.13698	O43747	AP1G1_HUMAN	AP1G1
11.7172	11.8787	11.9384	12.1585	11.6593	12.0957	3	0.301694	-0.126398	P49736	MCM2_HUMAN	MCM2
11.9035	12.042	12.1003	11.98	12.0616	12.194	3	0.301033	-0.0632763	O60488	ACSL4_HUMAN	ACSL4
11.0053	10.8417	11.4097	10.8149	11.2139	10.7283	2	0.299951	0.166509	Q96T58	MINT_HUMAN	SPEN
11.7018	11.7335	11.8743	11.953	11.5897	11.3844	4	0.296358	0.127527	Q01813	PFKAP_HUMAN	PFKP
11.9848	12.2831	12.6796	12.1029	12.1862	12.212	2	0.295839	0.148801	Q14103	HNRPD_HUMAN	HNRNPD
10.0091	10.6911	10.2853	10.7943	8.78931	10.0594	2	0.293093	0.4475	P31947	1433S_HUMAN	SFN
11.3346	10.7751	12.0457	11.1397	10.761	11.3749	2	0.290028	0.293287	A8MTY0	ZN724_HUMAN	ZNF724
12.2306	12.2726	12.2801	12.3409	12.3956	12.1859	9	0.289751	-0.0463362	Q14669	TRIPC_HUMAN	TRIP12
14.2523	14.0956	14.0998	14.2166	14.1431	13.7755	3	0.288609	0.104174	Q5TDH0	DDI2_HUMAN	DDI2
15.271	15.9369	16.194	15.6761	16.0318	16.4534	15	0.287899	-0.253125	P68363	TBA1B_HUMAN	TUBA1B
12.3876	12.7871	12.8442	12.8317	12.8078	12.6936	2	0.28151	-0.104738	Q8N5G2	MACOI_HUMAN	MACO1
11.99	11.8984	11.7095	11.5305	12.0494	11.6465	4	0.280558	0.123818	Q92624	APBP2_HUMAN	APPBP2
12.7834	12.3627	12.5396	13.5214	12.7762	12.2174	6	0.280244	-0.276412	Q9UBC9	SPRR3_HUMAN	SPRR3
12.1524	12.2972	12.3998	12.3195	12.2141	12.1258	3	0.27982	0.0633148	Q08945	SSRP1_HUMAN	SSRP1
11.5956	10.9922	11.3598	11.4021	11.397	10.3091	3	0.278736	0.279808	Q15018	ABRX2_HUMAN	ABRAXAS2
13.6569	13.5779	13.5174	13.8646	13.602	13.5176	11	0.277561	-0.0773424	Q9UNZ2	NSF1C_HUMAN	NSFL1C
11.2615	11.3106	11.3123	11.3605	11.1731	11.2327	2	0.273282	0.0393505	Q9NWS8	RMND1_HUMAN	RMND1
13.6398	13.3586	13.3729	13.605	13.3123	13.1066	3	0.271066	0.115783	Q8IV08	PLD3_HUMAN	PLD3
13.0174	13.1729	13.1137	13.0407	13.1403	12.9985	4	0.268751	0.0415169	Q13123	RED_HUMAN	IK
11.5369	11.2587	11.5032	11.3109	11.2826	11.4882	2	0.265752	0.0723406	Q92615	LAR4B_HUMAN	LARP4B
12.6657	12.5412	12.307	12.2647	12.4845	12.5051	4	0.265242	0.0865243	Q14152	EIF3A_HUMAN	EIF3A
13.8497	13.8657	13.7973	13.8491	13.9045	13.8224	10	0.265034	-0.0211086	Q96S55	WRIP1_HUMAN	WRNIP1
13.4072	12.9027	12.8604	13.0832	13.4165	13.0838	2	0.264645	-0.137711	P48163	MAOX_HUMAN	ME1
12.0102	11.8422	12.2233	11.9529	12.0924	12.348	3	0.264498	-0.105868	O75665	OFD1_HUMAN	OFD1
14.4255	13.335	14.2455	14.188	14.1362	14.3665	5	0.264417	-0.228271	P10599	THIO_HUMAN	TXN
11.9707	11.7862	11.6808	11.5837	11.3841	12.0459	3	0.264243	0.141324	A8MPP1	D11L8_HUMAN	DDX11L8
12.1949	12.0574	12.172	12.0093	12.2157	12.0483	3	0.263449	0.0503632	Q9UBN6	TR10D_HUMAN	TNFRSF10D
11.491	11.7754	10.9958	11.1216	11.4952	11.1344	2	0.262773	0.170351	O95219	SNX4_HUMAN	SNX4
12.6558	12.3723	12.5712	12.3794	12.4582	12.5667	6	0.258709	0.0650155	O15355	PPM1G_HUMAN	PPM1G
12.6531	13.0045	12.9407	12.9307	13.081	12.837	3	0.256515	-0.0834522	P52209	6PGD_HUMAN	PGD
13.5448	13.5858	13.8292	13.5484	13.4934	13.7069	11	0.255463	0.0703433	P34932	HSP74_HUMAN	HSPA4
11.9929	12.1279	12.0077	11.8664	12.1846	11.8528	3	0.255446	0.0749076	O75563	SKAP2_HUMAN	SKAP2
11.1187	11.3232	11.1512	11.4876	11.2154	11.1297	2	0.253345	-0.0798928	Q6PIY7	GLD2_HUMAN	TENT2
12.4529	11.13	11.999	12.3385	11.7739	12.2856	7	0.252265	-0.272046	Q6ZVX7	FBX50_HUMAN	NCCRP1
12.619	12.6309	12.9389	13.0225	12.6557	12.7942	2	0.25037	-0.0945339	Q9BPX3	CND3_HUMAN	NCAPG
11.4867	11.4674	11.3534	11.36	11.3593	11.4793	3	0.249238	0.0362606	Q9P253	VPS18_HUMAN	VPS18
10.2032	10.4432	10.7131	10.1576	10.3315	10.529	2	0.247102	0.113805	Q8IWI9	MGAP_HUMAN	MGA
11.5614	11.1862	11.1876	11.1818	11.3043	11.2051	3	0.246734	0.0813182	Q02880	TOP2B_HUMAN	TOP2B
11.2599	11.3415	11.1408	11.0989	11.3886	11.5041	3	0.245308	-0.0830816	P49005	DPOD2_HUMAN	POLD2
12.502	12.6597	12.4461	12.349	12.562	12.5263	8	0.244588	0.0568371	Q86XI2	CNDG2_HUMAN	NCAPG2
12.5974	12.7573	11.8626	12.783	12.5303	12.4451	3	0.242476	-0.180373	O15042	SR140_HUMAN	U2SURP
12.5167	12.2998	12.1642	12.1089	12.5844	12.6546	2	0.241652	-0.1224	P51114	FXR1_HUMAN	FXR1
12.0239	12.0703	11.8746	12.178	11.7197	11.7891	2	0.239969	0.0939808	Q16658	FSCN1_HUMAN	FSCN1
10.2328	10.9272	10.2999	10.9551	10.421	10.5788	2	0.238915	-0.164997	P50402	EMD_HUMAN	EMD
11.3141	11.0962	11.3116	11.1436	11.2349	11.6611	2	0.238244	-0.105928	Q9NRF8	PYRG2_HUMAN	CTPS2
12.8398	12.0117	13.4282	12.8611	13.0718	13.1047	8	0.238026	-0.252644	P01833	PIGR_HUMAN	PIGR
12.6756	12.8632	12.8522	12.7336	12.8131	12.7231	3	0.237031	0.0404189	Q9NZ01	TECR_HUMAN	TECR
12.712	12.5972	12.3707	12.7635	12.711	12.4542	7	0.235369	-0.0829277	Q99623	PHB2_HUMAN	PHB2
11.5583	11.5994	12.1384	11.6967	12.3114	11.745	2	0.218185	-0.15232	P58107	EPIPL_HUMAN	EPPK1
11.7853	11.8439	12.0058	11.8895	11.5874	11.9423	2	0.21768	0.0719945	O15371	EIF3D_HUMAN	EIF3D
12.1692	12.5345	12.3455	12.7107	12.638	12.078	2	0.216482	-0.125811	P14678;P63162	RSMB_HUMAN;RSMN_HUMAN	SNRPB;SNRPN
11.6191	11.3377	11.377	11.5761	10.2267	11.723	2	0.216292	0.269328	Q96L50	LLR1_HUMAN	LRR1
13.3882	12.4913	13.1295	13.2031	13.0811	13.1732	6	0.216027	-0.149469	Q06830	PRDX1_HUMAN	PRDX1
12.1727	12.2513	12.1504	12.3676	12.0651	12.3012	10	0.213331	-0.0531673	P23526	SAHH_HUMAN	AHCY
11.4501	11.4069	11.5076	11.5823	11.3531	11.5579	5	0.212874	-0.0429449	P46940	IQGA1_HUMAN	IQGAP1
11.7297	11.8789	11.5309	11.9532	11.8309	11.5948	2	0.21253	-0.0797927	Q9UI12	VATH_HUMAN	ATP6V1H
11.8295	12.1507	12.2562	11.9625	11.9789	12.0767	4	0.211938	0.0727727	Q9Y5Q9	TF3C3_HUMAN	GTF3C3
11.7617	11.553	11.7121	12.0322	11.6395	11.6025	2	0.211572	-0.082502	Q9BY44	EIF2A_HUMAN	EIF2A
12.5485	12.7036	12.783	12.7172	12.6734	12.7651	6	0.211149	-0.0401704	P31939	PUR9_HUMAN	ATIC
11.7419	11.8068	11.8425	11.9123	11.8018	11.7637	2	0.209768	-0.0289259	Q15375	EPHA7_HUMAN	EPHA7
11.2377	11.7281	11.6429	11.3366	11.6272	12.0683	2	0.209415	-0.141128	Q13885	TBB2A_HUMAN	TUBB2A
12.5567	12.4763	12.4823	12.5203	12.4496	12.4929	11	0.205011	0.0175381	P54136	SYRC_HUMAN	RARS1
12.4696	12.5092	12.405	12.507	12.5693	12.0443	4	0.20072	0.0876999	P08243	ASNS_HUMAN	ASNS
10.9759	10.7018	10.935	11.1672	9.71422	11.0094	5	0.197707	0.240656	Q9H0E2	TOLIP_HUMAN	TOLLIP
11.2829	11.0827	10.6255	11.062	11.2056	11.0325	2	0.196171	-0.103004	Q9H0H5	RGAP1_HUMAN	RACGAP1
12.1418	11.4307	12.7219	12.0842	12.1892	12.6446	2	0.194001	-0.20783	P13929	ENOB_HUMAN	ENO3
12.5758	12.2793	12.2933	12.2565	12.9675	12.3002	2	0.192547	-0.125321	P09543	CN37_HUMAN	CNP
13.4185	11.768	14.0344	12.0192	12.9713	13.0949	3	0.191502	0.378473	P17900	SAP3_HUMAN	GM2A
11.2579	10.4384	11.9221	9.74262	11.0308	11.7542	2	0.191314	0.363643	P09493	TPM1_HUMAN	TPM1
11.036	10.8671	10.8227	11.1217	10.3305	10.9073	2	0.190777	0.122077	P46821	MAP1B_HUMAN	MAP1B
12.7623	10.9691	13.4075	12.519	12.7077	13.0219	5	0.190336	-0.36992	Q96DA0	ZG16B_HUMAN	ZG16B
10.5944	11.0183	10.7499	10.8014	10.7139	10.6521	3	0.189868	0.0650775	O60942	MCE1_HUMAN	RNGTT
16.7711	14.0407	16.9512	14.3629	15.648	16.1444	6	0.189746	0.535915	P05090	APOD_HUMAN	APOD
12.4125	12.8013	12.7365	12.6124	12.6002	12.5571	5	0.189654	0.0601772	Q7Z569	BRAP_HUMAN	BRAP
11.3519	11.2911	11.0731	11.1357	11.4113	11.344	3	0.18783	-0.0582345	Q8N163	CCAR2_HUMAN	CCAR2
11.1869	10.905	10.8571	10.9961	10.7594	11.0035	2	0.185252	0.063317	P06756	ITAV_HUMAN	ITGAV
12.6711	12.6476	12.6102	12.6874	12.5174	12.8765	2	0.184096	-0.0508041	O60502	OGA_HUMAN	OGA
14.3665	14.5894	14.7792	14.5786	14.4748	14.5047	3	0.182472	0.0589987	Q92769	HDAC2_HUMAN	HDAC2
11.9606	12.184	11.8321	11.9381	11.9711	12.282	5	0.181199	-0.0715202	O14980	XPO1_HUMAN	XPO1
11.6011	11.4803	11.463	11.3008	11.5969	11.9021	3	0.180941	-0.0850836	P27348	1433T_HUMAN	YWHAQ
12.4878	12.4294	12.5507	12.3742	12.5583	12.4441	5	0.180628	0.0304267	P78347	GTF2I_HUMAN	GTF2I
10.115	9.69765	10.7586	10.2598	10.2454	10.5241	2	0.180624	-0.152677	O00391	QSOX1_HUMAN	QSOX1
12.4751	12.4468	12.2811	12.4641	12.3628	12.4758	12	0.180053	-0.0332966	P54577	SYYC_HUMAN	YARS1
12.9834	12.791	12.9354	12.9438	12.9972	12.8661	2	0.178108	-0.0324507	P52907	CAZA1_HUMAN	CAPZA1
11.0461	11.0532	11.0537	11.3848	11.2745	10.7619	2	0.176802	-0.0894117	Q9BTV4	TMM43_HUMAN	TMEM43
11.7788	11.7137	11.9066	11.76	11.9129	11.8265	6	0.176397	-0.0334266	Q8TEQ6	GEMI5_HUMAN	GEMIN5
11.8058	11.8536	11.986	11.9787	12.0751	11.7462	7	0.175253	-0.0515378	Q15386	UBE3C_HUMAN	UBE3C
11.674	11.4023	11.4641	11.6059	11.514	11.2262	4	0.174078	0.0647303	Q93009	UBP7_HUMAN	USP7
12.2384	12.1909	12.3475	12.6788	12.4563	11.9448	2	0.172072	-0.101043	O95208	EPN2_HUMAN	EPN2
11.7066	11.4893	11.549	11.9778	11.7548	10.2861	2	0.171236	0.242066	Q9NSE4	SYIM_HUMAN	IARS2
11.2759	11.7631	11.392	11.4413	11.2297	11.5275	3	0.170785	0.0774806	Q9BTU6	P4K2A_HUMAN	PI4K2A
11.0651	11.2148	11.2161	11.2464	11.4253	11.0032	2	0.170502	-0.0596301	Q8ND04	SMG8_HUMAN	SMG8
12.5724	11.9832	12.7271	12.4507	12.4146	12.7565	13	0.170027	-0.113058	P18206	VINC_HUMAN	VCL
11.3075	11.6575	11.7228	11.7023	11.6135	11.0478	3	0.168516	0.108103	Q9UHC7	MKRN1_HUMAN	MKRN1
10.4591	10.4511	10.3311	10.5641	10.3143	10.4749	2	0.167627	-0.0373144	Q92990	GLMN_HUMAN	GLMN
13.5899	12.2973	14.2988	13.8425	13.431	13.6983	6	0.164908	-0.261962	P68871	HBB_HUMAN	HBB
13.4415	11.9249	13.7781	13.004	13.3948	13.518	9	0.164036	-0.257432	Q8IW75	SPA12_HUMAN	SERPINA12
11.4585	11.2765	11.2047	11.1168	11.3819	11.2988	10	0.163999	0.0473986	P49815	TSC2_HUMAN	TSC2
12.3534	11.7086	12.7162	12.1898	12.4104	12.5918	6	0.163891	-0.137947	P06396	GELS_HUMAN	GSN
11.202	11.946	11.2321	11.2379	11.7784	10.9104	7	0.161814	0.151118	P0DPA2	VSIG8_HUMAN	VSIG8
12.8347	12.9356	12.7507	12.828	12.8658	12.744	3	0.161814	0.0277491	Q13868	EXOS2_HUMAN	EXOSC2
12.2276	12.3069	12.3097	12.4328	12.2787	12.2196	5	0.157292	-0.0289777	Q9Y5B9	SP16H_HUMAN	SUPT16H
12.0588	12.2224	12.3957	12.2041	12.2565	12.3498	5	0.15671	-0.0444377	Q9Y678	COPG1_HUMAN	COPG1
10.7464	10.3193	10.6683	10.0827	10.5454	10.798	2	0.155331	0.102628	Q9P2E9	RRBP1_HUMAN	RRBP1
10.9919	10.6461	11.4224	11.6111	9.73783	10.9814	2	0.152924	0.243368	P45973	CBX5_HUMAN	CBX5
13.5804	12.5447	14.0747	13.5429	13.6261	13.5851	2	0.152877	-0.184783	P01591	IGJ_HUMAN	JCHAIN
10.2613	10.4902	9.90598	10.2555	9.78413	10.3249	2	0.151681	0.0976779	Q9UI26	IPO11_HUMAN	IPO11
10.9668	11.1044	10.7523	10.815	10.9377	11.2822	3	0.151611	-0.0704381	Q14674	ESPL1_HUMAN	ESPL1
11.8114	11.4385	11.1948	11.0034	11.9461	11.066	2	0.15108	0.143069	Q12834	CDC20_HUMAN	CDC20
11.48	11.4879	11.5139	11.8003	11.3314	11.0999	2	0.150825	0.0834176	Q6P1M0	S27A4_HUMAN	SLC27A4
13.575	13.6071	13.9562	13.6433	13.6164	13.7262	11	0.149809	0.0508359	P06733	ENOA_HUMAN	ENO1
13.3326	11.2966	13.8604	11.7717	12.5574	13.1105	2	0.149434	0.350064	Q15828	CYTM_HUMAN	CST6
11.7543	12.1366	12.1703	12.2682	11.907	12.0879	5	0.147988	-0.0673227	Q9Y266	NUDC_HUMAN	NUDC
12.1051	11.8165	11.7243	12.1726	11.6955	11.9927	3	0.147841	-0.0716216	Q969T9	WBP2_HUMAN	WBP2
11.8517	11.8723	11.6683	12.192	11.5065	11.9447	3	0.147811	-0.0836643	P27824	CALX_HUMAN	CANX
13.6351	12.0288	14.6596	13.013	13.8156	14.5451	3	0.147264	-0.350037	P31025	LCN1_HUMAN	LCN1
11.1811	11.4194	11.3797	11.2767	11.6072	10.8104	2	0.145956	0.0952648	Q6ZRQ5	MMS22_HUMAN	MMS22L
12.4714	12.6069	12.6088	12.4946	12.6192	12.6509	2	0.145827	-0.0258586	Q9UFF9	CNOT8_HUMAN	CNOT8
10.6868	10.2388	11.4142	10.9004	10.6763	11.1944	2	0.142582	-0.143785	P20933	ASPG_HUMAN	AGA
12.655	12.9665	12.9638	12.7796	12.9419	13.006	6	0.14243	-0.0474126	O95373	IPO7_HUMAN	IPO7
11.9215	11.704	11.7339	11.8643	11.7909	11.5793	4	0.14125	0.0416479	Q8N7H5	PAF1_HUMAN	PAF1
11.0182	10.6818	10.4372	11.0907	11.1898	10.2449	3	0.139221	-0.129432	Q8WWK9	CKAP2_HUMAN	CKAP2
12.1962	12.0733	12.1022	12.1866	12.0055	12.2781	3	0.137607	-0.0328865	Q13616	CUL1_HUMAN	CUL1
12.0759	12.3964	12.1786	12.428	11.9016	12.1226	3	0.136239	0.0662616	Q5VYK3	ECM29_HUMAN	ECPAS
10.9112	10.7179	10.5722	10.7333	10.3723	10.8945	2	0.135215	0.0670827	Q15046	SYK_HUMAN	KARS1
14.485	12.4239	14.6294	12.921	13.6048	14.1444	3	0.134049	0.289367	O95969	SG1D2_HUMAN	SCGB1D2
11.0413	10.9811	10.8736	11.6417	10.6396	10.9424	2	0.133828	-0.109256	O00567	NOP56_HUMAN	NOP56
10.743	10.3752	9.80231	10.4878	10.5305	10.2183	3	0.133519	-0.105353	Q9Y5M8	SRPRB_HUMAN	SRPRB
13.6534	12.3276	13.9746	13.1676	13.5564	13.8152	8	0.133127	-0.194523	O75223	GGCT_HUMAN	GGCT
13.0567	13.107	13.1843	13.1442	13.152	12.9796	11	0.131478	0.0240784	Q92621	NU205_HUMAN	NUP205
11.6764	11.5938	11.6985	12.0022	10.4044	11.9937	2	0.130933	0.189516	Q9Y5X1	SNX9_HUMAN	SNX9
12.2414	12.2145	12.3827	12.1909	12.4853	12.271	5	0.129991	-0.0361687	Q92878	RAD50_HUMAN	RAD50
13.2855	13.2539	13.3214	13.3975	13.2028	13.3224	8	0.126233	-0.0206623	Q13310	PABP4_HUMAN	PABPC4
11.8947	12.0319	12.1306	12.097	12.1669	11.5947	4	0.125811	0.06622	P12277	KCRB_HUMAN	CKB
12.3119	11.4884	12.1889	12.0128	12.1052	12.1376	2	0.1254	-0.088769	P37837	TALDO_HUMAN	TALDO1
11.4294	11.4792	11.4666	11.5293	11.5242	11.2132	3	0.125373	0.0361551	O00311	CDC7_HUMAN	CDC7
12.8131	13.1056	12.7543	12.8439	13.0851	12.8784	3	0.123961	-0.0448049	P04844	RPN2_HUMAN	RPN2
11.8263	11.9113	11.916	11.6205	11.9208	11.9928	4	0.123766	0.0398264	Q96G74	OTUD5_HUMAN	OTUD5
10.8601	10.8515	10.9987	10.6258	11.0149	10.9393	2	0.123651	0.0433966	Q8NF37	PCAT1_HUMAN	LPCAT1
13.662	13.3665	13.4391	13.6311	13.452	13.4897	6	0.122876	-0.0350641	P54578	UBP14_HUMAN	USP14
11.8783	11.6981	11.7658	11.9154	11.4917	12.131	3	0.122253	-0.0652707	Q8IYW5	RN168_HUMAN	RNF168
13.7704	12.7198	14.8709	13.8589	13.8094	14.3289	2	0.12032	-0.212036	Q9UGM3	DMBT1_HUMAN	DMBT1
13.4965	13.4798	13.4785	13.6169	13.4979	13.4015	8	0.119283	-0.0204757	P26639	SYTC_HUMAN	TARS1
11.8314	11.6245	12.0019	11.7878	11.6829	12.1648	4	0.118148	-0.0592267	Q9UK73	FEM1B_HUMAN	FEM1B
12.3834	12.7191	12.9421	13.0137	12.6	12.6344	3	0.117801	-0.0678403	Q15008	PSMD6_HUMAN	PSMD6
12.1342	11.8518	11.7235	11.8647	11.8888	11.838	2	0.117209	0.0393635	Q9BYE7	PCGF6_HUMAN	PCGF6
12.5628	12.3478	12.3014	12.4326	12.4157	12.2726	5	0.115977	0.0303634	P51648	AL3A2_HUMAN	ALDH3A2
13.0646	12.5586	12.7008	12.6376	12.7637	12.7726	3	0.115959	0.0500333	P28066	PSA5_HUMAN	PSMA5
14.6307	13.108	15.4339	14.125	14.9146	14.8266	7	0.115653	-0.231174	Q9NZT1	CALL5_HUMAN	CALML5
13.4613	10.042	14.2305	12.4335	13.101	13.456	3	0.115127	-0.418907	Q9GZZ8	LACRT_HUMAN	LACRT
12.0151	10.7953	12.2271	11.4592	12.018	12.0133	6	0.113376	-0.151016	Q92820	GGH_HUMAN	GGH
15.267	15.3208	15.3813	15.3225	15.3517	15.2538	9	0.113064	0.0137046	P63244	RACK1_HUMAN	RACK1
11.4436	11.2569	11.3923	11.4624	11.2754	11.2773	7	0.112752	0.0259215	Q8TEV9	SMCR8_HUMAN	SMCR8
12.4312	12.1084	12.2136	12.3666	12.2467	12.2366	2	0.112638	-0.0322526	O43684	BUB3_HUMAN	BUB3
12.1596	12.1587	12.1843	12.089	12.6805	11.399	3	0.108656	0.111357	Q9Y4E5	ZN451_HUMAN	ZNF451
14.7855	13.1801	15.2745	13.7287	14.1587	14.7284	7	0.108036	0.208077	P06753	TPM3_HUMAN	TPM3
12.4519	12.0607	12.5872	13.0067	12.7432	10.7003	2	0.104598	0.216553	P08910	ABHD2_HUMAN	ABHD2
12.3493	12.1926	12.2144	12.1815	12.2764	12.2492	5	0.104406	0.0163921	Q8WUM0	NU133_HUMAN	NUP133
13.2046	13.2143	13.0811	13.2004	13.1626	13.0907	8	0.103449	0.0154114	P43686	PRS6B_HUMAN	PSMC4
11.7959	11.6053	11.9764	11.5451	12.1628	11.4573	3	0.103368	0.0708008	Q13309	SKP2_HUMAN	SKP2
11.8491	12.1611	12.4502	12.0709	12.1129	12.4539	2	0.100133	-0.0590731	P11172	UMPS_HUMAN	UMPS
12.6435	12.5479	12.5657	12.6834	12.502	12.6225	8	0.099887	-0.016943	P33176	KINH_HUMAN	KIF5B
11.2425	10.4079	11.3745	11.0766	10.7128	10.9678	2	0.0996854	0.0892531	P05388	RLA0_HUMAN	RPLP0
11.8038	11.9348	11.7721	11.9443	11.9051	11.5494	3	0.0990455	0.0373265	Q9NVH2	INT7_HUMAN	INTS7
11.595	11.5739	11.6045	11.446	11.6245	11.6497	3	0.0980342	0.0177205	Q5SRE5	NU188_HUMAN	NUP188
11.6533	11.7186	11.5492	12.4463	11.9016	9.96008	2	0.0967245	0.204343	Q8NDZ6	T161B_HUMAN	TMEM161B
11.7653	11.0069	12.2597	11.4179	11.6254	11.6917	2	0.0946474	0.0989529	Q16769	QPCT_HUMAN	QPCT
13.0629	9.9818	11.922	11.2891	11.384	11.5781	2	0.0942978	0.238488	P02452	CO1A1_HUMAN	COL1A1
12.2071	11.9986	12.203	12.1318	12.2588	12.0855	2	0.0930813	-0.0224708	Q08J23	NSUN2_HUMAN	NSUN2
10.8083	10.8125	10.8337	10.0585	10.9636	11.1726	3	0.0900985	0.0865663	Q14980	NUMA1_HUMAN	NUMA1
13.8633	14.0081	13.894	13.8775	13.96	13.8892	10	0.0899814	0.0129058	P13010	XRCC5_HUMAN	XRCC5
12.0485	11.8756	11.818	11.6958	12.3014	11.8883	3	0.0887157	-0.0478112	P29692	EF1D_HUMAN	EEF1D
12.2357	11.911	11.8745	12.1698	11.9716	11.978	4	0.0881603	-0.0327368	Q9Y2T2	AP3M1_HUMAN	AP3M1
11.5846	11.8128	11.4883	11.7558	11.3969	11.8572	3	0.0866819	-0.0414155	P56192	SYMC_HUMAN	MARS1
11.4454	8.8975	9.03473	9.81125	10.1704	10.0046	2	0.0863241	-0.202876	Q14315	FLNC_HUMAN	FLNC
11.9013	11.9743	11.92	12.1331	11.7199	12.0338	2	0.0852814	-0.0304209	Q9BZZ5	API5_HUMAN	API5
16.5774	13.9014	17.4523	14.776	15.8425	16.4704	10	0.0844929	0.280742	P06702	S10A9_HUMAN	S100A9
11.9314	11.5705	11.9995	11.4108	11.8382	12.0845	2	0.0833424	0.0559568	Q13190	STX5_HUMAN	STX5
13.6999	13.6859	13.7509	13.5495	13.9306	13.5689	3	0.0823839	0.0292384	Q96JG8	MAGD4_HUMAN	MAGED4
13.0978	12.5399	13.2999	13.0126	12.928	13.1618	2	0.0818781	-0.0549758	O14950;P19105	ML12A_HUMAN;ML12B_HUMAN	MYL12A;MYL12B
11.8685	11.9511	11.8567	11.8403	12.0113	11.7723	4	0.0799493	0.0174592	P33992	MCM5_HUMAN	MCM5
13.9468	12.8696	15.4175	13.4317	13.7566	14.5027	3	0.0794069	0.180926	P07858	CATB_HUMAN	CTSB
12.4387	11.3169	13.1177	11.9352	12.0552	12.5132	9	0.0784056	0.123219	P04745	AMY1_HUMAN	AMY1A
11.6026	11.3039	11.5051	11.8772	11.0384	11.3215	2	0.0783051	0.058135	Q9UBU6	FA8A1_HUMAN	FAM8A1
13.3958	13.2276	13.4056	13.3956	13.2506	13.4364	6	0.0782273	-0.0179211	P42167	LAP2B_HUMAN	TMPO
10.7955	10.4705	11.0734	10.1183	11.1028	11.4003	2	0.0779677	-0.0940164	P07197	NFM_HUMAN	NEFM
11.8368	11.7062	10.2191	12.0678	12.2214	10.0505	2	0.0778617	-0.19252	Q8N257	H2B3B_HUMAN	H2BU1
10.4827	10.3815	10.5034	11.1628	10.7536	9.01688	2	0.0773632	0.144784	Q96CV9	OPTN_HUMAN	OPTN
17.1173	15.1864	17.6548	15.9059	16.4696	17.0435	17	0.0773559	0.179791	P25311	ZA2G_HUMAN	AZGP1
11.6215	10.0222	11.711	12.0953	9.69462	12.215	2	0.0772739	-0.216734	O14732	IMPA2_HUMAN	IMPA2
13.2136	12.8593	13.0639	12.9964	13.1008	12.968	6	0.0759451	0.0238301	P27694	RFA1_HUMAN	RPA1
12.0547	11.9773	11.9746	11.5688	12.0109	12.2907	3	0.0753124	0.0453847	O14617	AP3D1_HUMAN	AP3D1
16.1709	14.4254	16.8809	15.2284	15.7316	16.0284	5	0.0747195	0.162947	P61626	LYSC_HUMAN	LYZ
12.5417	12.4579	12.1196	12.3887	12.5993	12.2372	3	0.0746683	-0.0353626	P04439	HLAA_HUMAN	HLA-A
12.5232	12.6421	12.5904	12.5683	12.6541	12.497	4	0.0746054	0.0121047	P62495	ERF1_HUMAN	ETF1
16.6417	14.531	17.6964	15.8315	15.9548	16.4792	8	0.0742196	0.201152	P05109	S10A8_HUMAN	S100A8
13.3954	13.1181	12.8773	13.2731	13.0766	12.927	8	0.0740992	0.0380239	P48444	COPD_HUMAN	ARCN1
13.7914	13.7422	13.7654	13.8864	13.6383	13.7284	7	0.0726722	0.0153179	P40227	TCPZ_HUMAN	CCT6A
11.8949	9.72721	12.4501	10.6541	11.1567	11.7125	2	0.0724644	0.182982	P25815	S100P_HUMAN	S100P
13.2558	12.2051	14.0844	12.9694	12.7498	13.4663	2	0.0720051	0.119935	P27482	CALL3_HUMAN	CALML3
11.8402	11.9061	12.078	11.9465	11.7816	12.0333	4	0.0716795	0.0209421	Q99590	SCAFB_HUMAN	SCAF11
12.3791	9.61995	13.4127	10.3574	12.1427	12.1376	3	0.0706313	0.258037	Q9NP55	BPIA1_HUMAN	BPIFA1
11.6702	11.2463	11.5005	11.4127	11.4604	11.4687	3	0.070561	0.0250851	Q8IUC4	RHPN2_HUMAN	RHPN2
12.0553	12.064	11.7733	11.957	11.863	12.0105	2	0.0690308	0.0206938	Q8IZV5	RDH10_HUMAN	RDH10
11.3513	9.65189	10.7552	10.8306	10.0208	11.2569	4	0.0660005	-0.116627	P06732	KCRM_HUMAN	CKM
12.4696	10.1372	12.8358	10.3657	12.135	12.3442	3	0.0659648	0.199255	O60911	CATL2_HUMAN	CTSV
12.3231	11.8909	12.0876	12.4059	11.919	12.0828	2	0.0648121	-0.0353584	Q8WVV5	BT2A2_HUMAN	BTN2A2
12.616	11.2537	13.2288	12.4363	12.1902	12.8133	3	0.0648027	-0.113764	P00441	SODC_HUMAN	SOD1
11.0364	10.877	10.6037	11.1292	11.0162	10.5003	2	0.0645233	-0.0428572	Q14558	KPRA_HUMAN	PRPSAP1
13.0296	11.5227	13.2518	12.3808	12.7624	12.9684	3	0.0624849	-0.102486	P10909	CLUS_HUMAN	CLU
12.8675	12.5969	12.6468	12.8442	12.5347	12.6667	3	0.0620604	0.0218547	P19623	SPEE_HUMAN	SRM
11.9307	11.9002	12.3707	12.1518	11.8233	12.3411	3	0.0618187	-0.038187	Q9H3U1	UN45A_HUMAN	UNC45A
12.1697	12.2575	12.3696	12.2752	12.2608	12.2292	12	0.0615142	0.0105311	P12270	TPR_HUMAN	TPR
11.242	11.3146	11.7096	11.4427	11.7694	11.1704	4	0.0593527	-0.038729	Q6PI48	SYDM_HUMAN	DARS2
12.4931	12.4429	12.4263	12.4309	12.4704	12.4491	8	0.0591503	0.00394821	Q9NTJ3	SMC4_HUMAN	SMC4
12.0127	12.3739	12.2437	12.1211	12.4135	12.0143	4	0.0590122	0.0271549	P22102	PUR2_HUMAN	GART
10.5772	11.2819	11.1003	10.9277	10.9475	11.2003	2	0.058534	-0.0386868	Q99436	PSB7_HUMAN	PSMB7
11.6398	10.5388	11.5563	11.0641	11.6788	11.1896	3	0.0568333	-0.0658754	P60174	TPIS_HUMAN	TPI1
10.7849	11.4947	10.8873	11.1617	11.0329	10.8561	2	0.0560235	0.0387103	P24941	CDK2_HUMAN	CDK2
10.906	11.1714	10.8112	11.0687	10.2332	11.4092	2	0.0558722	0.0591688	Q8N1G4	LRC47_HUMAN	LRRC47
15.6487	12.9447	16.1924	13.9666	14.9059	15.3951	7	0.0547359	0.172722	P12273	PIP_HUMAN	PIP
13.4088	11.0418	14.4213	12.4242	12.3818	13.5562	3	0.0546384	0.16996	P02810	PRPC_HUMAN	PRH1
11.4216	11.4695	11.2209	11.3558	11.5435	11.148	10	0.0540326	0.0215216	O15344	TRI18_HUMAN	MID1
12.013	12.1213	12.2649	12.3767	11.9213	12.0301	2	0.0523695	0.0236642	Q9H9B4	SFXN1_HUMAN	SFXN1
11.5442	11.381	11.857	11.727	11.5038	11.6189	3	0.05026	-0.0225124	Q9UGI0	ZRAN1_HUMAN	ZRANB1
11.4781	11.639	11.6865	11.6005	11.7511	11.4947	4	0.0501619	-0.0142454	O75592	MYCB2_HUMAN	MYCBP2
10.579	9.96332	10.3513	10.8484	9.68126	10.1999	2	0.0490287	0.0546735	P09211	GSTP1_HUMAN	GSTP1
12.8334	12.8565	12.8155	12.6958	12.9968	12.8482	7	0.0460653	-0.0118138	P57740	NU107_HUMAN	NUP107
12.0763	11.4079	12.0487	11.8771	11.8635	11.8803	2	0.0459088	-0.0293223	P51688	SPHM_HUMAN	SGSH
11.8417	11.9897	11.7601	11.8008	11.9807	11.7743	2	0.0435235	0.0119143	Q5TA45	INT11_HUMAN	INTS11
12.1152	11.9792	11.7249	11.9699	12.0891	11.8126	2	0.0424471	-0.0173883	P08183	MDR1_HUMAN	ABCB1
12.3486	11.8996	12.1699	12.1711	12.1502	12.1456	5	0.042367	-0.0162547	P51149	RAB7A_HUMAN	RAB7A
12.3626	12.4387	12.2411	12.5363	12.2543	12.209	3	0.0413086	0.0142536	Q14498	RBM39_HUMAN	RBM39
10.7165	10.0434	10.5381	10.576	10.1151	10.704	3	0.0408842	-0.0323575	Q9Y2L5	TPPC8_HUMAN	TRAPPC8
12.0354	11.9516	11.3974	11.9779	11.9086	11.4035	2	0.0396502	0.0314871	Q9Y320	TMX2_HUMAN	TMX2
14.8453	13.2421	15.1882	14.2259	14.4481	14.8151	8	0.0387194	-0.0711466	P07339	CATD_HUMAN	CTSD
13.6163	13.0588	13.2526	13.2868	13.15	13.4294	2	0.0382796	0.0205545	P28072	PSB6_HUMAN	PSMB6
12.8208	12.3512	12.4029	12.5708	12.4547	12.6004	3	0.0371118	-0.0169884	Q9P035	HACD3_HUMAN	HACD3
11.9382	11.8722	11.9294	11.8686	11.7677	12.0736	2	0.0365159	0.0099535	P00492	HPRT_HUMAN	HPRT1
19.5777	16.8282	19.903	17.2205	19.0637	19.6588	6	0.0337548	0.121953	P81605	DCD_HUMAN	DCD
12.7254	12.4498	12.4355	12.8463	12.7816	12.0626	2	0.0334791	-0.0265942	P17861	XBP1_HUMAN	XBP1
11.7706	11.6484	11.7242	11.9082	11.5351	11.7335	5	0.0332455	-0.011178	Q15003	CND2_HUMAN	NCAPH
12.0705	11.6229	11.6665	12.0301	11.7993	11.5866	2	0.0329351	-0.0186907	Q7Z4F1	LRP10_HUMAN	LRP10
11.1092	10.6993	10.9783	11.1663	10.9441	10.6188	3	0.032394	0.0191752	O43172	PRP4_HUMAN	PRPF4
13.9079	13.834	13.9833	13.935	13.9803	13.7895	8	0.0318475	0.00679302	Q9UJ41	RABX5_HUMAN	RABGEF1
12.2755	12.0762	12.268	12.4045	11.9628	12.2118	2	0.0318018	0.0135374	P40925	MDHC_HUMAN	MDH1
12.1825	10.3761	12.7799	10.9157	11.7599	12.4307	3	0.0308648	0.0774384	P0DP23;P0DP24;P0DP25	CALM1_HUMAN;CALM2_HUMAN;CALM3_HUMAN	CALM1;CALM2;CALM3
14.7633	13.3969	15.2383	14.0182	14.4073	14.8164	12	0.0293473	0.0521927	P31944	CASPE_HUMAN	CASP14
10.4465	10.4868	10.3322	10.8567	10.7313	9.76824	2	0.0293114	-0.0302378	Q16891	MIC60_HUMAN	IMMT
11.6719	11.6934	11.9568	11.9303	11.873	11.5572	4	0.0290408	-0.0127665	Q5W0B1	OBI1_HUMAN	OBI1
12.403	12.2502	12.3662	12.3937	12.5341	12.0527	2	0.028963	0.0129375	Q15034	HERC3_HUMAN	HERC3
15.3396	14.1431	15.7229	14.7334	15.098	15.5057	8	0.0280268	-0.0438471	P01040	CYTA_HUMAN	CSTA
11.4268	10.4282	12.2184	10.9238	11.155	11.8504	3	0.0274285	0.0480528	P01011	AACT_HUMAN	SERPINA3
12.4787	12.4749	12.4131	12.6783	12.4708	12.2471	4	0.0261892	-0.00986799	P55011	S12A2_HUMAN	SLC12A2
12.515	12.4763	12.2519	12.6483	12.2779	12.2828	4	0.0259291	0.0114177	Q5VV42	CDKAL_HUMAN	CDKAL1
11.5466	11.5732	11.6268	11.6233	11.541	11.5747	3	0.0253794	0.00254313	P41091	IF2G_HUMAN	EIF2S3
11.922	11.744	12.3071	11.9908	12.1904	11.7442	3	0.025322	0.0159092	P05556	ITB1_HUMAN	ITGB1
10.1615	10.2458	10.3507	9.39213	10.4682	10.8014	2	0.0250974	0.0321363	Q9H6Y7	RN167_HUMAN	RNF167
11.0936	10.8007	11.0312	10.5313	11.2519	11.0908	2	0.024336	0.0171541	P20936	RASA1_HUMAN	RASA1
11.9613	12.1493	11.8266	12.1216	12.0131	11.8286	3	0.0229407	-0.00870514	P78344	IF4G2_HUMAN	EIF4G2
14.7229	15.1125	15.3739	14.768	15.0019	15.3868	7	0.0223619	0.0175066	P07437	TBB5_HUMAN	TUBB
12.1166	12.2049	12.2164	12.1921	12.097	12.2383	3	0.0221853	0.00346788	Q9NYH9	UTP6_HUMAN	UTP6
12.5184	12.5329	12.7462	12.5179	12.5773	12.7206	5	0.0213206	-0.00607808	P46379	BAG6_HUMAN	BAG6
10.9182	11.0349	11.3343	11.329	10.9451	10.9807	2	0.0207508	0.0108471	P28838	AMPL_HUMAN	LAP3
12.6348	12.5979	12.3564	12.4877	12.422	12.6588	2	0.0204785	0.00689952	Q9BXS4	TMM59_HUMAN	TMEM59
11.8588	11.7113	11.9719	12.2335	12.0502	11.3026	6	0.016636	-0.0147667	P14735	IDE_HUMAN	IDE
11.4932	11.321	11.4133	11.6064	11.107	11.4917	2	0.0155545	0.00746187	Q9Y5K6	CD2AP_HUMAN	CD2AP
13.64	12.3716	14.3719	13.2851	13.4277	13.597	4	0.013748	0.0245724	P01036	CYTS_HUMAN	CST4
11.4523	11.2279	11.2431	11.7649	10.4745	11.6359	2	0.012692	0.0160065	O94906	PRP6_HUMAN	PRPF6
12.6208	12.372	12.2722	12.399	12.4571	12.4207	6	0.012382	-0.0039374	Q99615	DNJC7_HUMAN	DNAJC7
11.2653	10.5588	11.5893	10.8902	11.0792	11.4784	2	0.0108048	-0.0114749	P10619	PPGB_HUMAN	CTSA
11.6439	11.6734	12.0541	11.7049	11.6789	11.9728	5	0.00999435	0.00491746	Q6PJT7	ZC3HE_HUMAN	ZC3H14
16.2969	14.6015	16.3284	15.618	15.6938	15.9647	8	0.00941931	-0.0165971	P31151	S10A7_HUMAN	S100A7
10.7132	10.4646	10.1835	10.4648	10.9139	9.95941	3	0.00807835	0.00774892	O43847	NRDC_HUMAN	NRDC
12.2627	12.4068	12.5457	12.5869	12.598	12.0441	3	0.00744797	-0.00454013	P34897	GLYM_HUMAN	SHMT2
9.01511	9.5564	9.97238	9.99022	9.06767	9.46359	2	0.00636508	0.00746854	Q13049	TRI32_HUMAN	TRIM32

## Sheet: GO CRBN_BTZ_vs_CRBN_BTZ_MLN
source	term_name	term_id	highlighted	adjusted_p_value	negative_log10_of_adjusted_p_value	term_size	query_size	intersection_size	effective_domain_size	intersections
GO:MF	protein binding	GO:0005515	true	3.41383e-17	16.4668	14811	260	247	20139	CTNNB1,HIF1A,GPS1,BSG,BNIP3,NCLN,PPP4C,RRM1,EIF3C,PDCD4,IRS4,MCM4,VIM,HUWE1,GLUL,RNF187,ATP2A2,FANCA,NFKB2,SMC1A,BBS2,PRKAR1A,SARAF,ANAPC7,NUP153,FADS2,PINK1,HEATR1,WDR6,IMPDH2,KEAP1,PPP2CA,COPS3,AMFR,MED16,AAAS,IREB2,CIB1,VCP,GNAS,DDIT4,LSS,PSMD7,WDR77,BTBD10,NOMO1,CLCN3,FARSA,HLA-DOA,ATXN10,CLINT1,BTBD6,MFN2,FAF2,PMPCA,NSMCE4A,PRKDC,MTR,KMT5A,PABPC1,SAMHD1,ANAPC5,CCND2,RNF40,CLPTM1L,ACLY,RRM2,E…
GO:MF	ubiquitin protein ligase binding	GO:0031625	false	1.3942e-11	10.8557	306	260	26	20139	CTNNB1,HIF1A,PRKAR1A,PINK1,VCP,MFN2,FAF2,RNF40,ATXN3,FANCL,ELOB,TP53,RHOBTB3,SMC6,DNAJA1,SUMO1,PSMA3,YWHAE,SQSTM1,SUMO2,PSMD1,PIAS4,FAF1,MOAP1,NFE2L2,SPART
GO:MF	ubiquitin-like protein ligase binding	GO:0044389	false	5.34546e-11	10.272	324	260	26	20139	CTNNB1,HIF1A,PRKAR1A,PINK1,VCP,MFN2,FAF2,RNF40,ATXN3,FANCL,ELOB,TP53,RHOBTB3,SMC6,DNAJA1,SUMO1,PSMA3,YWHAE,SQSTM1,SUMO2,PSMD1,PIAS4,FAF1,MOAP1,NFE2L2,SPART
GO:MF	enzyme binding	GO:0019899	false	3.44039e-09	8.46339	2075	260	65	20139	CTNNB1,HIF1A,BNIP3,ATP2A2,PRKAR1A,ANAPC7,PINK1,AMFR,CIB1,VCP,MFN2,FAF2,PRKDC,ANAPC5,CCND2,RNF40,NEFL,TRPC4AP,PPP3CA,ATF4,YBX1,TNKS2,ATXN3,FANCL,FANCI,ELOB,TP53,POLD1,TELO2,SPG11,RHOBTB3,SMC6,NEK9,DNAJA1,SUMO1,PSMA3,YWHAE,SQSTM1,CCND1,CDT1,SUMO2,PSMD1,FLT4,MFAP3,ATP6V0A1,ATP1B3,KPNA2,LDHB,PIAS4,AURKB,RBBP4,PFKM,FAF1,KIFAP3,MOAP1,HTT,LZTR1,ACTB,CSE1L,LMNB1,NFE2L2,SPART,TOM1L2,KPNB1,MARCHF6
GO:MF	catalytic activity	GO:0003824	true	1.00302e-06	5.99869	5751	260	119	20139	PPP4C,RRM1,MCM4,HUWE1,GLUL,RNF187,ATP2A2,SMC1A,PRKAR1A,FADS2,PINK1,IMPDH2,POLR2A,PPP2CA,AMFR,IREB2,PFAS,VCP,GNAS,LSS,PSMD7,PPAT,FARSA,MFN2,PMPCA,PRKDC,MTR,KMT5A,SAMHD1,RNF40,ACLY,RRM2,ETNK1,USP9X,PPA1,PPP3CA,EXT2,MDN1,UROD,DHCR7,HMGCR,TNKS2,ATXN3,FASN,UHRF1,ISYNA1,FANCL,PNPLA2,POLD1,LCMT2,LAS1L,RFWD3,AARS1,RHOBTB3,SMC6,CPSF3,NEK9,MAEA,ALG1,MTOR,SQSTM1,ACO1,CCND1,MINDY2,USP11,PPP2R1A,POLR2B,RNF216…
GO:MF	protein-containing complex binding	GO:0044877	false	9.51351e-05	4.02166	1761	260	49	20139	CTNNB1,NCLN,EIF3C,IRS4,VIM,SMC1A,PINK1,AMFR,VCP,GNAS,NOMO1,HLA-DOA,NEFL,PPP3CA,ATF4,COG2,DDB1,TP53,POLD1,WDR12,TELO2,BCAP31,MTOR,YWHAE,SQSTM1,TMCO1,POLR2B,CDT1,CDC45,GUCY1B1,SPATA5L1,BIRC2,POLE,SEC61A1,RBBP4,POLR3A,KIFAP3,NEIL3,HELLS,FZR1,OGT,ACTB,CD151,NOC2L,SMARCB1,SUV39H1,UXT,GNAI3,GEMIN4
GO:MF	binding	GO:0005488	false	0.000592027	3.22766	18282	260	255	20139	CTNNB1,HIF1A,GPS1,BSG,BNIP3,NCLN,PPP4C,RRM1,EIF3C,PDCD4,IRS4,MCM4,VIM,HUWE1,GLUL,RNF187,ATP2A2,FANCA,NFKB2,SMC1A,BBS2,PRKAR1A,SARAF,ANAPC7,NUP153,FADS2,PINK1,HEATR1,WDR6,IMPDH2,KEAP1,POLR2A,PPP2CA,COPS3,AMFR,MED16,AAAS,IREB2,CIB1,PFAS,VCP,GNAS,DDIT4,LSS,PSMD7,PPAT,WDR77,BTBD10,NOMO1,CLCN3,FARSA,HLA-DOA,ATXN10,CLINT1,BTBD6,MFN2,FAF2,PMPCA,NSMCE4A,PRKDC,MTR,KMT5A,PABPC1,SAMHD1,ANAPC5,CCND2,RNF40,CL…
GO:MF	single-stranded DNA binding	GO:0003697	true	0.00158569	2.79978	120	260	10	20139	MCM4,SAMHD1,RADX,TP53,SMC6,CDC45,NEIL3,SPRTN,MCM3,HNRNPA2B1
GO:MF	nucleotide binding	GO:0000166	false	0.00182755	2.73813	2182	260	53	20139	RRM1,MCM4,GLUL,ATP2A2,SMC1A,PRKAR1A,PINK1,IMPDH2,PFAS,VCP,GNAS,WDR77,CLCN3,FARSA,MFN2,PRKDC,SAMHD1,ACLY,ETNK1,NDUFA13,MDN1,DHCR7,HMGCR,UHRF1,POLD1,AARS1,RHOBTB3,SMC6,NEK9,DNAJA1,MTOR,GUCY1B1,PHGDH,FLT4,SPATA5L1,POLE,CCT7,DHX15,LDHB,AURKB,PFKM,ABCC1,HELLS,MCM3,ATP1A1,ACTB,PRIM1,PSMC2,LBR,PIM3,GET3,GNAI3,TAP2
GO:MF	nucleoside phosphate binding	GO:1901265	false	0.00185221	2.73231	2183	260	53	20139	RRM1,MCM4,GLUL,ATP2A2,SMC1A,PRKAR1A,PINK1,IMPDH2,PFAS,VCP,GNAS,WDR77,CLCN3,FARSA,MFN2,PRKDC,SAMHD1,ACLY,ETNK1,NDUFA13,MDN1,DHCR7,HMGCR,UHRF1,POLD1,AARS1,RHOBTB3,SMC6,NEK9,DNAJA1,MTOR,GUCY1B1,PHGDH,FLT4,SPATA5L1,POLE,CCT7,DHX15,LDHB,AURKB,PFKM,ABCC1,HELLS,MCM3,ATP1A1,ACTB,PRIM1,PSMC2,LBR,PIM3,GET3,GNAI3,TAP2
GO:MF	ATP-dependent activity	GO:0140657	true	0.00226155	2.64559	569	260	22	20139	MCM4,ATP2A2,SMC1A,VCP,MDN1,RFT1,TP53,RHOBTB3,SMC6,DSCC1,SPATA5L1,ATP6V0A1,CCT7,DHX15,RBBP4,ABCC1,HELLS,MCM3,ATP1A1,PSMC2,GET3,TAP2
GO:MF	polyubiquitin modification-dependent protein binding	GO:0031593	true	0.00414705	2.38226	58	260	7	20139	VCP,SQSTM1,MINDY2,EPS15,MINDY1,SPRTN,PSMD4
GO:MF	protein domain specific binding	GO:0019904	false	0.00499479	2.30148	644	260	23	20139	CTNNB1,HIF1A,RRM1,VIM,PRKAR1A,PINK1,KEAP1,VCP,CLCN3,PRKDC,NEFL,ATF4,DDB1,TP53,DNAJA1,PMF1,YWHAE,SQSTM1,EPS15,FAF1,LBR,NFE2L2,KPNB1
GO:MF	small molecule binding	GO:0036094	false	0.00648762	2.18791	2583	260	58	20139	BSG,RRM1,MCM4,GLUL,ATP2A2,SMC1A,PRKAR1A,PINK1,IMPDH2,PFAS,VCP,GNAS,WDR77,CLCN3,FARSA,MFN2,PRKDC,MTR,SAMHD1,ACLY,ETNK1,NDUFA13,MDN1,DHCR7,HMGCR,FASN,UHRF1,POLD1,AARS1,RHOBTB3,SMC6,NEK9,DNAJA1,MTOR,NPC1,POLR2B,GUCY1B1,PHGDH,FLT4,SPATA5L1,POLE,CCT7,DHX15,LDHB,AURKB,PFKM,ABCC1,HELLS,MCM3,ATP1A1,ACTB,PRIM1,PSMC2,LBR,PIM3,GET3,GNAI3,TAP2
GO:MF	adenyl nucleotide binding	GO:0030554	false	0.00823677	2.08424	1658	260	42	20139	RRM1,MCM4,GLUL,ATP2A2,SMC1A,PRKAR1A,PINK1,PFAS,VCP,CLCN3,FARSA,PRKDC,ACLY,ETNK1,NDUFA13,MDN1,DHCR7,HMGCR,AARS1,RHOBTB3,SMC6,NEK9,DNAJA1,MTOR,PHGDH,FLT4,SPATA5L1,CCT7,DHX15,LDHB,AURKB,PFKM,ABCC1,HELLS,MCM3,ATP1A1,ACTB,PSMC2,LBR,PIM3,GET3,TAP2
GO:MF	4 iron, 4 sulfur cluster binding	GO:0051539	true	0.0102371	1.98982	45	260	6	20139	IREB2,PPAT,POLD1,ACO1,DPH1,POLE
GO:MF	ATP hydrolysis activity	GO:0016887	false	0.0123741	1.90749	371	260	16	20139	MCM4,ATP2A2,SMC1A,VCP,MDN1,RHOBTB3,SMC6,SPATA5L1,CCT7,DHX15,ABCC1,MCM3,ATP1A1,PSMC2,GET3,TAP2
GO:MF	transferase activity	GO:0016740	false	0.0155274	1.8089	2354	260	53	20139	HUWE1,GLUL,RNF187,PRKAR1A,PINK1,POLR2A,AMFR,PPAT,PRKDC,MTR,KMT5A,RNF40,ACLY,ETNK1,EXT2,TNKS2,FASN,UHRF1,FANCL,PNPLA2,POLD1,LCMT2,RFWD3,NEK9,MAEA,ALG1,MTOR,SQSTM1,CCND1,POLR2B,RNF216,DPH1,CERS2,TRIM27,FDFT1,FLT4,KDM5C,BIRC2,POLE,PIAS4,KCTD10,AURKB,MIB1,PFKM,POLR3A,OGT,FBXO21,UBE4A,PRIM1,PIM3,SUV39H1,ALG3,MARCHF6
GO:MF	ubiquitin binding	GO:0043130	true	0.0188935	1.72369	99	260	8	20139	AMFR,FAF2,SQSTM1,USP5,BIRC2,FAF1,SPRTN,TOM1L2
GO:MF	purine nucleotide binding	GO:0017076	false	0.0210007	1.67777	2019	260	47	20139	RRM1,MCM4,GLUL,ATP2A2,SMC1A,PRKAR1A,PINK1,PFAS,VCP,GNAS,CLCN3,FARSA,MFN2,PRKDC,SAMHD1,ACLY,ETNK1,NDUFA13,MDN1,DHCR7,HMGCR,AARS1,RHOBTB3,SMC6,NEK9,DNAJA1,MTOR,GUCY1B1,PHGDH,FLT4,SPATA5L1,CCT7,DHX15,LDHB,AURKB,PFKM,ABCC1,HELLS,MCM3,ATP1A1,ACTB,PSMC2,LBR,PIM3,GET3,GNAI3,TAP2
GO:MF	RNA polymerase II-specific DNA-binding transcription factor binding	GO:0061629	true	0.0244215	1.61223	351	260	15	20139	CTNNB1,HIF1A,BBS2,KEAP1,MED16,PRKDC,ATF4,TP53,DNAJA1,BBS7,FAF1,ACTB,MTDH,NFE2L2,SMARCB1
GO:MF	K48-linked deubiquitinase activity	GO:1990380	true	0.0248234	1.60514	17	260	4	20139	USP9X,ATXN3,MINDY2,MINDY1
GO:MF	ubiquitin-dependent protein binding	GO:0140036	true	0.0315929	1.50041	18	260	4	20139	VCP,ANKRD13B,SQSTM1,ANKRD13A
GO:MF	transcription factor binding	GO:0008134	false	0.0424775	1.37184	594	260	20	20139	CTNNB1,HIF1A,BBS2,KEAP1,MED16,PRKDC,ATF4,ELOB,TP53,DNAJA1,SUMO1,MTOR,USP11,BBS7,FAF1,ACTB,NOC2L,MTDH,NFE2L2,SMARCB1
GO:MF	adenyl ribonucleotide binding	GO:0032559	false	0.0468329	1.32945	1556	260	38	20139	RRM1,MCM4,GLUL,ATP2A2,SMC1A,PRKAR1A,PINK1,PFAS,VCP,CLCN3,FARSA,PRKDC,ACLY,ETNK1,NDUFA13,MDN1,HMGCR,AARS1,RHOBTB3,SMC6,NEK9,DNAJA1,MTOR,FLT4,SPATA5L1,CCT7,DHX15,AURKB,PFKM,ABCC1,HELLS,MCM3,ATP1A1,ACTB,PSMC2,PIM3,GET3,TAP2
GO:MF	ubiquitination-like modification-dependent protein binding	GO:0140035	false	0.0490154	1.30967	20	260	4	20139	VCP,ANKRD13B,SQSTM1,ANKRD13A
GO:BP	ubiquitin-dependent protein catabolic process	GO:0006511	true	1.91034e-18	17.7189	696	258	47	21010	CTNNB1,RNF187,ANAPC7,PINK1,KEAP1,COPS3,AMFR,VCP,PSMD7,WDR77,FAF2,ANAPC5,RNF40,USP9X,PSMB3,TRPC4AP,ATXN3,UHRF1,DDB1,ELOB,RHOBTB3,BCAP31,MAEA,SUMO1,PSMA3,SQSTM1,USP11,RNF216,USP5,PSMD8,SUMO2,PSMD1,PSMB1,BIRC2,BBS7,KCTD10,MIB1,FAF1,FZR1,KBTBD6,PSMD4,OGT,FBXO21,UBE4A,PSMC2,NFE2L2,MARCHF6
GO:BP	modification-dependent protein catabolic process	GO:0019941	false	3.45202e-18	17.4619	706	258	47	21010	CTNNB1,RNF187,ANAPC7,PINK1,KEAP1,COPS3,AMFR,VCP,PSMD7,WDR77,FAF2,ANAPC5,RNF40,USP9X,PSMB3,TRPC4AP,ATXN3,UHRF1,DDB1,ELOB,RHOBTB3,BCAP31,MAEA,SUMO1,PSMA3,SQSTM1,USP11,RNF216,USP5,PSMD8,SUMO2,PSMD1,PSMB1,BIRC2,BBS7,KCTD10,MIB1,FAF1,FZR1,KBTBD6,PSMD4,OGT,FBXO21,UBE4A,PSMC2,NFE2L2,MARCHF6
GO:BP	modification-dependent macromolecule catabolic process	GO:0043632	false	6.17499e-18	17.2094	716	258	47	21010	CTNNB1,RNF187,ANAPC7,PINK1,KEAP1,COPS3,AMFR,VCP,PSMD7,WDR77,FAF2,ANAPC5,RNF40,USP9X,PSMB3,TRPC4AP,ATXN3,UHRF1,DDB1,ELOB,RHOBTB3,BCAP31,MAEA,SUMO1,PSMA3,SQSTM1,USP11,RNF216,USP5,PSMD8,SUMO2,PSMD1,PSMB1,BIRC2,BBS7,KCTD10,MIB1,FAF1,FZR1,KBTBD6,PSMD4,OGT,FBXO21,UBE4A,PSMC2,NFE2L2,MARCHF6
GO:BP	proteasome-mediated ubiquitin-dependent protein catabolic process	GO:0043161	false	8.17227e-18	17.0877	446	258	38	21010	CTNNB1,RNF187,ANAPC7,KEAP1,AMFR,VCP,PSMD7,FAF2,ANAPC5,USP9X,PSMB3,TRPC4AP,ATXN3,DDB1,ELOB,RHOBTB3,BCAP31,MAEA,SUMO1,PSMA3,RNF216,USP5,PSMD8,SUMO2,PSMD1,PSMB1,BIRC2,BBS7,KCTD10,FAF1,FZR1,KBTBD6,PSMD4,OGT,UBE4A,PSMC2,NFE2L2,MARCHF6
GO:BP	proteasomal protein catabolic process	GO:0010498	false	1.98484e-17	16.7023	515	258	40	21010	CTNNB1,RNF187,ANAPC7,PINK1,KEAP1,AMFR,VCP,PSMD7,FAF2,ANAPC5,USP9X,PSMB3,TRPC4AP,ATXN3,DDB1,ELOB,RHOBTB3,BCAP31,MAEA,SUMO1,PSMA3,RNF216,USP5,PSMD8,SUMO2,PSMD1,PSMB1,BIRC2,BBS7,KCTD10,FAF1,FZR1,KBTBD6,PSMD4,OGT,UBE4A,NGLY1,PSMC2,NFE2L2,MARCHF6
GO:BP	proteolysis involved in protein catabolic process	GO:0051603	false	1.34015e-16	15.8728	807	258	48	21010	CTNNB1,RNF187,ANAPC7,PINK1,KEAP1,COPS3,AMFR,VCP,PSMD7,WDR77,FAF2,ANAPC5,RNF40,USP9X,PSMB3,TRPC4AP,ATXN3,UHRF1,DDB1,ELOB,RHOBTB3,BCAP31,MAEA,SUMO1,PSMA3,SQSTM1,USP11,RNF216,USP5,PSMD8,SUMO2,PSMD1,PSMB1,BIRC2,BBS7,KCTD10,MIB1,FAF1,FZR1,KBTBD6,PSMD4,OGT,FBXO21,UBE4A,NGLY1,PSMC2,NFE2L2,MARCHF6
GO:BP	protein modification by small protein conjugation or removal	GO:0070647	true	2.46745e-15	14.6078	1019	258	52	21010	CTNNB1,HIF1A,GPS1,HUWE1,RNF187,FANCA,ANAPC7,PINK1,KEAP1,COPS3,AMFR,VCP,WDR77,NSMCE4A,ANAPC5,RNF40,USP9X,KLHL12,TRPC4AP,TNKS2,ATXN3,UHRF1,DDB1,FANCL,FANCI,ELOB,RFWD3,SMC6,COPS7A,DNAJA1,SUMO1,SQSTM1,MINDY2,USP11,RNF216,USP5,SUMO2,MINDY1,TRIM27,BIRC2,PIAS4,KCTD10,MIB1,SPRTN,FZR1,KBTBD6,LZTR1,OGT,COPS6,UBE4A,NFE2L2,MARCHF6
GO:BP	protein modification by small protein conjugation	GO:0032446	false	3.17042e-15	14.4989	872	258	48	21010	CTNNB1,HIF1A,GPS1,HUWE1,RNF187,FANCA,ANAPC7,PINK1,KEAP1,COPS3,AMFR,VCP,WDR77,NSMCE4A,ANAPC5,RNF40,USP9X,KLHL12,TRPC4AP,TNKS2,UHRF1,DDB1,FANCL,FANCI,ELOB,RFWD3,SMC6,COPS7A,DNAJA1,SUMO1,SQSTM1,RNF216,USP5,SUMO2,TRIM27,BIRC2,PIAS4,KCTD10,MIB1,SPRTN,FZR1,KBTBD6,LZTR1,OGT,COPS6,UBE4A,NFE2L2,MARCHF6
GO:BP	post-translational protein modification	GO:0043687	false	3.98509e-15	14.3996	1276	258	58	21010	CTNNB1,HIF1A,GPS1,HUWE1,RNF187,FANCA,ANAPC7,PINK1,KEAP1,COPS3,AMFR,VCP,WDR77,NSMCE4A,ANAPC5,RNF40,USP9X,KLHL12,TRPC4AP,TNKS2,ATXN3,UHRF1,DDB1,FANCL,FANCI,ELOB,RFWD3,SMC6,COPS7A,DNAJA1,SUMO1,SQSTM1,MINDY2,USP11,RNF216,USP5,SUMO2,MINDY1,TRIM27,DSCC1,BIRC2,PIAS4,KCTD10,AURKB,MIB1,RBBP4,SPRTN,FZR1,KBTBD6,LZTR1,OGT,ACTB,NOC2L,COPS6,UBE4A,NFE2L2,SUV39H1,MARCHF6
GO:BP	protein catabolic process	GO:0030163	false	6.69931e-15	14.174	1043	258	52	21010	CTNNB1,BNIP3,RNF187,ANAPC7,PINK1,KEAP1,COPS3,AMFR,VCP,PSMD7,WDR77,FAF2,ANAPC5,RNF40,USP9X,PSMB3,NDUFA13,TRPC4AP,HMGCR,ATXN3,UHRF1,DDB1,ELOB,RHOBTB3,BCAP31,MAEA,SUMO1,PSMA3,MTOR,SQSTM1,USP11,RNF216,USP5,PSMD8,SUMO2,PSMD1,PSMB1,BIRC2,BBS7,KCTD10,MIB1,FAF1,FZR1,KBTBD6,PSMD4,OGT,FBXO21,UBE4A,NGLY1,PSMC2,NFE2L2,MARCHF6
GO:BP	DNA metabolic process	GO:0006259	true	2.87348e-14	13.5416	1039	258	51	21010	CTNNB1,PPP4C,RRM1,MCM4,HUWE1,FANCA,SMC1A,PPP2CA,CIB1,VCP,NSMCE4A,PRKDC,KMT5A,SAMHD1,RRM2,USP9X,RADX,TNKS2,ATXN3,UHRF1,DDB1,FANCL,FANCI,TP53,POLD1,TELO2,RFWD3,SMC6,SUMO1,PPP2R1A,CDT1,CDC45,DSCC1,POLE,CCT7,KPNA2,PIAS4,AURKB,RBBP4,FAF1,NEIL3,SPRTN,HELLS,FZR1,MCM3,ACTB,EXOSC4,PRIM1,SMARCB1,HNRNPA2B1,TMEM161A
GO:BP	cellular response to stress	GO:0033554	false	8.75866e-14	13.0576	1925	258	70	21010	HIF1A,GPS1,BNIP3,PPP4C,RRM1,PDCD4,MCM4,HUWE1,GLUL,ATP2A2,FANCA,SMC1A,PINK1,KEAP1,COPS3,AMFR,CIB1,VCP,DDIT4,MFN2,FAF2,NSMCE4A,PRKDC,MTR,KMT5A,SAMHD1,NEFL,ATF6B,RADX,ATF4,YBX1,ATXN3,UHRF1,DDB1,FANCL,FANCI,TP53,POLD1,TELO2,RFWD3,SMC6,DNAJA1,BCAP31,BRAT1,SUMO1,MTOR,YWHAE,SQSTM1,CCND1,TMCO1,CDC45,CERS2,FLT4,POLE,PIAS4,FAF1,NEIL3,SPRTN,ABCC1,FZR1,MOAP1,MCM3,ACTB,UBE4A,NGLY1,NFE2L2,SMARCB1,SUV39H1,TMEM1…
GO:BP	macromolecule catabolic process	GO:0009057	false	9.73988e-14	13.0114	1412	258	59	21010	CTNNB1,BNIP3,VIM,RNF187,ANAPC7,PINK1,KEAP1,COPS3,AMFR,IREB2,VCP,PSMD7,WDR77,FAF2,PABPC1,ANAPC5,RNF40,USP9X,PSMB3,NDUFA13,TRPC4AP,HMGCR,YBX1,ATXN3,UHRF1,DDB1,ELOB,RHOBTB3,BCAP31,MAEA,SUMO1,PSMA3,MTOR,SQSTM1,USP11,RNF216,USP5,PSMD8,SUMO2,PSMD1,PSMB1,BIRC2,BBS7,KCTD10,MIB1,PFKM,FAF1,FZR1,KBTBD6,PSMD4,OGT,EIF3E,FBXO21,EXOSC4,UBE4A,NGLY1,PSMC2,NFE2L2,MARCHF6
GO:BP	catabolic process	GO:0009056	false	1.39725e-13	12.8547	2616	258	83	21010	CTNNB1,HIF1A,BNIP3,VIM,HUWE1,GLUL,RNF187,ATP2A2,ANAPC7,PINK1,WDR6,KEAP1,PPP2CA,COPS3,AMFR,IREB2,VCP,DDIT4,PSMD7,WDR77,MFN2,FAF2,PABPC1,SAMHD1,ANAPC5,RNF40,USP9X,PSMB3,NDUFA13,TRPC4AP,UROD,HMGCR,YBX1,ATXN3,UHRF1,DDB1,PNPLA2,ELOB,TP53,SPG11,RHOBTB3,BCAP31,MAEA,ATG9A,SUMO1,PSMA3,MTOR,SQSTM1,NPC1,USP11,RNF216,USP5,PSMD8,SUMO2,PSMD1,TRIM27,PSMB1,DCXR,BIRC2,ATP6V0A1,BBS7,KCTD10,MIB1,PFKM,FAF1,ABCC1,FZR…
GO:BP	organonitrogen compound metabolic process	GO:1901564	false	1.8634e-13	12.7297	6362	258	142	21010	CTNNB1,HIF1A,GPS1,BNIP3,RRM1,EIF3C,PDCD4,VIM,HUWE1,GLUL,RNF187,FANCA,PRKAR1A,ANAPC7,PINK1,IMPDH2,KEAP1,PPP2CA,COPS3,AMFR,IREB2,CIB1,PFAS,VCP,PSMD7,PPAT,WDR77,FARSA,FAF2,PMPCA,NSMCE4A,PRKDC,MTR,KMT5A,PABPC1,SAMHD1,ANAPC5,CCND2,RNF40,ACLY,USP9X,KLHL12,PSMB3,NDUFA13,TRPC4AP,PPP3CA,EXT2,UROD,ATF4,HMGCR,RFT1,YBX1,TNKS2,TUSC3,ATXN3,MAGED1,UHRF1,DDB1,FANCL,FANCI,ELOB,TP53,TELO2,MAGT1,LCMT2,RFWD3,AARS1,R…
GO:BP	organonitrogen compound catabolic process	GO:1901565	false	3.1527e-12	11.5013	1386	258	56	21010	CTNNB1,BNIP3,GLUL,RNF187,ANAPC7,PINK1,KEAP1,COPS3,AMFR,VCP,PSMD7,WDR77,FAF2,SAMHD1,ANAPC5,RNF40,USP9X,PSMB3,NDUFA13,TRPC4AP,UROD,HMGCR,ATXN3,UHRF1,DDB1,ELOB,RHOBTB3,BCAP31,MAEA,SUMO1,PSMA3,MTOR,SQSTM1,USP11,RNF216,USP5,PSMD8,SUMO2,PSMD1,PSMB1,BIRC2,BBS7,KCTD10,MIB1,FAF1,ABCC1,FZR1,KBTBD6,PSMD4,OGT,FBXO21,UBE4A,NGLY1,PSMC2,NFE2L2,MARCHF6
GO:BP	protein metabolic process	GO:0019538	false	3.63817e-12	11.4391	5373	258	125	21010	CTNNB1,HIF1A,GPS1,BNIP3,EIF3C,PDCD4,VIM,HUWE1,GLUL,RNF187,FANCA,PRKAR1A,ANAPC7,PINK1,KEAP1,PPP2CA,COPS3,AMFR,IREB2,CIB1,VCP,PSMD7,WDR77,FARSA,FAF2,PMPCA,NSMCE4A,PRKDC,KMT5A,PABPC1,ANAPC5,CCND2,RNF40,USP9X,KLHL12,PSMB3,NDUFA13,TRPC4AP,PPP3CA,EXT2,ATF4,HMGCR,RFT1,YBX1,TNKS2,TUSC3,ATXN3,MAGED1,UHRF1,DDB1,FANCL,FANCI,ELOB,TP53,TELO2,MAGT1,RFWD3,AARS1,RHOBTB3,SMC6,COPS7A,NEK9,DNAJA1,SPCS3,BCAP31,BRAT1…
GO:BP	macromolecule modification	GO:0043412	false	9.25047e-12	11.0338	3628	258	97	21010	CTNNB1,HIF1A,GPS1,PDCD4,HUWE1,GLUL,RNF187,FANCA,PRKAR1A,ANAPC7,PINK1,WDR6,KEAP1,PPP2CA,COPS3,AMFR,CIB1,VCP,WDR77,NSMCE4A,PRKDC,KMT5A,ANAPC5,CCND2,RNF40,USP9X,KLHL12,TRPC4AP,PPP3CA,EXT2,HMGCR,RFT1,TNKS2,TUSC3,ATXN3,MAGED1,UHRF1,DDB1,FANCL,FANCI,ELOB,TP53,TELO2,MAGT1,LCMT2,RFWD3,AARS1,SMC6,COPS7A,THADA,NEK9,DNAJA1,BRAT1,SUMO1,ALG1,MTOR,YWHAE,SQSTM1,NPC1,CCND1,MINDY2,USP11,PPP2R1A,RNF216,USP5,DPH1,S…
GO:BP	organic substance catabolic process	GO:1901575	false	1.44416e-10	9.84038	2173	258	69	21010	CTNNB1,HIF1A,BNIP3,VIM,GLUL,RNF187,ANAPC7,PINK1,KEAP1,PPP2CA,COPS3,AMFR,IREB2,VCP,DDIT4,PSMD7,WDR77,FAF2,PABPC1,SAMHD1,ANAPC5,RNF40,USP9X,PSMB3,NDUFA13,TRPC4AP,UROD,HMGCR,YBX1,ATXN3,UHRF1,DDB1,PNPLA2,ELOB,TP53,RHOBTB3,BCAP31,MAEA,SUMO1,PSMA3,MTOR,SQSTM1,USP11,RNF216,USP5,PSMD8,SUMO2,PSMD1,PSMB1,DCXR,BIRC2,BBS7,KCTD10,MIB1,PFKM,FAF1,ABCC1,FZR1,KBTBD6,PSMD4,OGT,EIF3E,FBXO21,EXOSC4,UBE4A,NGLY1,PSMC2…
GO:BP	protein modification process	GO:0036211	false	3.39385e-10	9.46931	3409	258	90	21010	CTNNB1,HIF1A,GPS1,PDCD4,HUWE1,GLUL,RNF187,FANCA,PRKAR1A,ANAPC7,PINK1,KEAP1,PPP2CA,COPS3,AMFR,CIB1,VCP,WDR77,NSMCE4A,PRKDC,KMT5A,ANAPC5,CCND2,RNF40,USP9X,KLHL12,TRPC4AP,PPP3CA,EXT2,HMGCR,RFT1,TNKS2,TUSC3,ATXN3,MAGED1,UHRF1,DDB1,FANCL,FANCI,ELOB,TP53,TELO2,MAGT1,RFWD3,SMC6,COPS7A,NEK9,DNAJA1,BRAT1,SUMO1,ALG1,MTOR,YWHAE,SQSTM1,NPC1,CCND1,MINDY2,USP11,PPP2R1A,RNF216,USP5,DPH1,SUMO2,MINDY1,TRIM27,FLT4…
GO:BP	DNA damage response	GO:0006974	false	5.46985e-10	9.26202	890	258	41	21010	PPP4C,RRM1,MCM4,HUWE1,FANCA,SMC1A,COPS3,CIB1,VCP,DDIT4,NSMCE4A,PRKDC,KMT5A,SAMHD1,RADX,ATXN3,UHRF1,DDB1,FANCL,FANCI,TP53,POLD1,TELO2,RFWD3,SMC6,BRAT1,SUMO1,MTOR,CCND1,CDC45,POLE,PIAS4,NEIL3,SPRTN,FZR1,MOAP1,MCM3,ACTB,SMARCB1,SUV39H1,TMEM161A
GO:BP	protein ubiquitination	GO:0016567	false	1.32735e-09	8.87701	792	258	38	21010	CTNNB1,HUWE1,RNF187,FANCA,ANAPC7,PINK1,KEAP1,AMFR,VCP,WDR77,ANAPC5,RNF40,USP9X,KLHL12,TRPC4AP,TNKS2,UHRF1,DDB1,FANCL,FANCI,ELOB,RFWD3,DNAJA1,SQSTM1,RNF216,USP5,TRIM27,BIRC2,KCTD10,MIB1,SPRTN,FZR1,KBTBD6,LZTR1,OGT,UBE4A,NFE2L2,MARCHF6
GO:BP	DNA repair	GO:0006281	false	1.41266e-09	8.84996	602	258	33	21010	PPP4C,RRM1,MCM4,HUWE1,FANCA,SMC1A,CIB1,VCP,NSMCE4A,PRKDC,KMT5A,SAMHD1,RADX,ATXN3,UHRF1,DDB1,FANCL,FANCI,TP53,POLD1,RFWD3,SMC6,SUMO1,CDC45,POLE,PIAS4,NEIL3,SPRTN,FZR1,MCM3,ACTB,SMARCB1,TMEM161A
GO:BP	proteolysis	GO:0006508	false	1.92156e-09	8.71635	1766	258	59	21010	CTNNB1,GPS1,RNF187,ANAPC7,PINK1,KEAP1,COPS3,AMFR,VCP,PSMD7,WDR77,FAF2,PMPCA,ANAPC5,RNF40,USP9X,PSMB3,NDUFA13,TRPC4AP,ATXN3,UHRF1,DDB1,ELOB,TP53,RHOBTB3,COPS7A,SPCS3,BCAP31,MAEA,SUMO1,PSMA3,SQSTM1,MINDY2,USP11,RNF216,USP5,PSMD8,SUMO2,PSMD1,MINDY1,PSMB1,BIRC2,BBS7,KCTD10,MIB1,FAF1,SPRTN,FZR1,KBTBD6,PSMD4,OGT,FBXO21,COPS6,UBE4A,NGLY1,PSMC2,NFE2L2,METAP2,MARCHF6
GO:BP	regulation of protein metabolic process	GO:0051246	false	3.78122e-08	7.42237	2389	258	68	21010	CTNNB1,HIF1A,GPS1,EIF3C,PDCD4,VIM,HUWE1,PRKAR1A,PINK1,KEAP1,PPP2CA,COPS3,IREB2,CIB1,VCP,PRKDC,PABPC1,CCND2,USP9X,NDUFA13,ATF4,HMGCR,YBX1,ATXN3,MAGED1,UHRF1,DDB1,FANCI,ELOB,TP53,TELO2,AARS1,RHOBTB3,COPS7A,DNAJA1,BCAP31,BRAT1,SUMO1,PSMA3,MTOR,YWHAE,SQSTM1,ACO1,CCND1,PPP2R1A,USP5,SUMO2,RTN3,PSMD1,TRIM27,FLT4,BIRC2,BBS7,PIAS4,AURKB,FAF1,SPRTN,FZR1,HTT,OGT,EIF3E,ACTB,IFNGR1,NOC2L,COPS6,PSMC2,NFE2L2,SU…
GO:BP	organelle organization	GO:0006996	true	7.98252e-08	7.09786	3562	258	87	21010	CTNNB1,HIF1A,BNIP3,NCLN,RRM1,MCM4,VIM,HUWE1,ATP2A2,FANCA,SMC1A,BBS2,PRKAR1A,ANAPC7,NUP153,PINK1,AAAS,CIB1,VCP,NOMO1,CLCN3,ATXN10,MFN2,FAF2,PMPCA,NSMCE4A,PRKDC,KMT5A,ANAPC5,USP9X,KLHL12,NDUFA13,NEFL,MDN1,TNKS2,ATXN3,COG2,PNPLA2,TP53,TELO2,SPG11,SMC6,SEC23A,BCAP31,MAEA,ATG9A,SUMO1,MTOR,SQSTM1,TMCO1,PPP2R1A,CDT1,CDC45,RTN3,EPS15,VAT1,NUP93,TRIM27,DSCC1,DNAJC11,ATP6V0A1,BBS7,CCT7,SEC61A1,AURKB,KIFAP3…
GO:BP	regulation of catabolic process	GO:0009894	false	1.31039e-07	6.8826	1013	258	40	21010	HIF1A,BNIP3,VIM,PINK1,WDR6,KEAP1,PPP2CA,IREB2,VCP,DDIT4,PABPC1,USP9X,NDUFA13,HMGCR,YBX1,ATXN3,DDB1,PNPLA2,ELOB,TP53,BCAP31,SUMO1,MTOR,SQSTM1,NPC1,USP5,SUMO2,PSMD1,TRIM27,ATP6V0A1,BBS7,FAF1,FZR1,MOAP1,HTT,OGT,MTDH,PSMC2,NFE2L2,GNAI3
GO:BP	protein localization	GO:0008104	true	2.62945e-07	6.58014	2728	258	72	21010	CTNNB1,HIF1A,BSG,NCLN,HUWE1,GLUL,BBS2,PRKAR1A,NUP153,PINK1,KEAP1,AAAS,CIB1,VCP,GNAS,NOMO1,MFN2,FAF2,PMPCA,USP9X,NDUFA13,PPP3CA,HMGCR,YBX1,TNKS2,ATXN3,COG2,MAGED1,TP53,SPG11,SEC23A,DNAJA1,SPCS3,BCAP31,ATG9A,SUMO1,MTOR,YWHAE,SQSTM1,NPC1,TMCO1,SEC62,EPS15,NUP93,ERGIC3,NUP160,BBS7,CCT7,ATP1B3,KPNA2,PIAS4,SEC61A1,AURKB,PFKM,FAF1,KIFAP3,MOAP1,OGT,ACTB,VPS33A,CSE1L,ANKRD13A,LMNB1,PIM3,TOM1L2,WDR35,LMNB2…
GO:BP	protein localization to organelle	GO:0033365	false	3.06141e-07	6.51408	1182	258	43	21010	NCLN,HUWE1,GLUL,BBS2,NUP153,PINK1,VCP,NOMO1,MFN2,PMPCA,USP9X,NDUFA13,PPP3CA,YBX1,TNKS2,MAGED1,TP53,SPG11,DNAJA1,SPCS3,BCAP31,SUMO1,MTOR,YWHAE,SQSTM1,TMCO1,SEC62,NUP93,CCT7,KPNA2,PIAS4,SEC61A1,AURKB,MOAP1,OGT,CSE1L,ANKRD13A,LMNB1,WDR35,LMNB2,GET3,KPNB1,NUP155
GO:BP	cellular macromolecule localization	GO:0070727	false	3.1078e-07	6.50755	2738	258	72	21010	CTNNB1,HIF1A,BSG,NCLN,HUWE1,GLUL,BBS2,PRKAR1A,NUP153,PINK1,KEAP1,AAAS,CIB1,VCP,GNAS,NOMO1,MFN2,FAF2,PMPCA,USP9X,NDUFA13,PPP3CA,HMGCR,YBX1,TNKS2,ATXN3,COG2,MAGED1,TP53,SPG11,SEC23A,DNAJA1,SPCS3,BCAP31,ATG9A,SUMO1,MTOR,YWHAE,SQSTM1,NPC1,TMCO1,SEC62,EPS15,NUP93,ERGIC3,NUP160,BBS7,CCT7,ATP1B3,KPNA2,PIAS4,SEC61A1,AURKB,PFKM,FAF1,KIFAP3,MOAP1,OGT,ACTB,VPS33A,CSE1L,ANKRD13A,LMNB1,PIM3,TOM1L2,WDR35,LMNB2…
GO:BP	mitotic cell cycle	GO:0000278	true	3.11747e-07	6.5062	908	258	37	21010	CTNNB1,RRM1,MCM4,SMC1A,ANAPC7,PPP2CA,AAAS,CIB1,VCP,PRKDC,KMT5A,ANAPC5,CCND2,RRM2,PPP3CA,DDB1,TP53,RFWD3,CPSF3,NEK9,MAEA,YWHAE,CCND1,PPP2R1A,CDT1,CDC45,POLE,AURKB,FZR1,HTT,MCM3,ACTB,TBCD,PIM3,SMARCB1,TOM1L2,KPNB1
GO:BP	cell cycle	GO:0007049	false	5.22988e-07	6.28151	1811	258	55	21010	CTNNB1,RRM1,MCM4,FANCA,SMC1A,ANAPC7,WDR6,PPP2CA,AAAS,CIB1,VCP,PRKDC,KMT5A,ANAPC5,CCND2,RRM2,USP9X,PPP3CA,UHRF1,DDB1,FANCI,TP53,WDR12,TELO2,RFWD3,SMC6,CPSF3,NEK9,MAEA,PMF1,YWHAE,CCND1,PPP2R1A,CDT1,CDC45,PHGDH,DSCC1,BIRC2,POLE,AURKB,RBBP4,HELLS,FZR1,HTT,MCM3,ACTB,HAUS5,TBCD,PIM3,SMARCB1,SUV39H1,TOM1L2,UXT,GNAI3,KPNB1
GO:BP	cellular localization	GO:0051641	false	7.42943e-07	6.12904	3652	258	86	21010	CTNNB1,HIF1A,BSG,BNIP3,NCLN,HUWE1,GLUL,ATP2A2,BBS2,PRKAR1A,NUP153,PINK1,KEAP1,AAAS,IREB2,CIB1,VCP,GNAS,NOMO1,CLCN3,MFN2,FAF2,PMPCA,USP9X,KLHL12,NDUFA13,NEFL,PPP3CA,MDN1,HMGCR,YBX1,TNKS2,ATXN3,COG2,MAGED1,TP53,SPG11,RHOBTB3,SEC23A,DNAJA1,SPCS3,BCAP31,ATG9A,SUMO1,MTOR,YWHAE,SQSTM1,NPC1,TMCO1,CDT1,SEC62,EPS15,NUP93,TRIM27,ERGIC3,NUP160,ATP6V0A1,BBS7,CCT7,ATP1B3,KPNA2,PIAS4,SEC61A1,AURKB,PFKM,FAF1,KI…
GO:BP	localization	GO:0051179	false	8.98203e-07	6.04663	5542	258	114	21010	CTNNB1,HIF1A,BSG,BNIP3,NCLN,HUWE1,GLUL,ATP2A2,BBS2,PRKAR1A,SARAF,NUP153,PINK1,KEAP1,AAAS,IREB2,CIB1,VCP,GNAS,SLC38A10,NOMO1,CLCN3,CLINT1,MFN2,FAF2,PMPCA,CLPTM1L,USP9X,ANKRD13B,KLHL12,NDUFA13,NEFL,TRPC4AP,PPP3CA,EXT2,MDN1,ATF4,HMGCR,RFT1,YBX1,TNKS2,TUSC3,ATXN3,COG2,MAGED1,TMEM63A,PNPLA2,TP53,MAGT1,SPG11,RHOBTB3,SLC6A15,THADA,SEC23A,DNAJA1,SPCS3,BCAP31,BRAT1,ATG9A,SUMO1,MTOR,YWHAE,SQSTM1,ACO1,NPC1,…
GO:BP	positive regulation of catabolic process	GO:0009896	false	9.57415e-07	6.0189	528	258	27	21010	HIF1A,BNIP3,PINK1,KEAP1,VCP,PABPC1,NDUFA13,YBX1,ATXN3,DDB1,PNPLA2,ELOB,BCAP31,SUMO1,MTOR,SQSTM1,USP5,SUMO2,BBS7,FAF1,FZR1,MOAP1,HTT,MTDH,PSMC2,NFE2L2,GNAI3
GO:BP	macromolecule localization	GO:0033036	false	3.89823e-06	5.40913	3204	258	77	21010	CTNNB1,HIF1A,BSG,NCLN,HUWE1,GLUL,BBS2,PRKAR1A,NUP153,PINK1,KEAP1,AAAS,CIB1,VCP,GNAS,NOMO1,MFN2,FAF2,PMPCA,CLPTM1L,USP9X,NDUFA13,PPP3CA,HMGCR,RFT1,YBX1,TNKS2,ATXN3,COG2,MAGED1,PNPLA2,TP53,SPG11,SEC23A,DNAJA1,SPCS3,BCAP31,ATG9A,SUMO1,MTOR,YWHAE,SQSTM1,NPC1,TMCO1,SEC62,EPS15,NUP93,ERGIC3,NUP160,BBS7,CCT7,ATP1B3,KPNA2,PIAS4,SEC61A1,AURKB,PFKM,FAF1,KIFAP3,ABCC1,MOAP1,OGT,ACTB,VPS33A,CSE1L,ANKRD13A,LMN…
GO:BP	establishment of localization	GO:0051234	false	3.94512e-06	5.40394	4905	258	103	21010	CTNNB1,HIF1A,BSG,BNIP3,NCLN,HUWE1,ATP2A2,BBS2,PRKAR1A,SARAF,NUP153,PINK1,AAAS,IREB2,CIB1,VCP,GNAS,SLC38A10,NOMO1,CLCN3,CLINT1,MFN2,FAF2,PMPCA,CLPTM1L,USP9X,ANKRD13B,KLHL12,NDUFA13,NEFL,TRPC4AP,PPP3CA,EXT2,MDN1,ATF4,HMGCR,RFT1,YBX1,TUSC3,COG2,TMEM63A,TP53,MAGT1,SPG11,RHOBTB3,SLC6A15,THADA,SEC23A,DNAJA1,SPCS3,BCAP31,ATG9A,SUMO1,YWHAE,SQSTM1,ACO1,NPC1,CCND1,TMCO1,CDT1,RTN3,SEC62,EPS15,NUP93,TRIM27,E…
GO:BP	intracellular transport	GO:0046907	false	4.89202e-06	5.31051	1816	258	53	21010	HIF1A,BNIP3,HUWE1,ATP2A2,NUP153,PINK1,AAAS,CIB1,VCP,GNAS,MFN2,FAF2,PMPCA,USP9X,KLHL12,NDUFA13,NEFL,PPP3CA,MDN1,TP53,SPG11,RHOBTB3,SEC23A,SPCS3,BCAP31,SUMO1,YWHAE,SQSTM1,NPC1,SEC62,EPS15,NUP93,TRIM27,ERGIC3,NUP160,BBS7,KPNA2,SEC61A1,KIFAP3,MOAP1,HTT,VPS33A,CSE1L,LMNB1,HNRNPA2B1,WDR35,LMNB2,UXT,GET3,VPS45,KPNB1,NUP155,TAP2
GO:BP	positive regulation of metabolic process	GO:0009893	false	5.33262e-06	5.27306	3797	258	86	21010	CTNNB1,HIF1A,BSG,BNIP3,EIF3C,VIM,HUWE1,RNF187,NFKB2,PINK1,HEATR1,KEAP1,PPP2CA,MED16,IREB2,CIB1,VCP,GNAS,WDR77,BTBD10,CLCN3,MFN2,PRKDC,PABPC1,CCND2,RNF40,USP9X,NDUFA13,PPP3CA,ATF6B,ATF4,YBX1,TNKS2,ATXN3,MAGED1,UHRF1,NOL11,DDB1,FANCI,PTOV1,PNPLA2,ELOB,TP53,TELO2,BCAP31,BRAT1,SUMO1,PMF1,MTOR,SQSTM1,CCND1,CDT1,USP5,SUMO2,EPS15,TRIM27,FLT4,DCXR,DSCC1,BIRC2,BBS7,CCT7,MED23,PIAS4,AURKB,RBBP4,PFKM,POLR3A…
GO:BP	positive regulation of protein metabolic process	GO:0051247	false	9.57069e-06	5.01906	1374	258	44	21010	CTNNB1,EIF3C,VIM,HUWE1,PINK1,KEAP1,PPP2CA,CIB1,VCP,PRKDC,PABPC1,CCND2,NDUFA13,YBX1,ATXN3,MAGED1,UHRF1,DDB1,FANCI,ELOB,TP53,TELO2,BCAP31,BRAT1,SUMO1,MTOR,SQSTM1,CCND1,USP5,SUMO2,FLT4,BIRC2,BBS7,PIAS4,AURKB,FAF1,SPRTN,FZR1,OGT,EIF3E,IFNGR1,PSMC2,NFE2L2,SUV39H1
GO:BP	response to stress	GO:0006950	false	9.78473e-06	5.00945	3909	258	87	21010	HIF1A,GPS1,BNIP3,PPP4C,RRM1,PDCD4,MCM4,VIM,HUWE1,GLUL,ATP2A2,FANCA,NFKB2,SMC1A,PINK1,KEAP1,PPP2CA,COPS3,AMFR,CIB1,VCP,GNAS,DDIT4,MFN2,FAF2,NSMCE4A,PRKDC,MTR,KMT5A,SAMHD1,NEFL,PPP3CA,ATF6B,RADX,ATF4,YBX1,ATXN3,FASN,UHRF1,DDB1,FANCL,FANCI,TP53,POLD1,TELO2,RFWD3,SMC6,DNAJA1,BCAP31,BRAT1,SUMO1,MTOR,YWHAE,SQSTM1,PNMA1,CCND1,TMCO1,RNF216,CDC45,CERS2,TRIM27,FLT4,BIRC2,POLE,DHX15,PIAS4,AURKB,POLR3A,FAF1,…
GO:BP	establishment of localization in cell	GO:0051649	false	1.48855e-05	4.82724	2388	258	62	21010	CTNNB1,HIF1A,BNIP3,HUWE1,ATP2A2,BBS2,NUP153,PINK1,AAAS,IREB2,CIB1,VCP,GNAS,CLCN3,MFN2,FAF2,PMPCA,USP9X,KLHL12,NDUFA13,NEFL,PPP3CA,MDN1,TP53,SPG11,RHOBTB3,SEC23A,SPCS3,BCAP31,SUMO1,YWHAE,SQSTM1,NPC1,CDT1,SEC62,EPS15,NUP93,TRIM27,ERGIC3,NUP160,ATP6V0A1,BBS7,KPNA2,SEC61A1,AURKB,KIFAP3,MOAP1,HTT,ACTB,VPS33A,CSE1L,LMNB1,PIM3,HNRNPA2B1,WDR35,LMNB2,UXT,GET3,VPS45,KPNB1,NUP155,TAP2
GO:BP	regulation of DNA metabolic process	GO:0051052	false	2.31126e-05	4.63615	531	258	25	21010	CTNNB1,PPP4C,MCM4,PPP2CA,NSMCE4A,PRKDC,KMT5A,USP9X,RADX,TNKS2,TP53,SMC6,PPP2R1A,CDT1,DSCC1,CCT7,KPNA2,PIAS4,AURKB,FAF1,MCM3,ACTB,SMARCB1,HNRNPA2B1,TMEM161A
GO:BP	transport	GO:0006810	false	2.31772e-05	4.63494	4716	258	98	21010	CTNNB1,HIF1A,BSG,BNIP3,HUWE1,ATP2A2,BBS2,PRKAR1A,SARAF,NUP153,PINK1,AAAS,IREB2,CIB1,VCP,GNAS,SLC38A10,CLCN3,CLINT1,MFN2,FAF2,PMPCA,CLPTM1L,USP9X,ANKRD13B,KLHL12,NDUFA13,NEFL,TRPC4AP,PPP3CA,EXT2,MDN1,ATF4,HMGCR,RFT1,YBX1,TUSC3,COG2,TMEM63A,TP53,MAGT1,SPG11,RHOBTB3,SLC6A15,THADA,SEC23A,DNAJA1,SPCS3,BCAP31,ATG9A,SUMO1,YWHAE,SQSTM1,ACO1,NPC1,CCND1,TMCO1,RTN3,SEC62,EPS15,NUP93,TRIM27,ERGIC3,NUP160,ATP…
GO:BP	cell cycle process	GO:0022402	false	2.98462e-05	4.52511	1273	258	41	21010	CTNNB1,RRM1,MCM4,FANCA,SMC1A,ANAPC7,WDR6,PPP2CA,AAAS,VCP,PRKDC,KMT5A,ANAPC5,CCND2,RRM2,USP9X,PPP3CA,DDB1,TP53,TELO2,RFWD3,SMC6,CPSF3,PMF1,CCND1,PPP2R1A,CDT1,CDC45,PHGDH,DSCC1,POLE,AURKB,FZR1,HTT,MCM3,ACTB,HAUS5,SMARCB1,TOM1L2,UXT,KPNB1
GO:BP	mitotic cell cycle process	GO:1903047	false	3.7842e-05	4.42203	757	258	30	21010	RRM1,MCM4,SMC1A,ANAPC7,PPP2CA,AAAS,VCP,PRKDC,KMT5A,ANAPC5,CCND2,RRM2,PPP3CA,DDB1,TP53,RFWD3,CPSF3,CCND1,PPP2R1A,CDT1,CDC45,POLE,AURKB,FZR1,HTT,MCM3,ACTB,SMARCB1,TOM1L2,KPNB1
GO:BP	regulation of proteasomal protein catabolic process	GO:0061136	false	3.78733e-05	4.42167	193	258	15	21010	PINK1,KEAP1,VCP,USP9X,ATXN3,ELOB,BCAP31,SUMO1,USP5,SUMO2,BBS7,FZR1,OGT,PSMC2,NFE2L2
GO:BP	regulation of protein modification by small protein conjugation or removal	GO:1903320	false	3.91424e-05	4.40735	254	258	17	21010	CTNNB1,HIF1A,GPS1,HUWE1,PINK1,COPS3,VCP,FANCI,COPS7A,DNAJA1,SQSTM1,BIRC2,PIAS4,SPRTN,FZR1,OGT,COPS6
GO:BP	positive regulation of proteasomal protein catabolic process	GO:1901800	false	3.98486e-05	4.39959	115	258	12	21010	KEAP1,VCP,ATXN3,ELOB,BCAP31,SUMO1,USP5,SUMO2,BBS7,FZR1,PSMC2,NFE2L2
GO:BP	macroautophagy	GO:0016236	false	4.76704e-05	4.32175	324	258	19	21010	HIF1A,BNIP3,HUWE1,ATP2A2,PINK1,VCP,MFN2,TP53,SPG11,ATG9A,MTOR,SQSTM1,NPC1,ATP6V0A1,MOAP1,HTT,OGT,VPS33A,GNAI3
GO:BP	regulation of protein catabolic process	GO:0042176	false	5.69034e-05	4.24486	363	258	20	21010	PINK1,KEAP1,VCP,USP9X,NDUFA13,HMGCR,ATXN3,DDB1,ELOB,BCAP31,SUMO1,USP5,SUMO2,PSMD1,BBS7,FAF1,FZR1,OGT,PSMC2,NFE2L2
GO:BP	regulation of post-translational protein modification	GO:1901873	false	6.70612e-05	4.17353	331	258	19	21010	CTNNB1,HIF1A,GPS1,HUWE1,PINK1,COPS3,VCP,FANCI,COPS7A,DNAJA1,SQSTM1,BIRC2,PIAS4,SPRTN,FZR1,OGT,NOC2L,COPS6,SUV39H1
GO:BP	establishment of protein localization	GO:0045184	false	9.46654e-05	4.02381	1925	258	52	21010	HIF1A,BSG,NCLN,HUWE1,BBS2,PRKAR1A,NUP153,PINK1,AAAS,CIB1,VCP,GNAS,NOMO1,MFN2,FAF2,PMPCA,USP9X,NDUFA13,PPP3CA,HMGCR,COG2,TP53,SPG11,SEC23A,DNAJA1,SPCS3,BCAP31,SUMO1,YWHAE,SQSTM1,NPC1,TMCO1,SEC62,EPS15,NUP93,ERGIC3,NUP160,BBS7,CCT7,KPNA2,SEC61A1,PFKM,MOAP1,VPS33A,CSE1L,PIM3,TOM1L2,GET3,VPS45,KPNB1,NUP155,TAP2
GO:BP	positive regulation of nitrogen compound metabolic process	GO:0051173	false	0.000108363	3.96512	3071	258	71	21010	CTNNB1,HIF1A,EIF3C,VIM,HUWE1,RNF187,NFKB2,PINK1,HEATR1,KEAP1,PPP2CA,MED16,CIB1,VCP,WDR77,PRKDC,PABPC1,CCND2,RNF40,USP9X,NDUFA13,PPP3CA,ATF6B,ATF4,YBX1,TNKS2,ATXN3,MAGED1,UHRF1,NOL11,DDB1,FANCI,PTOV1,ELOB,TP53,TELO2,BCAP31,BRAT1,SUMO1,PMF1,MTOR,SQSTM1,CCND1,CDT1,USP5,SUMO2,TRIM27,FLT4,DSCC1,BIRC2,BBS7,CCT7,MED23,PIAS4,AURKB,RBBP4,PFKM,FAF1,SPRTN,FZR1,OGT,EIF3E,ACTB,IFNGR1,MTDH,PSMC2,NFE2L2,SMARCB1…
GO:BP	positive regulation of protein catabolic process	GO:0045732	false	0.000116916	3.93213	210	258	15	21010	KEAP1,VCP,NDUFA13,ATXN3,DDB1,ELOB,BCAP31,SUMO1,USP5,SUMO2,BBS7,FAF1,FZR1,PSMC2,NFE2L2
GO:BP	metabolic process	GO:0008152	false	0.000147059	3.83251	14362	258	214	21010	CTNNB1,HIF1A,GPS1,BSG,BNIP3,PPP4C,RRM1,EIF3C,PDCD4,MCM4,VIM,HUWE1,GLUL,RNF187,ATP2A2,FANCA,NFKB2,SMC1A,BBS2,PRKAR1A,ANAPC7,FADS2,PINK1,HEATR1,WDR6,IMPDH2,KEAP1,POLR2A,PPP2CA,COPS3,AMFR,MED16,IREB2,CIB1,PFAS,VCP,GNAS,DDIT4,LSS,PSMD7,PPAT,WDR77,BTBD10,CLCN3,FARSA,MFN2,FAF2,PMPCA,NSMCE4A,PRKDC,MTR,KMT5A,PABPC1,SAMHD1,ANAPC5,CCND2,RNF40,ACLY,RRM2,ETNK1,USP9X,PPA1,KLHL12,PSMB3,NDUFA13,TRPC4AP,PPP3CA,G…
GO:BP	positive regulation of biological process	GO:0048518	false	0.00016548	3.78125	6253	258	117	21010	CTNNB1,HIF1A,BSG,BNIP3,RRM1,EIF3C,PDCD4,VIM,HUWE1,RNF187,ATP2A2,NFKB2,BBS2,PRKAR1A,ANAPC7,PINK1,HEATR1,KEAP1,PPP2CA,MED16,IREB2,CIB1,VCP,GNAS,WDR77,BTBD10,CLCN3,HLA-DOA,MFN2,PRKDC,PABPC1,ANAPC5,CCND2,RNF40,RRM2,USP9X,NDUFA13,NEFL,PPP3CA,ATF6B,ATF4,HMGCR,YBX1,TNKS2,ATXN3,MAGED1,UHRF1,NOL11,DDB1,FANCI,PTOV1,PNPLA2,ELOB,TP53,TELO2,SMC6,CPSF3,DNAJA1,BCAP31,BRAT1,SUMO1,PMF1,MTOR,YWHAE,SQSTM1,PNMA1,CCN…
GO:BP	DNA replication	GO:0006260	false	0.000171311	3.76621	281	258	17	21010	RRM1,MCM4,PPP2CA,SAMHD1,RRM2,TP53,POLD1,RFWD3,PPP2R1A,CDT1,CDC45,DSCC1,POLE,RBBP4,FAF1,MCM3,PRIM1
GO:BP	apoptotic process	GO:0006915	true	0.00019009	3.72104	1910	258	51	21010	CTNNB1,HIF1A,BNIP3,PDCD4,ATP2A2,PINK1,PPP2CA,CIB1,VCP,DDIT4,MFN2,PRKDC,CCND2,CLPTM1L,NDUFA13,NEFL,ATF4,MAGED1,DDB1,TP53,SPG11,AARS1,DNAJA1,BCAP31,BRAT1,MAEA,MTOR,SQSTM1,PNMA1,NPC1,CCND1,PPP2R1A,RNF216,RTN3,FLT4,BIRC2,PIAS4,AURKB,FAF1,KIFAP3,HELLS,MOAP1,HTT,OGT,ACTB,NOC2L,MTDH,NFE2L2,PIM3,UXT,TMEM161A
GO:BP	protein localization to nucleus	GO:0034504	false	0.000192995	3.71445	318	258	18	21010	GLUL,NUP153,PPP3CA,MAGED1,TP53,SPG11,SUMO1,MTOR,YWHAE,SQSTM1,NUP93,CCT7,KPNA2,CSE1L,LMNB1,LMNB2,KPNB1,NUP155
GO:BP	positive regulation of proteolysis involved in protein catabolic process	GO:1903052	false	0.000221586	3.65446	134	258	12	21010	KEAP1,VCP,ATXN3,ELOB,BCAP31,SUMO1,USP5,SUMO2,BBS7,FZR1,PSMC2,NFE2L2
GO:BP	programmed cell death	GO:0012501	false	0.000241947	3.61628	1982	258	52	21010	CTNNB1,HIF1A,BNIP3,PDCD4,ATP2A2,PINK1,PPP2CA,CIB1,VCP,DDIT4,MFN2,PRKDC,CCND2,CLPTM1L,NDUFA13,NEFL,ATF4,MAGED1,DDB1,TP53,SPG11,AARS1,DNAJA1,BCAP31,BRAT1,MAEA,ATG9A,MTOR,SQSTM1,PNMA1,NPC1,CCND1,PPP2R1A,RNF216,RTN3,FLT4,BIRC2,PIAS4,AURKB,FAF1,KIFAP3,HELLS,MOAP1,HTT,OGT,ACTB,NOC2L,MTDH,NFE2L2,PIM3,UXT,TMEM161A
GO:BP	cell death	GO:0008219	false	0.000266348	3.57455	1988	258	52	21010	CTNNB1,HIF1A,BNIP3,PDCD4,ATP2A2,PINK1,PPP2CA,CIB1,VCP,DDIT4,MFN2,PRKDC,CCND2,CLPTM1L,NDUFA13,NEFL,ATF4,MAGED1,DDB1,TP53,SPG11,AARS1,DNAJA1,BCAP31,BRAT1,MAEA,ATG9A,MTOR,SQSTM1,PNMA1,NPC1,CCND1,PPP2R1A,RNF216,RTN3,FLT4,BIRC2,PIAS4,AURKB,FAF1,KIFAP3,HELLS,MOAP1,HTT,OGT,ACTB,NOC2L,MTDH,NFE2L2,PIM3,UXT,TMEM161A
GO:BP	regulation of proteasomal ubiquitin-dependent protein catabolic process	GO:0032434	false	0.000331961	3.47891	139	258	12	21010	KEAP1,VCP,USP9X,ELOB,BCAP31,SUMO1,USP5,SUMO2,BBS7,FZR1,OGT,NFE2L2
GO:BP	positive regulation of macromolecule metabolic process	GO:0010604	false	0.000346275	3.46058	3483	258	76	21010	CTNNB1,HIF1A,BSG,EIF3C,VIM,HUWE1,RNF187,NFKB2,PINK1,HEATR1,KEAP1,PPP2CA,MED16,IREB2,CIB1,VCP,WDR77,PRKDC,PABPC1,CCND2,RNF40,USP9X,NDUFA13,PPP3CA,ATF6B,ATF4,YBX1,TNKS2,ATXN3,MAGED1,UHRF1,NOL11,DDB1,FANCI,PTOV1,ELOB,TP53,TELO2,BCAP31,BRAT1,SUMO1,PMF1,MTOR,SQSTM1,CCND1,CDT1,USP5,SUMO2,EPS15,TRIM27,FLT4,DSCC1,BIRC2,BBS7,CCT7,MED23,PIAS4,AURKB,RBBP4,PFKM,POLR3A,FAF1,SPRTN,FZR1,OGT,EIF3E,ACTB,IFNGR1,NO…
GO:BP	positive regulation of proteasomal ubiquitin-dependent protein catabolic process	GO:0032436	false	0.000382371	3.41752	91	258	10	21010	KEAP1,VCP,ELOB,BCAP31,SUMO1,USP5,SUMO2,BBS7,FZR1,NFE2L2
GO:BP	regulation of proteolysis involved in protein catabolic process	GO:1903050	false	0.00038511	3.41441	230	258	15	21010	PINK1,KEAP1,VCP,USP9X,ATXN3,ELOB,BCAP31,SUMO1,USP5,SUMO2,BBS7,FZR1,OGT,PSMC2,NFE2L2
GO:BP	response to endoplasmic reticulum stress	GO:0034976	false	0.000386044	3.41336	263	258	16	21010	ATP2A2,AMFR,VCP,FAF2,ATF6B,ATF4,ATXN3,TP53,BCAP31,CCND1,TMCO1,FAF1,UBE4A,NGLY1,NFE2L2,MARCHF6
GO:BP	intracellular signal transduction	GO:0035556	false	0.000392758	3.40588	2609	258	62	21010	CTNNB1,HIF1A,GPS1,BNIP3,PPP4C,PDCD4,VIM,ATP2A2,NFKB2,PRKAR1A,PINK1,PPP2CA,COPS3,AMFR,CIB1,GNAS,DDIT4,BTBD10,MFN2,PRKDC,KMT5A,USP9X,NDUFA13,PPP3CA,ATF4,HMGCR,MAGED1,TP53,TELO2,RFWD3,DNAJA1,BCAP31,MTOR,YWHAE,SQSTM1,NPC1,CCND1,PPP2R1A,CDT1,CDC45,GUCY1B1,NUP93,URB2,FLT4,BIRC2,MFAP3,DHX15,PIAS4,KCTD10,AURKB,HELLS,FZR1,KBTBD6,MOAP1,HTT,LZTR1,OGT,NOC2L,MTDH,NFE2L2,TMEM161A,KPNB1
GO:BP	regulation of programmed cell death	GO:0043067	false	0.000396286	3.40199	1507	258	43	21010	CTNNB1,HIF1A,BNIP3,PDCD4,ATP2A2,PINK1,CIB1,VCP,MFN2,PRKDC,CCND2,NDUFA13,NEFL,ATF4,MAGED1,DDB1,TP53,AARS1,DNAJA1,BCAP31,MAEA,MTOR,SQSTM1,PNMA1,NPC1,CCND1,PPP2R1A,FLT4,BIRC2,PIAS4,AURKB,FAF1,KIFAP3,HELLS,MOAP1,HTT,OGT,ACTB,NOC2L,MTDH,NFE2L2,PIM3,TMEM161A
GO:BP	regulation of mitotic cell cycle	GO:0007346	false	0.000447862	3.34886	492	258	22	21010	CTNNB1,RRM1,ANAPC7,PPP2CA,PRKDC,ANAPC5,CCND2,RRM2,DDB1,TP53,RFWD3,CPSF3,NEK9,MAEA,YWHAE,CCND1,AURKB,FZR1,ACTB,PIM3,SMARCB1,TOM1L2
GO:BP	autophagy of mitochondrion	GO:0000422	false	0.000470467	3.32747	93	258	10	21010	HIF1A,BNIP3,HUWE1,PINK1,MFN2,TP53,ATG9A,SQSTM1,HTT,OGT
GO:BP	mitochondrion disassembly	GO:0061726	false	0.000470467	3.32747	93	258	10	21010	HIF1A,BNIP3,HUWE1,PINK1,MFN2,TP53,ATG9A,SQSTM1,HTT,OGT
GO:BP	regulation of apoptotic process	GO:0042981	false	0.000478416	3.32019	1463	258	42	21010	CTNNB1,HIF1A,BNIP3,PDCD4,ATP2A2,PINK1,CIB1,VCP,MFN2,PRKDC,CCND2,NDUFA13,NEFL,ATF4,MAGED1,DDB1,TP53,AARS1,DNAJA1,BCAP31,MAEA,MTOR,SQSTM1,PNMA1,NPC1,CCND1,PPP2R1A,FLT4,BIRC2,PIAS4,AURKB,FAF1,KIFAP3,HELLS,MOAP1,HTT,ACTB,NOC2L,MTDH,NFE2L2,PIM3,TMEM161A
GO:BP	organelle disassembly	GO:1903008	false	0.000527375	3.27788	145	258	12	21010	HIF1A,BNIP3,HUWE1,PINK1,VCP,MFN2,PNPLA2,TP53,ATG9A,SQSTM1,HTT,OGT
GO:BP	double-strand break repair	GO:0006302	false	0.000663933	3.17788	309	258	17	21010	PPP4C,MCM4,CIB1,VCP,NSMCE4A,PRKDC,KMT5A,SAMHD1,RADX,TP53,RFWD3,SMC6,CDC45,PIAS4,MCM3,ACTB,SMARCB1
GO:BP	chromosome organization	GO:0051276	false	0.000676164	3.16995	633	258	25	21010	CTNNB1,MCM4,SMC1A,ANAPC7,AAAS,NSMCE4A,PRKDC,KMT5A,ANAPC5,TNKS2,TP53,TELO2,SMC6,PPP2R1A,CDT1,CDC45,DSCC1,CCT7,AURKB,MCM3,ACTB,SMARCB1,HNRNPA2B1,KPNB1,NUP155
GO:BP	positive regulation of muscle cell apoptotic process	GO:0010661	false	0.000786376	3.10437	24	258	6	21010	BNIP3,PDCD4,ATP2A2,MFN2,ATF4,TP53
GO:BP	intrinsic apoptotic signaling pathway	GO:0097193	false	0.000831933	3.07991	314	258	17	21010	CTNNB1,HIF1A,BNIP3,PINK1,DDIT4,PRKDC,NDUFA13,ATF4,TP53,DNAJA1,BCAP31,PIAS4,HELLS,MOAP1,NOC2L,NFE2L2,TMEM161A
GO:BP	regulation of intrinsic apoptotic signaling pathway	GO:2001242	false	0.000861172	3.06491	181	258	13	21010	CTNNB1,HIF1A,PINK1,NDUFA13,ATF4,TP53,DNAJA1,BCAP31,PIAS4,HELLS,NOC2L,NFE2L2,TMEM161A
GO:BP	negative regulation of apoptotic process	GO:0043066	false	0.00101577	2.9932	881	258	30	21010	CTNNB1,HIF1A,BNIP3,PDCD4,PINK1,CIB1,PRKDC,CCND2,NDUFA13,NEFL,ATF4,DDB1,TP53,AARS1,DNAJA1,MAEA,MTOR,NPC1,CCND1,FLT4,BIRC2,AURKB,KIFAP3,HELLS,HTT,NOC2L,MTDH,NFE2L2,PIM3,TMEM161A
GO:BP	primary metabolic process	GO:0044238	false	0.00123205	2.90937	12666	258	193	21010	CTNNB1,HIF1A,GPS1,BNIP3,PPP4C,RRM1,EIF3C,PDCD4,MCM4,VIM,HUWE1,GLUL,RNF187,FANCA,NFKB2,SMC1A,PRKAR1A,ANAPC7,FADS2,PINK1,HEATR1,WDR6,IMPDH2,KEAP1,POLR2A,PPP2CA,COPS3,AMFR,MED16,IREB2,CIB1,PFAS,VCP,DDIT4,LSS,PSMD7,PPAT,WDR77,FARSA,FAF2,PMPCA,NSMCE4A,PRKDC,MTR,KMT5A,PABPC1,SAMHD1,ANAPC5,CCND2,RNF40,ACLY,RRM2,ETNK1,USP9X,KLHL12,PSMB3,NDUFA13,TRPC4AP,PPP3CA,GTF3C1,ATF6B,EXT2,RADX,ATF4,DHCR7,HMGCR,RFT1,…
GO:BP	response to topologically incorrect protein	GO:0035966	false	0.00133531	2.87442	158	258	12	21010	AMFR,VCP,MFN2,FAF2,ATF6B,ATF4,ATXN3,DNAJA1,CCND1,KBTBD6,NGLY1,NFE2L2
GO:BP	autophagy	GO:0006914	false	0.00146608	2.83384	571	258	23	21010	HIF1A,BNIP3,HUWE1,ATP2A2,PINK1,WDR6,KEAP1,VCP,MFN2,TP53,SPG11,ATG9A,MTOR,SQSTM1,NPC1,TRIM27,ATP6V0A1,MOAP1,HTT,OGT,VPS33A,MTDH,GNAI3
GO:BP	process utilizing autophagic mechanism	GO:0061919	false	0.00146608	2.83384	571	258	23	21010	HIF1A,BNIP3,HUWE1,ATP2A2,PINK1,WDR6,KEAP1,VCP,MFN2,TP53,SPG11,ATG9A,MTOR,SQSTM1,NPC1,TRIM27,ATP6V0A1,MOAP1,HTT,OGT,VPS33A,MTDH,GNAI3
GO:BP	protein transport	GO:0015031	false	0.00150863	2.82142	1810	258	47	21010	HIF1A,BSG,HUWE1,BBS2,PRKAR1A,NUP153,PINK1,AAAS,CIB1,VCP,GNAS,MFN2,FAF2,PMPCA,USP9X,NDUFA13,PPP3CA,HMGCR,COG2,TP53,SPG11,SEC23A,DNAJA1,SPCS3,BCAP31,SUMO1,YWHAE,SQSTM1,SEC62,EPS15,NUP93,ERGIC3,NUP160,BBS7,KPNA2,SEC61A1,PFKM,MOAP1,VPS33A,CSE1L,PIM3,TOM1L2,GET3,VPS45,KPNB1,NUP155,TAP2
GO:BP	response to abiotic stimulus	GO:0009628	true	0.00173524	2.76064	1106	258	34	21010	CTNNB1,HIF1A,BNIP3,RRM1,SMC1A,PINK1,POLR2A,COPS3,VCP,DDIT4,PRKDC,CCND2,ATF4,HMGCR,ATXN3,DDB1,TP53,POLD1,RFWD3,DNAJA1,BRAT1,SUMO1,MTOR,YWHAE,CCND1,GUCY1B1,BIRC2,AURKB,SPRTN,HTT,NOC2L,NFE2L2,SUV39H1,TMEM161A
GO:BP	organic substance transport	GO:0071702	false	0.00174774	2.75752	3039	258	67	21010	CTNNB1,HIF1A,BSG,HUWE1,ATP2A2,BBS2,PRKAR1A,SARAF,NUP153,PINK1,AAAS,CIB1,VCP,GNAS,SLC38A10,MFN2,FAF2,PMPCA,CLPTM1L,USP9X,NDUFA13,TRPC4AP,PPP3CA,HMGCR,RFT1,YBX1,COG2,TP53,SPG11,SLC6A15,THADA,SEC23A,DNAJA1,SPCS3,BCAP31,ATG9A,SUMO1,YWHAE,SQSTM1,NPC1,TMCO1,SEC62,EPS15,NUP93,TRIM27,ERGIC3,NUP160,BBS7,KPNA2,SEC61A1,PFKM,ABCC1,MOAP1,HTT,ACTB,VPS33A,CSE1L,NFE2L2,PIM3,HNRNPA2B1,TOM1L2,GET3,VPS45,SLC38A1,KP…
GO:BP	negative regulation of programmed cell death	GO:0043069	false	0.00190241	2.7207	908	258	30	21010	CTNNB1,HIF1A,BNIP3,PDCD4,PINK1,CIB1,PRKDC,CCND2,NDUFA13,NEFL,ATF4,DDB1,TP53,AARS1,DNAJA1,MAEA,MTOR,NPC1,CCND1,FLT4,BIRC2,AURKB,KIFAP3,HELLS,HTT,NOC2L,MTDH,NFE2L2,PIM3,TMEM161A
GO:BP	ERAD pathway	GO:0036503	false	0.0019193	2.71686	108	258	10	21010	AMFR,VCP,FAF2,ATXN3,BCAP31,FAF1,UBE4A,NGLY1,NFE2L2,MARCHF6
GO:BP	positive regulation of ubiquitin-dependent protein catabolic process	GO:2000060	false	0.0019193	2.71686	108	258	10	21010	KEAP1,VCP,ELOB,BCAP31,SUMO1,USP5,SUMO2,BBS7,FZR1,NFE2L2
GO:BP	protein polyubiquitination	GO:0000209	false	0.00193689	2.7129	261	258	15	21010	CTNNB1,HUWE1,RNF187,ANAPC7,AMFR,WDR77,ANAPC5,TNKS2,RNF216,TRIM27,BIRC2,FZR1,KBTBD6,UBE4A,MARCHF6
GO:BP	membrane organization	GO:0061024	true	0.00202011	2.69463	813	258	28	21010	BNIP3,NCLN,ATP2A2,PINK1,NOMO1,CLCN3,MFN2,CLPTM1L,KLHL12,NDUFA13,RFT1,TP53,SPG11,SEC23A,ATG9A,NPC1,TMCO1,NUP93,DNAJC11,SEC61A1,AURKB,ABCC1,MOAP1,VPS33A,LMNB1,LMNB2,GET3,NUP155
GO:BP	establishment of protein localization to organelle	GO:0072594	false	0.00208225	2.68147	673	258	25	21010	HUWE1,NUP153,PINK1,MFN2,PMPCA,USP9X,NDUFA13,PPP3CA,TP53,SPG11,DNAJA1,SPCS3,BCAP31,SUMO1,SQSTM1,SEC62,NUP93,CCT7,KPNA2,SEC61A1,MOAP1,CSE1L,GET3,KPNB1,NUP155
GO:BP	negative regulation of intrinsic apoptotic signaling pathway	GO:2001243	false	0.00209061	2.67973	109	258	10	21010	CTNNB1,HIF1A,PINK1,NDUFA13,ATF4,DNAJA1,HELLS,NOC2L,NFE2L2,TMEM161A
GO:BP	regulation of metabolic process	GO:0019222	false	0.00220566	2.65646	7295	258	127	21010	CTNNB1,HIF1A,GPS1,BSG,BNIP3,PPP4C,EIF3C,PDCD4,MCM4,VIM,HUWE1,RNF187,FANCA,NFKB2,BBS2,PRKAR1A,PINK1,HEATR1,WDR6,KEAP1,PPP2CA,COPS3,MED16,IREB2,CIB1,VCP,GNAS,DDIT4,WDR77,BTBD10,CLCN3,MFN2,NSMCE4A,PRKDC,KMT5A,PABPC1,CCND2,RNF40,USP9X,NDUFA13,PPP3CA,ATF6B,RADX,ATF4,HMGCR,YBX1,TNKS2,ATXN3,MAGED1,UHRF1,NOL11,DDB1,FANCI,PTOV1,PNPLA2,ELOB,TP53,TELO2,AARS1,RHOBTB3,SMC6,COPS7A,DNAJA1,BCAP31,BRAT1,SUMO1,PSM…
GO:BP	regulation of protein modification process	GO:0031399	false	0.00223165	2.65137	1385	258	39	21010	CTNNB1,HIF1A,GPS1,PDCD4,HUWE1,PRKAR1A,PINK1,PPP2CA,COPS3,CIB1,VCP,PRKDC,CCND2,HMGCR,MAGED1,FANCI,TP53,TELO2,COPS7A,DNAJA1,BRAT1,MTOR,YWHAE,SQSTM1,CCND1,PPP2R1A,TRIM27,FLT4,BIRC2,PIAS4,AURKB,SPRTN,FZR1,HTT,OGT,ACTB,NOC2L,COPS6,SUV39H1
GO:BP	DNA biosynthetic process	GO:0071897	false	0.002391	2.62142	198	258	13	21010	CTNNB1,RRM1,VCP,TNKS2,TP53,POLD1,TELO2,DSCC1,POLE,CCT7,AURKB,SPRTN,HNRNPA2B1
GO:BP	ER-nucleus signaling pathway	GO:0006984	true	0.00257147	2.58982	45	258	7	21010	ATP2A2,AMFR,ATF6B,ATF4,TP53,TMCO1,NFE2L2
GO:BP	small molecule metabolic process	GO:0044281	true	0.00262534	2.58081	1846	258	47	21010	HIF1A,RRM1,GLUL,FADS2,PINK1,IMPDH2,PPP2CA,IREB2,PFAS,VCP,DDIT4,LSS,PPAT,FARSA,MTR,SAMHD1,ACLY,RRM2,NDUFA13,ATF4,DHCR7,HMGCR,RFT1,FASN,ISYNA1,DDB1,PNPLA2,TP53,AARS1,BRAT1,ALG1,MTOR,ACO1,NPC1,GUCY1B1,PHGDH,FDFT1,DCXR,LDHB,PIAS4,PFKM,ABCC1,OGT,LBR,ALG3,GNAI3,SLC38A1
GO:BP	regulation of muscle cell apoptotic process	GO:0010660	false	0.00278114	2.55578	65	258	8	21010	BNIP3,PDCD4,ATP2A2,MFN2,ATF4,TP53,KIFAP3,NFE2L2
GO:BP	regulation of ubiquitin-dependent protein catabolic process	GO:2000058	false	0.00329395	2.48228	172	258	12	21010	KEAP1,VCP,USP9X,ELOB,BCAP31,SUMO1,USP5,SUMO2,BBS7,FZR1,OGT,NFE2L2
GO:BP	response to organic substance	GO:0010033	false	0.00333476	2.47694	2775	258	62	21010	CTNNB1,HIF1A,BSG,BNIP3,PDCD4,IRS4,VIM,GLUL,NFKB2,BBS2,PRKAR1A,IMPDH2,KEAP1,POLR2A,PPP2CA,AMFR,CIB1,VCP,GNAS,DDIT4,MFN2,FAF2,PRKDC,SAMHD1,NDUFA13,NEFL,PPP3CA,ATF6B,ATF4,ATXN3,FASN,TP53,DNAJA1,BCAP31,MTOR,NPC1,CCND1,PPP2R1A,CDT1,BIRC2,MFAP3,DHX15,PIAS4,FAF1,ABCC1,HELLS,KBTBD6,ATP1A1,OGT,ACTB,IFNGR1,MTDH,UBE4A,NGLY1,NFE2L2,PIM3,SMARCB1,WDR35,GNAI3,TMEM161A,MARCHF6,TAP2
GO:BP	regulation of intracellular signal transduction	GO:1902531	false	0.00346295	2.46055	1691	258	44	21010	CTNNB1,HIF1A,PDCD4,PINK1,PPP2CA,COPS3,CIB1,GNAS,DDIT4,MFN2,KMT5A,USP9X,NDUFA13,PPP3CA,ATF4,HMGCR,MAGED1,TP53,TELO2,RFWD3,DNAJA1,BCAP31,MTOR,SQSTM1,NPC1,PPP2R1A,NUP93,URB2,FLT4,BIRC2,MFAP3,DHX15,PIAS4,KCTD10,AURKB,HELLS,KBTBD6,HTT,LZTR1,OGT,NOC2L,MTDH,NFE2L2,TMEM161A
GO:BP	regulation of cell cycle phase transition	GO:1901987	false	0.00384023	2.41564	431	258	19	21010	RRM1,ANAPC7,PPP2CA,PRKDC,ANAPC5,CCND2,RRM2,DDB1,TP53,TELO2,RFWD3,CPSF3,CCND1,CDT1,CDC45,AURKB,FZR1,ACTB,SMARCB1
GO:BP	nitrogen compound transport	GO:0071705	false	0.00396126	2.40217	2292	258	54	21010	HIF1A,BSG,HUWE1,BBS2,PRKAR1A,NUP153,PINK1,AAAS,CIB1,VCP,GNAS,SLC38A10,MFN2,FAF2,PMPCA,USP9X,NDUFA13,PPP3CA,HMGCR,YBX1,COG2,TP53,SPG11,SLC6A15,SEC23A,DNAJA1,SPCS3,BCAP31,SUMO1,YWHAE,SQSTM1,SEC62,EPS15,NUP93,ERGIC3,NUP160,BBS7,KPNA2,SEC61A1,PFKM,ABCC1,MOAP1,ACTB,VPS33A,CSE1L,PIM3,HNRNPA2B1,TOM1L2,GET3,VPS45,SLC38A1,KPNB1,NUP155,TAP2
GO:BP	double-strand break repair via homologous recombination	GO:0000724	false	0.00419463	2.37731	176	258	12	21010	PPP4C,MCM4,NSMCE4A,KMT5A,SAMHD1,RADX,RFWD3,SMC6,CDC45,PIAS4,MCM3,ACTB
GO:BP	negative regulation of intracellular signal transduction	GO:1902532	false	0.00494564	2.30578	524	258	21	21010	CTNNB1,HIF1A,PDCD4,PINK1,PPP2CA,CIB1,DDIT4,MFN2,NDUFA13,ATF4,HMGCR,DNAJA1,MTOR,NPC1,PPP2R1A,KCTD10,HELLS,LZTR1,NOC2L,NFE2L2,TMEM161A
GO:BP	recombinational repair	GO:0000725	false	0.00530641	2.2752	180	258	12	21010	PPP4C,MCM4,NSMCE4A,KMT5A,SAMHD1,RADX,RFWD3,SMC6,CDC45,PIAS4,MCM3,ACTB
GO:BP	muscle cell apoptotic process	GO:0010657	false	0.00550184	2.25949	71	258	8	21010	BNIP3,PDCD4,ATP2A2,MFN2,ATF4,TP53,KIFAP3,NFE2L2
GO:BP	regulation of primary metabolic process	GO:0080090	false	0.00559278	2.25237	5766	258	105	21010	CTNNB1,HIF1A,GPS1,PPP4C,EIF3C,PDCD4,MCM4,VIM,HUWE1,RNF187,FANCA,NFKB2,PRKAR1A,PINK1,HEATR1,KEAP1,PPP2CA,COPS3,MED16,IREB2,CIB1,VCP,DDIT4,WDR77,NSMCE4A,PRKDC,KMT5A,PABPC1,CCND2,RNF40,USP9X,NDUFA13,PPP3CA,ATF6B,RADX,ATF4,HMGCR,YBX1,TNKS2,ATXN3,MAGED1,UHRF1,NOL11,DDB1,FANCI,PTOV1,PNPLA2,ELOB,TP53,TELO2,AARS1,RHOBTB3,SMC6,COPS7A,DNAJA1,BCAP31,BRAT1,SUMO1,PSMA3,PMF1,MTOR,YWHAE,SQSTM1,ACO1,CCND1,PPP2R1…
GO:BP	positive regulation of transcription from RNA polymerase II promoter in response to stress	GO:0036003	true	0.00589868	2.22925	19	258	5	21010	HIF1A,ATF6B,ATF4,TP53,NFE2L2
GO:BP	nitrogen compound metabolic process	GO:0006807	false	0.00760431	2.11894	12114	258	184	21010	CTNNB1,HIF1A,GPS1,BNIP3,PPP4C,RRM1,EIF3C,PDCD4,MCM4,VIM,HUWE1,GLUL,RNF187,FANCA,NFKB2,SMC1A,PRKAR1A,ANAPC7,PINK1,HEATR1,WDR6,IMPDH2,KEAP1,POLR2A,PPP2CA,COPS3,AMFR,MED16,IREB2,CIB1,PFAS,VCP,PSMD7,PPAT,WDR77,FARSA,FAF2,PMPCA,NSMCE4A,PRKDC,MTR,KMT5A,PABPC1,SAMHD1,ANAPC5,CCND2,RNF40,ACLY,RRM2,USP9X,KLHL12,PSMB3,NDUFA13,TRPC4AP,PPP3CA,GTF3C1,ATF6B,EXT2,RADX,UROD,ATF4,HMGCR,RFT1,YBX1,TNKS2,TUSC3,ATXN3,…
GO:BP	nuclear transport	GO:0051169	false	0.00772599	2.11205	330	258	16	21010	NUP153,AAAS,PPP3CA,MDN1,TP53,SPG11,SUMO1,YWHAE,SQSTM1,NUP93,NUP160,KPNA2,CSE1L,HNRNPA2B1,KPNB1,NUP155
GO:BP	nucleocytoplasmic transport	GO:0006913	false	0.00772599	2.11205	330	258	16	21010	NUP153,AAAS,PPP3CA,MDN1,TP53,SPG11,SUMO1,YWHAE,SQSTM1,NUP93,NUP160,KPNA2,CSE1L,HNRNPA2B1,KPNB1,NUP155
GO:BP	regulation of protein neddylation	GO:2000434	false	0.00778624	2.10867	20	258	5	21010	HIF1A,GPS1,COPS3,COPS7A,COPS6
GO:BP	regulation of mitotic cell cycle phase transition	GO:1901990	false	0.0080304	2.09526	331	258	16	21010	RRM1,ANAPC7,PPP2CA,PRKDC,ANAPC5,CCND2,RRM2,DDB1,TP53,RFWD3,CPSF3,CCND1,AURKB,FZR1,ACTB,SMARCB1
GO:BP	cell cycle phase transition	GO:0044770	false	0.0107919	1.9669	551	258	21	21010	RRM1,ANAPC7,PPP2CA,PRKDC,ANAPC5,CCND2,RRM2,PPP3CA,DDB1,TP53,TELO2,RFWD3,CPSF3,CCND1,CDT1,CDC45,POLE,AURKB,FZR1,ACTB,SMARCB1
GO:BP	DNA-templated DNA replication	GO:0006261	false	0.011059	1.95628	161	258	11	21010	RRM1,MCM4,SAMHD1,POLD1,RFWD3,CDT1,CDC45,DSCC1,POLE,MCM3,PRIM1
GO:BP	regulation of G1/S transition of mitotic cell cycle	GO:2000045	false	0.0117375	1.93042	162	258	11	21010	RRM1,PPP2CA,PRKDC,CCND2,RRM2,TP53,RFWD3,CPSF3,CCND1,ACTB,SMARCB1
GO:BP	G1/S transition of mitotic cell cycle	GO:0000082	false	0.0119634	1.92215	229	258	13	21010	RRM1,PPP2CA,PRKDC,CCND2,RRM2,PPP3CA,TP53,RFWD3,CPSF3,CCND1,POLE,ACTB,SMARCB1
GO:BP	organelle localization	GO:0051640	false	0.0127952	1.89295	603	258	22	21010	CTNNB1,HIF1A,ATP2A2,BBS2,PINK1,MFN2,KLHL12,NEFL,MDN1,SPG11,BRAT1,MTOR,CDT1,BBS7,AURKB,KIFAP3,HTT,VPS33A,LMNB1,LMNB2,UXT,KPNB1
GO:BP	response to radiation	GO:0009314	false	0.0129963	1.88618	426	258	18	21010	HIF1A,RRM1,SMC1A,COPS3,PRKDC,CCND2,ATF4,HMGCR,DDB1,TP53,POLD1,RFWD3,BRAT1,CCND1,AURKB,SPRTN,NOC2L,TMEM161A
GO:BP	carbohydrate derivative metabolic process	GO:1901135	false	0.0136263	1.86562	1054	258	31	21010	CTNNB1,HIF1A,RRM1,PINK1,IMPDH2,AMFR,PFAS,VCP,PPAT,SAMHD1,ACLY,RRM2,NDUFA13,EXT2,HMGCR,RFT1,TUSC3,TP53,MAGT1,LCMT2,ALG1,MTOR,NPC1,GUCY1B1,DCXR,PFKM,OGT,NGLY1,ALG3,GNAI3,MARCHF6
GO:BP	regulation of apoptotic signaling pathway	GO:2001233	false	0.0137809	1.86072	386	258	17	21010	CTNNB1,HIF1A,PINK1,NDUFA13,ATF4,MAGED1,TP53,DNAJA1,BCAP31,PPP2R1A,PIAS4,FAF1,HELLS,HTT,NOC2L,NFE2L2,TMEM161A
GO:BP	protein import into nucleus	GO:0006606	false	0.013996	1.854	165	258	11	21010	NUP153,PPP3CA,TP53,SPG11,SUMO1,SQSTM1,NUP93,KPNA2,CSE1L,KPNB1,NUP155
GO:BP	regulation of nitrogen compound metabolic process	GO:0051171	false	0.0143713	1.8425	5587	258	101	21010	CTNNB1,HIF1A,GPS1,PPP4C,EIF3C,PDCD4,MCM4,VIM,HUWE1,RNF187,FANCA,NFKB2,PRKAR1A,PINK1,HEATR1,KEAP1,PPP2CA,COPS3,MED16,IREB2,CIB1,VCP,WDR77,NSMCE4A,PRKDC,KMT5A,PABPC1,CCND2,RNF40,USP9X,NDUFA13,PPP3CA,ATF6B,RADX,ATF4,HMGCR,YBX1,TNKS2,ATXN3,MAGED1,UHRF1,NOL11,DDB1,FANCI,PTOV1,ELOB,TP53,TELO2,AARS1,RHOBTB3,SMC6,COPS7A,DNAJA1,BCAP31,BRAT1,SUMO1,PSMA3,PMF1,MTOR,YWHAE,SQSTM1,ACO1,CCND1,PPP2R1A,CDT1,USP5,S…
GO:BP	protein deneddylation	GO:0000338	false	0.0148933	1.82701	11	258	4	21010	GPS1,COPS3,COPS7A,COPS6
GO:BP	response to unfolded protein	GO:0006986	false	0.0156028	1.8068	136	258	10	21010	AMFR,VCP,MFN2,FAF2,ATF6B,ATF4,DNAJA1,CCND1,KBTBD6,NFE2L2
GO:BP	regulation of cellular response to stress	GO:0080135	false	0.0157126	1.80375	658	258	23	21010	PPP4C,PDCD4,PINK1,COPS3,AMFR,PRKDC,KMT5A,ATF6B,RADX,ATXN3,TP53,TELO2,RFWD3,DNAJA1,BCAP31,MTOR,CERS2,FLT4,PIAS4,ACTB,NFE2L2,SMARCB1,TMEM161A
GO:BP	mitophagy	GO:0000423	false	0.0163355	1.78687	39	258	6	21010	HUWE1,PINK1,MFN2,TP53,SQSTM1,OGT
GO:BP	interstrand cross-link repair	GO:0036297	false	0.0163355	1.78687	39	258	6	21010	FANCA,VCP,FANCL,FANCI,RFWD3,NEIL3
GO:BP	cellular response to stimulus	GO:0051716	false	0.0165329	1.78165	7399	258	125	21010	CTNNB1,HIF1A,GPS1,BSG,BNIP3,NCLN,PPP4C,RRM1,PDCD4,IRS4,MCM4,VIM,HUWE1,GLUL,ATP2A2,FANCA,NFKB2,SMC1A,BBS2,PRKAR1A,PINK1,IMPDH2,KEAP1,POLR2A,PPP2CA,COPS3,AMFR,CIB1,VCP,GNAS,DDIT4,BTBD10,MFN2,FAF2,NSMCE4A,PRKDC,MTR,KMT5A,SAMHD1,CCND2,USP9X,KLHL12,NDUFA13,NEFL,PPP3CA,ATF6B,EXT2,RADX,ATF4,HMGCR,YBX1,TNKS2,ATXN3,FASN,MAGED1,UHRF1,DDB1,FANCL,FANCI,TP53,POLD1,WDR12,TELO2,RFWD3,SMC6,DNAJA1,BCAP31,BRAT1,SU…
GO:BP	apoptotic signaling pathway	GO:0097190	false	0.0165778	1.78047	613	258	22	21010	CTNNB1,HIF1A,BNIP3,PINK1,CIB1,DDIT4,PRKDC,NDUFA13,ATF4,MAGED1,TP53,DNAJA1,BCAP31,PPP2R1A,PIAS4,FAF1,HELLS,MOAP1,HTT,NOC2L,NFE2L2,TMEM161A
GO:BP	organic cyclic compound biosynthetic process	GO:1901362	true	0.0166195	1.77938	4255	258	82	21010	CTNNB1,HIF1A,RRM1,PDCD4,RNF187,FANCA,NFKB2,PRKAR1A,PINK1,HEATR1,IMPDH2,KEAP1,POLR2A,PPP2CA,MED16,IREB2,CIB1,PFAS,VCP,LSS,PPAT,WDR77,PRKDC,KMT5A,RNF40,ACLY,RRM2,USP9X,NDUFA13,PPP3CA,GTF3C1,ATF6B,UROD,ATF4,DHCR7,HMGCR,YBX1,TNKS2,MAGED1,UHRF1,NOL11,PTOV1,ELOB,TP53,POLD1,TELO2,SUMO1,PMF1,MTOR,SQSTM1,CCND1,PPP2R1A,POLR2B,GUCY1B1,TRIM27,FDFT1,DSCC1,KDM5C,BIRC2,POLE,BBS7,CCT7,MED23,PIAS4,AURKB,RBBP4,PFK…
GO:BP	ubiquitin-dependent ERAD pathway	GO:0030433	false	0.0179688	1.74548	83	258	8	21010	AMFR,VCP,FAF2,BCAP31,FAF1,UBE4A,NFE2L2,MARCHF6
GO:BP	positive regulation of amide metabolic process	GO:0034250	true	0.0186072	1.73032	170	258	11	21010	EIF3C,VIM,PINK1,PRKDC,PABPC1,YBX1,MTOR,OGT,EIF3E,IFNGR1,NFE2L2
GO:BP	import into nucleus	GO:0051170	false	0.0186072	1.73032	170	258	11	21010	NUP153,PPP3CA,TP53,SPG11,SUMO1,SQSTM1,NUP93,KPNA2,CSE1L,KPNB1,NUP155
GO:BP	positive regulation of cellular process	GO:0048522	false	0.0218261	1.66102	5711	258	102	21010	CTNNB1,HIF1A,BSG,BNIP3,RRM1,EIF3C,PDCD4,VIM,HUWE1,RNF187,ATP2A2,NFKB2,PRKAR1A,ANAPC7,PINK1,HEATR1,PPP2CA,MED16,IREB2,CIB1,VCP,GNAS,WDR77,BTBD10,CLCN3,HLA-DOA,MFN2,PRKDC,PABPC1,ANAPC5,CCND2,RNF40,RRM2,USP9X,NEFL,PPP3CA,ATF6B,ATF4,HMGCR,YBX1,TNKS2,ATXN3,MAGED1,UHRF1,NOL11,DDB1,PTOV1,PNPLA2,TP53,TELO2,SMC6,CPSF3,DNAJA1,BCAP31,BRAT1,SUMO1,PMF1,MTOR,YWHAE,SQSTM1,PNMA1,CCND1,PPP2R1A,CDT1,NUP93,TRIM27,F…
GO:BP	negative regulation of oxidative stress-induced neuron intrinsic apoptotic signaling pathway	GO:1903377	true	0.0221244	1.65513	12	258	4	21010	CTNNB1,HIF1A,PINK1,ATF4
GO:BP	mitotic cell cycle phase transition	GO:0044772	false	0.0250006	1.60205	447	258	18	21010	RRM1,ANAPC7,PPP2CA,PRKDC,ANAPC5,CCND2,RRM2,PPP3CA,DDB1,TP53,RFWD3,CPSF3,CCND1,POLE,AURKB,FZR1,ACTB,SMARCB1
GO:BP	organic substance metabolic process	GO:0071704	false	0.0296285	1.52829	13917	258	202	21010	CTNNB1,HIF1A,GPS1,BSG,BNIP3,PPP4C,RRM1,EIF3C,PDCD4,MCM4,VIM,HUWE1,GLUL,RNF187,FANCA,NFKB2,SMC1A,BBS2,PRKAR1A,ANAPC7,FADS2,PINK1,HEATR1,WDR6,IMPDH2,KEAP1,POLR2A,PPP2CA,COPS3,AMFR,MED16,IREB2,CIB1,PFAS,VCP,DDIT4,LSS,PSMD7,PPAT,WDR77,FARSA,FAF2,PMPCA,NSMCE4A,PRKDC,MTR,KMT5A,PABPC1,SAMHD1,ANAPC5,CCND2,RNF40,ACLY,RRM2,ETNK1,USP9X,KLHL12,PSMB3,NDUFA13,TRPC4AP,PPP3CA,GTF3C1,ATF6B,EXT2,RADX,UROD,ATF4,DHC…
GO:BP	response to nitrogen compound	GO:1901698	true	0.0345582	1.46145	1105	258	31	21010	CTNNB1,BSG,PDCD4,IRS4,VIM,PRKAR1A,AMFR,VCP,GNAS,FAF2,PRKDC,MTR,NEFL,PPP3CA,ATXN3,TP53,BCAP31,MTOR,NPC1,GUCY1B1,BIRC2,DHX15,FAF1,ABCC1,OGT,ACTB,UBE4A,NGLY1,NFE2L2,GNAI3,MARCHF6
GO:BP	intracellular protein transport	GO:0006886	false	0.0345582	1.46145	1105	258	31	21010	HUWE1,NUP153,PINK1,CIB1,VCP,MFN2,FAF2,PMPCA,USP9X,NDUFA13,PPP3CA,TP53,SPG11,SEC23A,SPCS3,BCAP31,SUMO1,YWHAE,SQSTM1,SEC62,NUP93,ERGIC3,KPNA2,SEC61A1,MOAP1,VPS33A,CSE1L,GET3,VPS45,KPNB1,NUP155
GO:BP	protein modification by small protein removal	GO:0070646	false	0.0354068	1.45091	182	258	11	21010	GPS1,COPS3,VCP,USP9X,ATXN3,COPS7A,MINDY2,USP11,USP5,MINDY1,COPS6
GO:BP	citrate metabolic process	GO:0006101	false	0.039073	1.40812	5	258	3	21010	IREB2,ACLY,ACO1
GO:BP	positive regulation of transcription from RNA polymerase II promoter in response to hypoxia	GO:0061419	false	0.039073	1.40812	5	258	3	21010	HIF1A,TP53,NFE2L2
GO:BP	cell cycle G1/S phase transition	GO:0044843	false	0.0411179	1.38597	257	258	13	21010	RRM1,PPP2CA,PRKDC,CCND2,RRM2,PPP3CA,TP53,RFWD3,CPSF3,CCND1,POLE,ACTB,SMARCB1
GO:BP	protein sumoylation	GO:0016925	false	0.0432051	1.36447	68	258	7	21010	CTNNB1,NSMCE4A,SMC6,SUMO1,SUMO2,TRIM27,PIAS4
GO:BP	protein localization to nuclear envelope	GO:0090435	false	0.0438818	1.35772	14	258	4	21010	SUMO1,LMNB1,LMNB2,NUP155
GO:BP	positive regulation of cellular metabolic process	GO:0031325	false	0.0453308	1.34361	3407	258	68	21010	CTNNB1,HIF1A,BSG,BNIP3,EIF3C,VIM,RNF187,NFKB2,PINK1,HEATR1,PPP2CA,MED16,IREB2,CIB1,VCP,WDR77,BTBD10,CLCN3,PRKDC,PABPC1,CCND2,RNF40,USP9X,PPP3CA,ATF6B,ATF4,YBX1,TNKS2,MAGED1,UHRF1,NOL11,DDB1,PTOV1,PNPLA2,TP53,TELO2,BRAT1,PMF1,MTOR,SQSTM1,CCND1,CDT1,TRIM27,FLT4,DCXR,DSCC1,BIRC2,CCT7,MED23,PIAS4,AURKB,RBBP4,PFKM,POLR3A,FAF1,MOAP1,HTT,OGT,EIF3E,ACTB,IFNGR1,NOC2L,MTDH,NFE2L2,SMARCB1,HNRNPA2B1,GNAI3,TM…
GO:BP	regulation of cell cycle G1/S phase transition	GO:1902806	false	0.0479029	1.31964	188	258	11	21010	RRM1,PPP2CA,PRKDC,CCND2,RRM2,TP53,RFWD3,CPSF3,CCND1,ACTB,SMARCB1
GO:BP	negative regulation of response to stimulus	GO:0048585	true	0.0496881	1.30375	1639	258	40	21010	CTNNB1,HIF1A,PDCD4,BBS2,PINK1,PPP2CA,AMFR,CIB1,VCP,DDIT4,MFN2,PRKDC,KMT5A,SAMHD1,NDUFA13,ATF6B,RADX,ATF4,HMGCR,TP53,DNAJA1,MTOR,NPC1,PPP2R1A,CERS2,TRIM27,PIAS4,KCTD10,AURKB,RBBP4,HELLS,KBTBD6,HTT,LZTR1,OGT,NOC2L,NFE2L2,PIM3,SPART,TMEM161A
GO:CC	cytosol	GO:0005829	true	1.68398e-25	24.7737	5457	263	148	22090	CTNNB1,HIF1A,GPS1,NCLN,PPP4C,RRM1,EIF3C,PDCD4,IRS4,VIM,HUWE1,GLUL,RNF187,NFKB2,SMC1A,BBS2,PRKAR1A,ANAPC7,NUP153,PINK1,WDR6,IMPDH2,KEAP1,PPP2CA,COPS3,AMFR,AAAS,IREB2,PFAS,VCP,GNAS,DDIT4,PSMD7,PPAT,WDR77,NOMO1,FARSA,ATXN10,CLINT1,BTBD6,MFN2,PRKDC,MTR,KMT5A,PABPC1,ANAPC5,CCND2,ACLY,RRM2,ETNK1,USP9X,PPA1,KLHL12,PSMB3,NEFL,PPP3CA,MDN1,UROD,YBX1,TNKS2,ATXN3,FASN,MAGED1,ISYNA1,FANCI,PNPLA2,ELOB,TP53,POL…
GO:CC	nucleoplasm	GO:0005654	false	1.19141e-22	21.9239	4221	263	124	22090	CTNNB1,HIF1A,GPS1,BNIP3,PPP4C,MCM4,HUWE1,RNF187,FANCA,NFKB2,SMC1A,ANAPC7,NUP153,HEATR1,KEAP1,COPS3,MED16,AAAS,CIB1,VCP,PSMD7,WDR77,BTBD10,CLINT1,NSMCE4A,PRKDC,KMT5A,SAMHD1,ANAPC5,CCND2,RNF40,ACLY,PSMB3,NDUFA13,PPP3CA,GTF3C1,RADX,MDN1,UROD,ATF4,YBX1,ATXN3,UHRF1,NOL11,DDB1,FANCL,FANCI,PTOV1,PNPLA2,ELOB,TP53,POLD1,WDR12,TELO2,LAS1L,RFWD3,SMC6,COPS7A,CPSF3,BRAT1,MAEA,SUMO1,PSMA3,PMF1,MTOR,SQSTM1,PNMA…
GO:CC	cytoplasm	GO:0005737	false	2.82817e-21	20.5485	12251	263	222	22090	CTNNB1,HIF1A,GPS1,BSG,BNIP3,NCLN,PPP4C,RRM1,EIF3C,PDCD4,IRS4,VIM,HUWE1,GLUL,RNF187,ATP2A2,FANCA,NFKB2,SMC1A,BBS2,PRKAR1A,SARAF,ANAPC7,NUP153,FADS2,PINK1,HEATR1,WDR6,IMPDH2,KEAP1,PPP2CA,COPS3,AMFR,AAAS,IREB2,CIB1,PFAS,VCP,GNAS,DDIT4,LSS,PSMD7,PPAT,WDR77,SLC38A10,BTBD10,SSR4,NOMO1,CLCN3,FARSA,HLA-DOA,ATXN10,CLINT1,BTBD6,MFN2,FAF2,PMPCA,PRKDC,MTR,KMT5A,PABPC1,ANAPC5,CCND2,CLPTM1L,ACLY,RRM2,ETNK1,USP…
GO:CC	catalytic complex	GO:1902494	false	4.75132e-17	16.3232	1781	263	70	22090	CTNNB1,PPP4C,RRM1,PRKAR1A,ANAPC7,KEAP1,POLR2A,PPP2CA,AMFR,VCP,GNAS,PSMD7,WDR77,FARSA,PMPCA,NSMCE4A,PRKDC,PABPC1,ANAPC5,CCND2,RNF40,RRM2,KLHL12,PSMB3,NDUFA13,TRPC4AP,PPP3CA,EXT2,TUSC3,DDB1,FANCI,ELOB,POLD1,MAGT1,LAS1L,SMC6,SPCS3,MAEA,PSMA3,CCND1,PPP2R1A,POLR2B,PSMD8,GUCY1B1,PSMD1,PSMB1,POLE,ATP6V0A1,LDHB,PIAS4,KCTD10,RBBP4,PFKM,POLR3A,FZR1,KBTBD6,LZTR1,MCM3,PSMD4,OGT,ACTB,FBXO21,EXOSC4,UBE4A,PRIM1…
GO:CC	nuclear lumen	GO:0031981	false	9.50528e-16	15.022	5520	263	131	22090	CTNNB1,HIF1A,GPS1,BNIP3,PPP4C,MCM4,VIM,HUWE1,RNF187,FANCA,NFKB2,SMC1A,ANAPC7,NUP153,HEATR1,KEAP1,POLR2A,COPS3,MED16,AAAS,CIB1,VCP,PSMD7,WDR77,BTBD10,CLINT1,NSMCE4A,PRKDC,KMT5A,SAMHD1,ANAPC5,CCND2,RNF40,ACLY,PSMB3,NDUFA13,PPP3CA,GTF3C1,RADX,MDN1,UROD,ATF4,YBX1,ATXN3,UHRF1,NOL11,DDB1,FANCL,FANCI,PTOV1,PNPLA2,ELOB,TP53,POLD1,WDR12,TELO2,SPG11,LAS1L,RFWD3,SMC6,COPS7A,CPSF3,BRAT1,MAEA,SUMO1,PSMA3,PMF1…
GO:CC	intracellular protein-containing complex	GO:0140535	false	2.71149e-14	13.5668	951	263	47	22090	CTNNB1,NFKB2,PRKAR1A,ANAPC7,KEAP1,POLR2A,AMFR,VCP,PSMD7,WDR77,PRKDC,ANAPC5,RNF40,KLHL12,PSMB3,TRPC4AP,PPP3CA,YBX1,DDB1,ELOB,POLD1,TELO2,LAS1L,MAEA,PSMA3,MTOR,POLR2B,PSMD8,PSMD1,PSMB1,POLE,CCT7,KCTD10,POLR3A,FZR1,KBTBD6,LZTR1,MCM3,PSMD4,OGT,ACTB,FBXO21,UBE4A,PRIM1,PSMC2,UXT,MARCHF6
GO:CC	intracellular anatomical structure	GO:0005622	false	2.72616e-13	12.5644	17772	263	255	22090	CTNNB1,HIF1A,GPS1,BSG,BNIP3,NCLN,PPP4C,RRM1,EIF3C,PDCD4,IRS4,MCM4,VIM,HUWE1,GLUL,RNF187,ATP2A2,FANCA,NFKB2,SMC1A,BBS2,PRKAR1A,SARAF,ANAPC7,NUP153,FADS2,PINK1,HEATR1,WDR6,IMPDH2,KEAP1,POLR2A,PPP2CA,COPS3,AMFR,MED16,AAAS,IREB2,CIB1,PFAS,VCP,GNAS,DDIT4,LSS,PSMD7,PPAT,WDR77,SLC38A10,BTBD10,SSR4,NOMO1,CLCN3,FARSA,HLA-DOA,ATXN10,CLINT1,BTBD6,MFN2,FAF2,PMPCA,NSMCE4A,PRKDC,MTR,KMT5A,PABPC1,SAMHD1,ANAPC5,…
GO:CC	intracellular membrane-bounded organelle	GO:0043231	false	3.84591e-12	11.415	14560	263	228	22090	CTNNB1,HIF1A,GPS1,BSG,BNIP3,NCLN,PPP4C,RRM1,PDCD4,MCM4,VIM,HUWE1,GLUL,RNF187,ATP2A2,FANCA,NFKB2,SMC1A,PRKAR1A,SARAF,ANAPC7,NUP153,FADS2,PINK1,HEATR1,WDR6,IMPDH2,KEAP1,POLR2A,PPP2CA,COPS3,AMFR,MED16,AAAS,IREB2,CIB1,VCP,GNAS,DDIT4,LSS,PSMD7,WDR77,SLC38A10,BTBD10,SSR4,NOMO1,CLCN3,HLA-DOA,CLINT1,MFN2,FAF2,PMPCA,NSMCE4A,PRKDC,KMT5A,PABPC1,SAMHD1,ANAPC5,CCND2,RNF40,CLPTM1L,ACLY,RRM2,USP9X,ANKRD13B,KLHL…
GO:CC	membrane-bounded organelle	GO:0043227	false	6.20615e-12	11.2072	15624	263	237	22090	CTNNB1,HIF1A,GPS1,BSG,BNIP3,NCLN,PPP4C,RRM1,PDCD4,MCM4,VIM,HUWE1,GLUL,RNF187,ATP2A2,FANCA,NFKB2,SMC1A,BBS2,PRKAR1A,SARAF,ANAPC7,NUP153,FADS2,PINK1,HEATR1,WDR6,IMPDH2,KEAP1,POLR2A,PPP2CA,COPS3,AMFR,MED16,AAAS,IREB2,CIB1,PFAS,VCP,GNAS,DDIT4,LSS,PSMD7,WDR77,SLC38A10,BTBD10,SSR4,NOMO1,CLCN3,HLA-DOA,CLINT1,MFN2,FAF2,PMPCA,NSMCE4A,PRKDC,KMT5A,PABPC1,SAMHD1,ANAPC5,CCND2,RNF40,CLPTM1L,ACLY,RRM2,USP9X,ANK…
GO:CC	intracellular organelle lumen	GO:0070013	false	6.0175e-11	10.2206	6656	263	136	22090	CTNNB1,HIF1A,GPS1,BNIP3,PPP4C,MCM4,VIM,HUWE1,RNF187,FANCA,NFKB2,SMC1A,ANAPC7,NUP153,PINK1,HEATR1,IMPDH2,KEAP1,POLR2A,COPS3,MED16,AAAS,CIB1,VCP,PSMD7,WDR77,BTBD10,CLINT1,FAF2,PMPCA,NSMCE4A,PRKDC,KMT5A,SAMHD1,ANAPC5,CCND2,RNF40,ACLY,PSMB3,NDUFA13,PPP3CA,GTF3C1,RADX,MDN1,UROD,ATF4,YBX1,ATXN3,UHRF1,NOL11,DDB1,FANCL,FANCI,PTOV1,PNPLA2,ELOB,TP53,POLD1,WDR12,TELO2,SPG11,LAS1L,RFWD3,SMC6,COPS7A,CPSF3,BRA…
GO:CC	organelle lumen	GO:0043233	false	6.0175e-11	10.2206	6656	263	136	22090	CTNNB1,HIF1A,GPS1,BNIP3,PPP4C,MCM4,VIM,HUWE1,RNF187,FANCA,NFKB2,SMC1A,ANAPC7,NUP153,PINK1,HEATR1,IMPDH2,KEAP1,POLR2A,COPS3,MED16,AAAS,CIB1,VCP,PSMD7,WDR77,BTBD10,CLINT1,FAF2,PMPCA,NSMCE4A,PRKDC,KMT5A,SAMHD1,ANAPC5,CCND2,RNF40,ACLY,PSMB3,NDUFA13,PPP3CA,GTF3C1,RADX,MDN1,UROD,ATF4,YBX1,ATXN3,UHRF1,NOL11,DDB1,FANCL,FANCI,PTOV1,PNPLA2,ELOB,TP53,POLD1,WDR12,TELO2,SPG11,LAS1L,RFWD3,SMC6,COPS7A,CPSF3,BRA…
GO:CC	membrane-enclosed lumen	GO:0031974	false	6.0175e-11	10.2206	6656	263	136	22090	CTNNB1,HIF1A,GPS1,BNIP3,PPP4C,MCM4,VIM,HUWE1,RNF187,FANCA,NFKB2,SMC1A,ANAPC7,NUP153,PINK1,HEATR1,IMPDH2,KEAP1,POLR2A,COPS3,MED16,AAAS,CIB1,VCP,PSMD7,WDR77,BTBD10,CLINT1,FAF2,PMPCA,NSMCE4A,PRKDC,KMT5A,SAMHD1,ANAPC5,CCND2,RNF40,ACLY,PSMB3,NDUFA13,PPP3CA,GTF3C1,RADX,MDN1,UROD,ATF4,YBX1,ATXN3,UHRF1,NOL11,DDB1,FANCL,FANCI,PTOV1,PNPLA2,ELOB,TP53,POLD1,WDR12,TELO2,SPG11,LAS1L,RFWD3,SMC6,COPS7A,CPSF3,BRA…
GO:CC	endoplasmic reticulum subcompartment	GO:0098827	true	1.20861e-10	9.91772	1191	263	47	22090	BSG,NCLN,ATP2A2,SARAF,FADS2,AMFR,VCP,LSS,SSR4,NOMO1,FAF2,CLPTM1L,ATF6B,EXT2,DHCR7,HMGCR,RFT1,TUSC3,ATXN3,PNPLA2,MAGT1,THADA,SEC23A,DNAJA1,SPCS3,BCAP31,ATG9A,ALG1,MTOR,TMCO1,CERS2,RTN3,SEC62,FDFT1,ERGIC3,KPNA2,SEC61A1,FAF1,CLCC1,MTDH,LBR,ALG3,GET3,GNAI3,KPNB1,MARCHF6,TAP2
GO:CC	endoplasmic reticulum membrane	GO:0005789	false	3.99993e-10	9.39795	1185	263	46	22090	BSG,NCLN,ATP2A2,SARAF,FADS2,AMFR,VCP,LSS,SSR4,NOMO1,FAF2,CLPTM1L,ATF6B,EXT2,DHCR7,HMGCR,RFT1,TUSC3,ATXN3,PNPLA2,MAGT1,THADA,SEC23A,DNAJA1,SPCS3,BCAP31,ATG9A,ALG1,MTOR,TMCO1,CERS2,RTN3,SEC62,FDFT1,ERGIC3,KPNA2,SEC61A1,FAF1,CLCC1,MTDH,LBR,ALG3,GET3,GNAI3,MARCHF6,TAP2
GO:CC	endomembrane system	GO:0012505	false	4.1192e-10	9.38519	4742	263	107	22090	BSG,BNIP3,NCLN,RRM1,HUWE1,GLUL,ATP2A2,PRKAR1A,SARAF,NUP153,FADS2,PINK1,IMPDH2,KEAP1,AMFR,AAAS,CIB1,VCP,GNAS,LSS,PSMD7,WDR77,SLC38A10,SSR4,NOMO1,CLCN3,HLA-DOA,CLINT1,FAF2,CCND2,CLPTM1L,ACLY,ANKRD13B,KLHL12,ATF6B,EXT2,DHCR7,HMGCR,RFT1,YBX1,TNKS2,TUSC3,ATXN3,COG2,FASN,TMEM63A,FANCL,PNPLA2,TP53,MAGT1,RHOBTB3,THADA,SEC23A,DNAJA1,SPCS3,BCAP31,ATG9A,SUMO1,PMF1,ALG1,MTOR,SQSTM1,ACO1,NPC1,CCND1,TMCO1,CERS…
GO:CC	transferase complex	GO:1990234	false	7.40748e-10	9.13033	892	263	39	22090	PRKAR1A,ANAPC7,KEAP1,POLR2A,AMFR,WDR77,NSMCE4A,PRKDC,ANAPC5,CCND2,RNF40,KLHL12,TRPC4AP,TUSC3,DDB1,ELOB,POLD1,MAGT1,LAS1L,SMC6,MAEA,CCND1,POLR2B,POLE,PIAS4,KCTD10,RBBP4,PFKM,POLR3A,FZR1,KBTBD6,LZTR1,MCM3,OGT,ACTB,FBXO21,UBE4A,PRIM1,MARCHF6
GO:CC	organelle membrane	GO:0031090	false	7.77802e-10	9.10913	3734	263	91	22090	BSG,BNIP3,NCLN,ATP2A2,BBS2,SARAF,NUP153,FADS2,PINK1,IMPDH2,AMFR,AAAS,VCP,GNAS,LSS,SSR4,NOMO1,CLCN3,HLA-DOA,CLINT1,MFN2,FAF2,PMPCA,CCND2,CLPTM1L,KLHL12,NDUFA13,ATF6B,EXT2,DHCR7,HMGCR,RFT1,TNKS2,TUSC3,ATXN3,COG2,TMEM63A,PNPLA2,MAGT1,SPG11,RHOBTB3,THADA,SEC23A,DNAJA1,SPCS3,BCAP31,ATG9A,SUMO1,ALG1,MTOR,NPC1,CCND1,TMCO1,CERS2,RTN3,SEC62,EPS15,VAT1,NUP93,TRIM27,FDFT1,ERGIC3,DNAJC11,ATP6V0A1,BBS7,KPNA2,…
GO:CC	nuclear outer membrane-endoplasmic reticulum membrane network	GO:0042175	false	7.80388e-10	9.10769	1208	263	46	22090	BSG,NCLN,ATP2A2,SARAF,FADS2,AMFR,VCP,LSS,SSR4,NOMO1,FAF2,CLPTM1L,ATF6B,EXT2,DHCR7,HMGCR,RFT1,TUSC3,ATXN3,PNPLA2,MAGT1,THADA,SEC23A,DNAJA1,SPCS3,BCAP31,ATG9A,ALG1,MTOR,TMCO1,CERS2,RTN3,SEC62,FDFT1,ERGIC3,KPNA2,SEC61A1,FAF1,CLCC1,MTDH,LBR,ALG3,GET3,GNAI3,MARCHF6,TAP2
GO:CC	protein-containing complex	GO:0032991	false	1.0057e-09	8.99753	8527	263	157	22090	CTNNB1,HIF1A,GPS1,NCLN,PPP4C,RRM1,EIF3C,MCM4,VIM,ATP2A2,FANCA,NFKB2,SMC1A,BBS2,PRKAR1A,ANAPC7,NUP153,PINK1,HEATR1,WDR6,KEAP1,POLR2A,PPP2CA,COPS3,AMFR,MED16,AAAS,VCP,GNAS,PSMD7,WDR77,SSR4,NOMO1,FARSA,HLA-DOA,CLINT1,FAF2,PMPCA,NSMCE4A,PRKDC,KMT5A,PABPC1,ANAPC5,CCND2,RNF40,RRM2,KLHL12,PSMB3,NDUFA13,TRPC4AP,PPP3CA,GTF3C1,ATF6B,EXT2,MDN1,ATF4,YBX1,TUSC3,COG2,MAGED1,UHRF1,NOL11,DDB1,FANCL,FANCI,PTOV1,E…
GO:CC	nuclear periphery	GO:0034399	true	1.19405e-09	8.92298	151	263	17	22090	VIM,SMC1A,NUP153,ATF4,ATXN3,UHRF1,TP53,TELO2,MAEA,NUP93,PIAS4,ACTB,LMNB1,SMARCB1,SUV39H1,HNRNPA2B1,LMNB2
GO:CC	chromosome	GO:0005694	false	1.51614e-09	8.81926	1942	263	60	22090	CTNNB1,HIF1A,PPP4C,MCM4,FANCA,NFKB2,SMC1A,ANAPC7,PINK1,POLR2A,PPP2CA,VCP,NSMCE4A,PRKDC,KMT5A,SAMHD1,CCND2,RNF40,ATF6B,RADX,ATF4,TNKS2,MAGED1,UHRF1,DDB1,FANCL,FANCI,TP53,POLD1,TELO2,RFWD3,SMC6,SUMO1,PMF1,USP11,PPP2R1A,POLR2B,CDT1,CDC45,DSCC1,BIRC2,NUP160,POLE,AURKB,RBBP4,KIFAP3,NEIL3,SPRTN,HELLS,MCM3,OGT,EIF3E,ACTB,NOC2L,EXOSC4,PRIM1,NFE2L2,SMARCB1,SUV39H1,HNRNPA2B1
GO:CC	organelle subcompartment	GO:0031984	false	3.19672e-09	8.4953	1505	263	51	22090	BSG,NCLN,ATP2A2,SARAF,FADS2,AMFR,VCP,GNAS,LSS,SSR4,NOMO1,FAF2,CLPTM1L,ATF6B,EXT2,DHCR7,HMGCR,RFT1,TUSC3,ATXN3,COG2,PNPLA2,MAGT1,RHOBTB3,THADA,SEC23A,DNAJA1,SPCS3,BCAP31,ATG9A,ALG1,MTOR,TMCO1,CERS2,RTN3,SEC62,FDFT1,ERGIC3,KPNA2,SEC61A1,FAF1,SLC30A6,CLCC1,MTDH,LBR,ALG3,GET3,GNAI3,KPNB1,MARCHF6,TAP2
GO:CC	intracellular organelle	GO:0043229	false	1.0316e-08	7.98649	15969	263	234	22090	CTNNB1,HIF1A,GPS1,BSG,BNIP3,NCLN,PPP4C,RRM1,PDCD4,MCM4,VIM,HUWE1,GLUL,RNF187,ATP2A2,FANCA,NFKB2,SMC1A,BBS2,PRKAR1A,SARAF,ANAPC7,NUP153,FADS2,PINK1,HEATR1,WDR6,IMPDH2,KEAP1,POLR2A,PPP2CA,COPS3,AMFR,MED16,AAAS,IREB2,CIB1,VCP,GNAS,DDIT4,LSS,PSMD7,WDR77,SLC38A10,BTBD10,SSR4,NOMO1,CLCN3,HLA-DOA,CLINT1,MFN2,FAF2,PMPCA,NSMCE4A,PRKDC,KMT5A,PABPC1,SAMHD1,ANAPC5,CCND2,RNF40,CLPTM1L,ACLY,RRM2,USP9X,ANKRD13B…
GO:CC	endoplasmic reticulum	GO:0005783	false	1.17713e-08	7.92917	2041	263	60	22090	BSG,BNIP3,NCLN,GLUL,ATP2A2,SARAF,FADS2,PINK1,KEAP1,AMFR,CIB1,VCP,LSS,SSR4,NOMO1,FAF2,CLPTM1L,ATF6B,EXT2,DHCR7,HMGCR,RFT1,YBX1,TUSC3,ATXN3,PNPLA2,TP53,MAGT1,THADA,SEC23A,DNAJA1,SPCS3,BCAP31,ATG9A,ALG1,MTOR,SQSTM1,ACO1,NPC1,TMCO1,CERS2,RTN3,SEC62,FDFT1,ERGIC3,KPNA2,SEC61A1,FAF1,KIFAP3,HTT,CLCC1,ATP1A1,MTDH,LBR,ALG3,GET3,GNAI3,KPNB1,MARCHF6,TAP2
GO:CC	membrane	GO:0016020	false	1.35388e-08	7.86842	9853	263	170	22090	CTNNB1,BSG,BNIP3,NCLN,PPP4C,RRM1,IRS4,MCM4,VIM,HUWE1,GLUL,ATP2A2,BBS2,PRKAR1A,SARAF,NUP153,FADS2,PINK1,HEATR1,WDR6,IMPDH2,PPP2CA,AMFR,MED16,AAAS,CIB1,VCP,GNAS,LSS,PSMD7,SLC38A10,SSR4,NOMO1,CLCN3,FARSA,HLA-DOA,ATXN10,CLINT1,MFN2,FAF2,PMPCA,PRKDC,PABPC1,SAMHD1,CCND2,RNF40,CLPTM1L,ACLY,ETNK1,USP9X,ANKRD13B,KLHL12,NDUFA13,TRPC4AP,PPP3CA,GTF3C1,ATF6B,EXT2,MDN1,ATF4,DHCR7,HMGCR,RFT1,YBX1,TNKS2,TUSC3,AT…
GO:CC	organelle	GO:0043226	false	2.94284e-08	7.53123	16766	263	240	22090	CTNNB1,HIF1A,GPS1,BSG,BNIP3,NCLN,PPP4C,RRM1,PDCD4,MCM4,VIM,HUWE1,GLUL,RNF187,ATP2A2,FANCA,NFKB2,SMC1A,BBS2,PRKAR1A,SARAF,ANAPC7,NUP153,FADS2,PINK1,HEATR1,WDR6,IMPDH2,KEAP1,POLR2A,PPP2CA,COPS3,AMFR,MED16,AAAS,IREB2,CIB1,PFAS,VCP,GNAS,DDIT4,LSS,PSMD7,WDR77,SLC38A10,BTBD10,SSR4,NOMO1,CLCN3,HLA-DOA,CLINT1,MFN2,FAF2,PMPCA,NSMCE4A,PRKDC,KMT5A,PABPC1,SAMHD1,ANAPC5,CCND2,RNF40,CLPTM1L,ACLY,RRM2,USP9X,ANK…
GO:CC	chromosomal region	GO:0098687	false	3.26816e-08	7.4857	399	263	24	22090	MCM4,SMC1A,PPP2CA,NSMCE4A,PRKDC,TNKS2,DDB1,POLD1,TELO2,SMC6,PMF1,PPP2R1A,POLR2B,CDT1,DSCC1,NUP160,AURKB,RBBP4,HELLS,MCM3,ACTB,SMARCB1,SUV39H1,HNRNPA2B1
GO:CC	nuclear envelope	GO:0005635	false	1.35218e-07	6.86897	502	263	26	22090	BNIP3,RRM1,NUP153,AAAS,CCND2,DHCR7,TNKS2,FANCL,SUMO1,MTOR,NPC1,CCND1,NUP93,TRIM27,NUP160,KPNA2,FAF1,FZR1,CLCC1,CSE1L,MTDH,LMNB1,LBR,LMNB2,KPNB1,NUP155
GO:CC	nucleus	GO:0005634	false	4.95417e-07	6.30503	10063	263	168	22090	CTNNB1,HIF1A,GPS1,BNIP3,PPP4C,RRM1,PDCD4,MCM4,VIM,HUWE1,GLUL,RNF187,FANCA,NFKB2,SMC1A,ANAPC7,NUP153,PINK1,HEATR1,WDR6,IMPDH2,KEAP1,POLR2A,PPP2CA,COPS3,MED16,AAAS,CIB1,VCP,GNAS,PSMD7,WDR77,BTBD10,CLINT1,NSMCE4A,PRKDC,KMT5A,PABPC1,SAMHD1,ANAPC5,CCND2,RNF40,ACLY,RRM2,USP9X,PSMB3,NDUFA13,PPP3CA,GTF3C1,ATF6B,RADX,MDN1,UROD,ATF4,DHCR7,YBX1,TNKS2,ATXN3,MAGED1,UHRF1,NOL11,DDB1,FANCL,FANCI,PTOV1,PNPLA2,EL…
GO:CC	endoplasmic reticulum protein-containing complex	GO:0140534	false	1.30681e-06	5.88379	126	263	13	22090	AMFR,VCP,SSR4,FAF2,EXT2,TUSC3,MAGT1,SPCS3,SEC61A1,FAF1,GET3,MARCHF6,TAP2
GO:CC	inclusion body	GO:0016234	false	6.24775e-06	5.20428	74	263	10	22090	NUP153,PINK1,KEAP1,ATF4,ATXN3,POLD1,SQSTM1,EPS15,URB2,HTT
GO:CC	ubiquitin ligase complex	GO:0000151	false	2.19351e-05	4.65886	320	263	18	22090	ANAPC7,KEAP1,AMFR,WDR77,ANAPC5,RNF40,KLHL12,TRPC4AP,DDB1,ELOB,MAEA,KCTD10,FZR1,KBTBD6,LZTR1,FBXO21,UBE4A,MARCHF6
GO:CC	intracellular non-membrane-bounded organelle	GO:0043232	false	2.30846e-05	4.63668	6568	263	119	22090	CTNNB1,HIF1A,PPP4C,MCM4,VIM,FANCA,NFKB2,SMC1A,BBS2,PRKAR1A,ANAPC7,NUP153,PINK1,HEATR1,KEAP1,POLR2A,PPP2CA,AAAS,CIB1,VCP,LSS,BTBD10,MFN2,FAF2,NSMCE4A,PRKDC,KMT5A,PABPC1,SAMHD1,ANAPC5,CCND2,RNF40,USP9X,KLHL12,NEFL,PPP3CA,GTF3C1,ATF6B,RADX,MDN1,ATF4,YBX1,TNKS2,ATXN3,MAGED1,UHRF1,NOL11,DDB1,TMEM63A,FANCL,FANCI,PNPLA2,TP53,POLD1,WDR12,TELO2,SPG11,LAS1L,RFWD3,SMC6,NEK9,DNAJA1,BCAP31,MAEA,SUMO1,PMF1,SQS…
GO:CC	non-membrane-bounded organelle	GO:0043228	false	2.32973e-05	4.63269	6569	263	119	22090	CTNNB1,HIF1A,PPP4C,MCM4,VIM,FANCA,NFKB2,SMC1A,BBS2,PRKAR1A,ANAPC7,NUP153,PINK1,HEATR1,KEAP1,POLR2A,PPP2CA,AAAS,CIB1,VCP,LSS,BTBD10,MFN2,FAF2,NSMCE4A,PRKDC,KMT5A,PABPC1,SAMHD1,ANAPC5,CCND2,RNF40,USP9X,KLHL12,NEFL,PPP3CA,GTF3C1,ATF6B,RADX,MDN1,ATF4,YBX1,TNKS2,ATXN3,MAGED1,UHRF1,NOL11,DDB1,TMEM63A,FANCL,FANCI,PNPLA2,TP53,POLD1,WDR12,TELO2,SPG11,LAS1L,RFWD3,SMC6,NEK9,DNAJA1,BCAP31,MAEA,SUMO1,PMF1,SQS…
GO:CC	proteasome complex	GO:0000502	false	3.45558e-05	4.46148	67	263	9	22090	VCP,PSMD7,PSMB3,PSMA3,PSMD8,PSMD1,PSMB1,PSMD4,PSMC2
GO:CC	microtubule cytoskeleton	GO:0015630	true	6.60105e-05	4.18039	1388	263	40	22090	CTNNB1,PPP4C,VIM,SMC1A,BBS2,PRKAR1A,ANAPC7,KEAP1,PPP2CA,AAAS,CIB1,MFN2,ANAPC5,KLHL12,ATF4,TNKS2,TMEM63A,TP53,SMC6,NEK9,DNAJA1,MAEA,PPP2R1A,CDC45,NUP93,DCXR,SPATA5L1,BBS7,CCT7,AURKB,MIB1,KIFAP3,HTT,MCM3,HAUS5,TBCD,NFE2L2,WDR35,UXT,GNAI3
GO:CC	organelle envelope	GO:0031967	false	8.54708e-05	4.06818	1293	263	38	22090	BNIP3,RRM1,NUP153,PINK1,AAAS,MFN2,PMPCA,CCND2,NDUFA13,DHCR7,TNKS2,ATXN3,FANCL,ATG9A,SUMO1,MTOR,NPC1,CCND1,VAT1,NUP93,TRIM27,DNAJC11,NUP160,KPNA2,LDHB,FAF1,FZR1,MOAP1,CLCC1,OGT,CSE1L,MTDH,LMNB1,LBR,SPART,LMNB2,KPNB1,NUP155
GO:CC	envelope	GO:0031975	false	8.54708e-05	4.06818	1293	263	38	22090	BNIP3,RRM1,NUP153,PINK1,AAAS,MFN2,PMPCA,CCND2,NDUFA13,DHCR7,TNKS2,ATXN3,FANCL,ATG9A,SUMO1,MTOR,NPC1,CCND1,VAT1,NUP93,TRIM27,DNAJC11,NUP160,KPNA2,LDHB,FAF1,FZR1,MOAP1,CLCC1,OGT,CSE1L,MTDH,LMNB1,LBR,SPART,LMNB2,KPNB1,NUP155
GO:CC	nuclear membrane	GO:0031965	false	0.000105821	3.97543	318	263	17	22090	NUP153,AAAS,CCND2,DHCR7,SUMO1,CCND1,NUP93,TRIM27,KPNA2,FZR1,CLCC1,MTDH,LMNB1,LBR,LMNB2,KPNB1,NUP155
GO:CC	extracellular exosome	GO:0070062	false	0.000108901	3.96297	2109	263	52	22090	CTNNB1,BSG,VIM,HUWE1,GLUL,IMPDH2,PPP2CA,CIB1,PFAS,VCP,GNAS,PSMD7,SSR4,PABPC1,ACLY,PPA1,PSMB3,EXT2,YBX1,FASN,DDB1,TMEM63A,AARS1,RHOBTB3,DNAJA1,PSMA3,YWHAE,SQSTM1,ACO1,NPC1,PPP2R1A,VAT1,PHGDH,PSMB1,DCXR,ATP6V0A1,CCT7,ST13,ATP1B3,LDHB,ABCC1,ATP1A1,EIF3E,ACTB,CSE1L,HNRNPA2B1,TOM1L2,GET3,GNAI3,SLC38A1,KPNB1,GEMIN4
GO:CC	nuclear matrix	GO:0016363	false	0.00013868	3.85799	128	263	11	22090	VIM,SMC1A,ATXN3,UHRF1,TP53,MAEA,PIAS4,ACTB,LMNB1,SMARCB1,HNRNPA2B1
GO:CC	extracellular vesicle	GO:1903561	false	0.000154439	3.81124	2133	263	52	22090	CTNNB1,BSG,VIM,HUWE1,GLUL,IMPDH2,PPP2CA,CIB1,PFAS,VCP,GNAS,PSMD7,SSR4,PABPC1,ACLY,PPA1,PSMB3,EXT2,YBX1,FASN,DDB1,TMEM63A,AARS1,RHOBTB3,DNAJA1,PSMA3,YWHAE,SQSTM1,ACO1,NPC1,PPP2R1A,VAT1,PHGDH,PSMB1,DCXR,ATP6V0A1,CCT7,ST13,ATP1B3,LDHB,ABCC1,ATP1A1,EIF3E,ACTB,CSE1L,HNRNPA2B1,TOM1L2,GET3,GNAI3,SLC38A1,KPNB1,GEMIN4
GO:CC	extracellular organelle	GO:0043230	false	0.000156679	3.80499	2134	263	52	22090	CTNNB1,BSG,VIM,HUWE1,GLUL,IMPDH2,PPP2CA,CIB1,PFAS,VCP,GNAS,PSMD7,SSR4,PABPC1,ACLY,PPA1,PSMB3,EXT2,YBX1,FASN,DDB1,TMEM63A,AARS1,RHOBTB3,DNAJA1,PSMA3,YWHAE,SQSTM1,ACO1,NPC1,PPP2R1A,VAT1,PHGDH,PSMB1,DCXR,ATP6V0A1,CCT7,ST13,ATP1B3,LDHB,ABCC1,ATP1A1,EIF3E,ACTB,CSE1L,HNRNPA2B1,TOM1L2,GET3,GNAI3,SLC38A1,KPNB1,GEMIN4
GO:CC	extracellular membrane-bounded organelle	GO:0065010	false	0.000156679	3.80499	2134	263	52	22090	CTNNB1,BSG,VIM,HUWE1,GLUL,IMPDH2,PPP2CA,CIB1,PFAS,VCP,GNAS,PSMD7,SSR4,PABPC1,ACLY,PPA1,PSMB3,EXT2,YBX1,FASN,DDB1,TMEM63A,AARS1,RHOBTB3,DNAJA1,PSMA3,YWHAE,SQSTM1,ACO1,NPC1,PPP2R1A,VAT1,PHGDH,PSMB1,DCXR,ATP6V0A1,CCT7,ST13,ATP1B3,LDHB,ABCC1,ATP1A1,EIF3E,ACTB,CSE1L,HNRNPA2B1,TOM1L2,GET3,GNAI3,SLC38A1,KPNB1,GEMIN4
GO:CC	PML body	GO:0016605	false	0.000198424	3.70241	106	263	10	22090	TP53,RFWD3,SMC6,SUMO1,MTOR,SQSTM1,SUMO2,TRIM27,PIAS4,EIF3E
GO:CC	centrosome	GO:0005813	false	0.000341365	3.46678	647	263	24	22090	CTNNB1,PRKAR1A,KEAP1,AAAS,CIB1,KLHL12,ATF4,TNKS2,TMEM63A,TP53,NEK9,CDC45,NUP93,BBS7,AURKB,MIB1,KIFAP3,MCM3,HAUS5,TBCD,NFE2L2,WDR35,UXT,GNAI3
GO:CC	chromosome, telomeric region	GO:0000781	true	0.000344027	3.46341	170	263	12	22090	MCM4,NSMCE4A,PRKDC,TNKS2,DDB1,POLD1,TELO2,SMC6,POLR2B,RBBP4,MCM3,HNRNPA2B1
GO:CC	microtubule organizing center	GO:0005815	false	0.000487597	3.31194	855	263	28	22090	CTNNB1,PPP4C,VIM,BBS2,PRKAR1A,KEAP1,AAAS,CIB1,KLHL12,ATF4,TNKS2,TMEM63A,TP53,NEK9,CDC45,NUP93,BBS7,AURKB,MIB1,KIFAP3,HTT,MCM3,HAUS5,TBCD,NFE2L2,WDR35,UXT,GNAI3
GO:CC	endopeptidase complex	GO:1905369	false	0.000494041	3.30624	91	263	9	22090	VCP,PSMD7,PSMB3,PSMA3,PSMD8,PSMD1,PSMB1,PSMD4,PSMC2
GO:CC	peptidase complex	GO:1905368	false	0.000906569	3.0426	125	263	10	22090	VCP,PSMD7,PSMB3,SPCS3,PSMA3,PSMD8,PSMD1,PSMB1,PSMD4,PSMC2
GO:CC	perinuclear region of cytoplasm	GO:0048471	false	0.000909053	3.04141	733	263	25	22090	CTNNB1,PINK1,COPS3,AMFR,CIB1,VCP,GNAS,ATXN10,CLINT1,ANKRD13B,TRPC4AP,TNKS2,PTOV1,SEC23A,DNAJA1,BCAP31,NPC1,ATP6V0A1,FAF1,HTT,MCM3,VPS33A,COPS6,ANKRD13A,MTDH
GO:CC	cullin-RING ubiquitin ligase complex	GO:0031461	false	0.000990629	3.00409	188	263	12	22090	ANAPC7,KEAP1,WDR77,ANAPC5,KLHL12,TRPC4AP,DDB1,ELOB,KCTD10,FZR1,KBTBD6,LZTR1
GO:CC	vesicle	GO:0031982	false	0.00164596	2.78358	3976	263	77	22090	CTNNB1,BSG,VIM,HUWE1,GLUL,PRKAR1A,IMPDH2,PPP2CA,CIB1,PFAS,VCP,GNAS,PSMD7,SSR4,CLCN3,HLA-DOA,CLINT1,FAF2,PABPC1,ACLY,ANKRD13B,PPA1,KLHL12,PSMB3,EXT2,YBX1,FASN,DDB1,TMEM63A,MAGT1,SPG11,AARS1,RHOBTB3,SEC23A,DNAJA1,BCAP31,ATG9A,PSMA3,MTOR,YWHAE,SQSTM1,ACO1,NPC1,PPP2R1A,PSMD1,EPS15,VAT1,TRIM27,PHGDH,PSMB1,DCXR,ERGIC3,ATP6V0A1,CCT7,ST13,ATP1B3,LDHB,MIB1,ABCC1,HTT,LZTR1,ATP1A1,EIF3E,ACTB,VPS33A,CSE1L,AN…
GO:CC	proteasome regulatory particle	GO:0005838	false	0.00180927	2.7425	22	263	5	22090	PSMD7,PSMD8,PSMD1,PSMD4,PSMC2
GO:CC	proteasome accessory complex	GO:0022624	false	0.00354517	2.45036	25	263	5	22090	PSMD7,PSMD8,PSMD1,PSMD4,PSMC2
GO:CC	chromosome, centromeric region	GO:0000775	false	0.00505118	2.29661	258	263	13	22090	SMC1A,PPP2CA,SMC6,PMF1,PPP2R1A,CDT1,DSCC1,NUP160,AURKB,HELLS,ACTB,SMARCB1,SUV39H1
GO:CC	protein-DNA complex	GO:0032993	false	0.00652565	2.18538	1435	263	36	22090	CTNNB1,HIF1A,PPP4C,MCM4,FANCA,NFKB2,ANAPC7,PINK1,POLR2A,PRKDC,KMT5A,CCND2,RNF40,ATF6B,ATF4,MAGED1,UHRF1,FANCL,FANCI,TP53,POLD1,TELO2,CDC45,DSCC1,RBBP4,SPRTN,HELLS,MCM3,OGT,EIF3E,ACTB,EXOSC4,PRIM1,NFE2L2,SMARCB1,SUV39H1
GO:CC	nuclear body	GO:0016604	false	0.00842269	2.07455	888	263	26	22090	HIF1A,NSMCE4A,RADX,ATF4,FANCL,TP53,TELO2,RFWD3,SMC6,SUMO1,MTOR,SQSTM1,CDT1,SUMO2,MINDY1,TRIM27,DNAJC11,ATP6V0A1,DHX15,PIAS4,SPRTN,EIF3E,MTDH,HNRNPA2B1,GEMIN4,TAP2
GO:CC	nuclear chromosome	GO:0000228	false	0.00908447	2.0417	234	263	12	22090	MCM4,SMC1A,POLD1,CDC45,POLE,RBBP4,KIFAP3,MCM3,OGT,PRIM1,SMARCB1,SUV39H1
GO:CC	COP9 signalosome	GO:0008180	true	0.0196546	1.70654	35	263	5	22090	GPS1,WDR6,COPS3,COPS7A,COPS6
GO:CC	preribosome, large subunit precursor	GO:0030687	true	0.0232822	1.63298	19	263	4	22090	MDN1,WDR12,LAS1L,NOC2L
GO:CC	DNA polymerase complex	GO:0042575	true	0.0288312	1.54014	20	263	4	22090	POLD1,POLE,MCM3,PRIM1
GO:CC	VCP-NPL4-UFD1 AAA ATPase complex	GO:0034098	false	0.0314778	1.502	8	263	3	22090	VCP,FAF2,FAF1
GO:CC	Lewy body	GO:0097413	false	0.0314778	1.502	8	263	3	22090	PINK1,ATF4,SQSTM1
GO:CC	Cul3-RING ubiquitin ligase complex	GO:0031463	false	0.0335314	1.47455	39	263	5	22090	KEAP1,KLHL12,KCTD10,KBTBD6,LZTR1
GO:CC	ficolin-1-rich granule lumen	GO:1904813	false	0.0428101	1.36845	124	263	8	22090	HUWE1,IMPDH2,VCP,PSMD7,ACLY,PSMB1,PSMC2,KPNB1
GO:CC	multi-pass translocon complex	GO:0160064	true	0.046801	1.32974	9	263	3	22090	NCLN,NOMO1,TMCO1

## Sheet: REViGO CRBN_BTZ_vs_CRBN_BTZ_MLN
Biological Process												Cellular Component												Molecular Function
TermID	Name	Value	LogSize	Frequency	Uniqueness	Dispensability	PC_0	PC_1	Representative	Size		TermID	Name	Value	LogSize	Frequency	Uniqueness	Dispensability	PC_0	PC_1	Representative	Size		TermID	Name	Value	LogSize	Frequency	Uniqueness	Dispensability	PC_0	PC_1	Representative	Size
GO:0006511	ubiquitin-dependent protein catabolic process	-17.719	5.70097	1.23807	0.798943	0	4.56559	-2.40477	null	47		GO:0005829	cytosol	-24.7747	6.75233	14.0481	0.903563	0.12105	-3.32139	-5.12736	null	148		GO:0005515	protein binding	-16.4672	6.58914	8.61005	0.897111	0.0711246	-4.83613	3.30522	null	247
GO:0019941	modification-dependent protein catabolic process	-17.4622	5.72138	1.29764	0.798068	0.972166	null	null	6511	47		GO:0005654	nucleoplasm	-21.9245	5.86727	1.83045	0.664366	0	-4.99103	4.41296	null	124		GO:0031625	ubiquitin protein ligase binding	-10.857	4.89042	0.172297	0.715598	0	7.30995	2.17073	null	26
GO:0043632	modification-dependent macromolecule catabolic process	-17.2097	5.73873	1.35053	0.829834	0.74255	null	null	6511	47		GO:0005737	cytoplasm	-20.5482	7.23896	43.0767	0.898284	0.171608	-4.52033	-4.97986	null	222		GO:0044389	ubiquitin-like protein ligase binding	-10.2716	4.93218	0.189687	0.713863	0.658264	7.32944	1.76723	null	26
GO:0043161	proteasome-mediated ubiquitin-dependent protein catabolic process	-17.0878	5.45516	0.702961	0.808528	0.917346	null	null	6511	38		GO:1902494	catalytic complex	-16.3233	6.47957	7.49639	0.845986	0.442335	3.83794	5.0174	null	70		GO:0019899	enzyme binding	-8.46344	5.82167	1.47073	0.691417	0.423524	6.38565	1.85964	null	65
GO:0010498	proteasomal protein catabolic process	-16.7033	5.55099	0.876508	0.80764	0.861318	null	null	6511	40		GO:0031981	nuclear lumen	-15.0218	6.11808	3.26108	0.650832	0.810035	null	null	5654	131		GO:0003824	catalytic activity	-5.99869	7.43753	60.7279	1	0	-4.91623	0.140571	null	119
GO:0051603	proteolysis involved in protein catabolic process	-15.8729	5.86917	1.82364	0.793137	0.918848	null	null	6511	48		GO:0140535	intracellular protein-containing complex	-13.567	6.17447	3.71322	0.85657	0	3.942	5.38817	null	47		GO:0044877	protein-containing complex binding	-4.02166	6.0019	2.22721	0.915556	0.0437645	-1.61518	-1.96135	null	49
GO:0070647	protein modification by small protein conjugation or removal	-14.6073	5.78882	1.51562	0.826033	0.977364	null	null	32446	52		GO:0005622	intracellular anatomical structure	-12.5638	7.36119	57.0793	0.999849	0.000102	3.23852	-4.94116	null	255		GO:0005488	binding	-3.22766	7.42129	58.4999	1	0	-2.20896	-4.84628	null	255
GO:0032446	protein modification by small protein conjugation	-14.4989	5.77007	1.45157	0.826694	0.381057	5.46015	-3.58153	null	48		GO:0043231	intracellular membrane-bounded organelle	-11.4145	7.07971	29.8532	0.688044	0.338622	-4.79774	1.31819	null	228		GO:0003697	single-stranded DNA binding	-2.79978	5.25902	0.402604	0.894967	0.0477501	2.02278	8.58395	null	10
GO:0043687	post-translational protein modification	-14.399	5.79306	1.53049	0.839916	0.749131	null	null	32446	58		GO:0043227	membrane-bounded organelle	-11.2069	7.09194	30.7058	0.74206	0.537334	-5.45299	1.19326	null	237		GO:0000166	nucleotide binding	-2.73813	6.92075	18.4762	0.715333	0.210392	-0.971284	6.55955	null	53
GO:0030163	protein catabolic process	-14.1739	5.8996	1.95602	0.799973	0.78377	null	null	6511	52		GO:0043233	organelle lumen	-10.2204	6.23998	4.31785	0.684596	0.95682	null	null	5654	136		GO:1901265	nucleoside phosphate binding	-2.73231	6.92075	18.4762	0.818259	0.336741	-0.335851	7.61445	null	53
GO:0006259	DNA metabolic process	-13.5421	6.35849	5.6268	0.854227	0.487993	5.97952	-2.17097	null	51		GO:0070013	intracellular organelle lumen	-10.2204	6.23998	4.31782	0.669643	0.915913	null	null	5654	136		GO:0140657	ATP-dependent activity	-2.64559	6.47256	6.58293	1	0	0.146214	-5.71194	null	22
GO:0033554	cellular response to stress	-13.0575	6.2761	4.65451	0.863843	0	1.35842	-6.59057	null	70		GO:0031974	membrane-enclosed lumen	-10.2204	6.23998	4.31786	0.999914	5.288e-05	5.39089	-2.54584	null	136		GO:0031593	polyubiquitin modification-dependent protein binding	-2.38226	4.72905	0.118824	0.68597	0.342179	6.59992	0.617048	null	7
GO:0009057	macromolecule catabolic process	-13.0114	6.15485	3.52062	0.832242	0.56454	4.51669	-1.88886	null	59		GO:0098827	endoplasmic reticulum subcompartment	-9.91721	5.84254	1.72913	0.69232	0.909717	null	null	5789	47		GO:0019904	protein domain specific binding	-2.30148	4.95096	0.198069	0.733721	0.429177	5.57405	1.62226	null	23
GO:0009056	catabolic process	-12.8539	6.59892	9.78803	0.954641	0.0696659	5.52338	3.8595	null	83		GO:0005789	endoplasmic reticulum membrane	-9.39794	5.83568	1.70202	0.690736	0.210055	-3.47571	3.45322	null	46		GO:0036094	small molecule binding	-2.18791	7.20965	35.9345	0.866909	0.128032	-2.92029	6.10268	null	58
GO:1901564	organonitrogen compound metabolic process	-12.7305	7.0447	27.3196	0.900824	0.19163	5.90377	-0.0696104	null	142		GO:0012505	endomembrane system	-9.3851	6.44315	6.89343	0.999907	0.00011675	-0.534333	-6.40743	null	107		GO:0030554	adenyl nucleotide binding	-2.08424	6.80292	14.086	0.722145	0.754619	null	null	166	42
GO:1901565	organonitrogen compound catabolic process	-11.5017	6.31411	5.08016	0.831648	0.690522	4.2945	-1.11107	null	56		GO:1990234	transferase complex	-9.13018	6.08699	3.03582	0.801791	0.38343	4.1488	4.46711	null	39		GO:0051539	4 iron, 4 sulfur cluster binding	-1.98982	5.68054	1.06268	0.882045	0.0533014	-2.20998	3.14494	null	6
GO:0019538	protein metabolic process	-11.4389	6.77261	14.601	0.865208	0.338405	5.64941	-1.37345	null	125		GO:0031090	organelle membrane	-9.10902	6.37244	5.8577	0.770628	0.404404	-5.37579	2.26281	null	91		GO:0016887	ATP hydrolysis activity	-1.90749	6.2582	4.01852	0.978077	0	4.38076	-6.17841	null	16
GO:0043412	macromolecule modification	-11.0339	6.38229	5.94381	0.891132	0.363225	6.37485	-2.00949	null	97		GO:0042175	nuclear outer membrane-endoplasmic reticulum membrane network	-9.10791	5.84228	1.72807	0.875948	0.612488	-0.987384	8.19027	null	46		GO:0016740	transferase activity	-1.8089	6.96858	20.6274	0.990478	0.0817378	-4.31536	-2.48715	null	53
GO:1901575	organic substance catabolic process	-9.84164	6.56516	9.05595	0.853539	0.779153	null	null	1901565	69		GO:0032991	protein-containing complex	-8.99568	6.9004	19.7555	1	0	4.4693	-3.87994	null	157		GO:0043130	ubiquitin binding	-1.72369	4.98378	0.21362	0.732315	0.432305	6.30043	3.09574	null	8
GO:0036211	protein modification process	-9.4698	6.18602	3.78261	0.832061	0.707323	null	null	32446	90		GO:0034399	nuclear periphery	-8.92445	4.36948	0.0581758	0.750903	0.578421	-4.68872	6.25686	null	17		GO:0017076	purine nucleotide binding	-1.67777	6.8537	15.8329	0.722633	0.779599	null	null	166	47
GO:0006974	DNA damage response	-9.26201	6.12098	3.25653	0.86049	0.839607	null	null	33554	41		GO:0005694	chromosome	-8.81816	6.0069	2.52458	0.737972	0.173352	-6.16828	-0.701216	null	60		GO:0061629	RNA polymerase II-specific DNA-binding transcription factor binding	-1.61223	4.57851	0.0840164	0.748756	0.333358	5.55989	2.73579	null	15
GO:0016567	protein ubiquitination	-8.87615	5.7113	1.26786	0.828887	0.959461	null	null	32446	38		GO:0031984	organelle subcompartment	-8.49485	5.96117	2.27225	0.786403	0.210191	-6.71885	2.2666	null	51		GO:1990380	K48-linked deubiquitinase activity	-1.60514	3.81211	0.0143849	0.981574	0.193813	3.02311	-6.18227	null	4
GO:0006281	DNA repair	-8.85078	6.06996	2.89553	0.752687	0.752268	null	null	33554	33		GO:0043229	intracellular organelle	-7.98716	7.15595	35.5822	0.715998	0.57994	-4.93964	0.524508	null	234		GO:0140036	ubiquitin-dependent protein binding	-1.50041	2.90741	0.00178952	0.746469	0.67351	6.3695	-0.178629	null	4
GO:0006508	proteolysis	-8.7167	6.3294	5.26226	0.848771	0.457884	5.36125	-2.32633	null	59		GO:0005783	endoplasmic reticulum	-7.92812	6.09531	3.09453	0.69073	0.661091	-3.78033	3.1062	null	60		GO:0008134	transcription factor binding	-1.37184	4.96055	0.20249	0.733312	0.430086	6.94676	3.01475	null	20
GO:0051246	regulation of protein metabolic process	-7.42251	5.91947	2.04757	0.811798	0	-5.0833	-3.6258	null	68		GO:0016020	membrane	-7.86967	7.29716	49.2542	0.999856	0.00029767	1.79172	-5.82099	null	170		GO:0032559	adenyl ribonucleotide binding	-1.32945	6.75756	12.6889	0.726871	0.770923	null	null	166	38
GO:0006996	organelle organization	-7.098	6.43958	6.78184	0.962245	0.534132	-4.89703	4.4308	null	87		GO:0043226	organelle	-7.53165	7.16614	36.4267	0.999868	0.00024049	3.63994	-2.33514	null	240		GO:0140035	ubiquitination-like modification-dependent protein binding	-1.30967	2.94645	0.00195805	0.745391	0.676959	6.95528	-0.121768	null	4
GO:0009894	regulation of catabolic process	-6.88273	5.56397	0.903103	0.832085	0.368185	-4.77338	-3.89181	null	40		GO:0098687	chromosomal region	-7.48545	5.28194	0.475584	0.75789	0.452872	-6.66698	-1.68832	null	24
GO:0008104	protein localization	-6.58004	6.22229	4.11211	0.818812	0.016839	1.46667	5.47944	null	72		GO:0005635	nuclear envelope	-6.86967	5.30436	0.500777	0.703541	0.531526	-3.50538	4.7841	null	26
GO:0033365	protein localization to organelle	-6.51428	5.79231	1.52786	0.838887	0.829499	null	null	8104	43		GO:0005634	nucleus	-6.30539	6.82262	16.5162	0.714759	0.543686	-4.74824	1.6304	null	168
GO:0070727	cellular macromolecule localization	-6.50724	6.22319	4.12061	0.826259	0.863119	null	null	8104	72		GO:0140534	endoplasmic reticulum protein-containing complex	-5.88379	5.20245	0.396037	0.646968	0.701314	null	null	5789	13
GO:0000278	mitotic cell cycle	-6.50585	5.67742	1.17271	0.939341	0.014027	-2.9591	5.87827	null	37		GO:0016234	inclusion body	-5.20428	3.77641	0.0148465	0.960784	0.0375583	6.04949	-1.36647	null	10
GO:0007049	cell cycle	-6.2815	6.05652	2.80731	0.990838	0.015871	-2.50484	-8.44671	null	55		GO:0000151	ubiquitin ligase complex	-4.65886	5.41619	0.647843	0.801675	0.561647	4.45269	4.27894	null	18
GO:0051641	cellular localization	-6.12901	6.37847	5.89174	0.884927	0.43209	0.733755	5.29341	null	86		GO:0043232	intracellular non-membrane-bounded organelle	-4.63668	6.61554	10.2524	0.689657	0.676773	-5.70272	-0.178468	null	119
GO:0051179	localization	-6.04672	6.90397	19.7581	1	0	0.0177075	1.34497	null	114		GO:0043228	non-membrane-bounded organelle	-4.63269	6.62646	10.5136	0.785037	0.370953	-6.35507	1.08649	null	119
GO:0009896	positive regulation of catabolic process	-6.01909	5.36268	0.568135	0.744027	0.349348	-5.88744	-3.19587	null	27		GO:0000502	proteasome complex	-4.46148	5.18051	0.376524	0.778768	0.597103	4.60004	4.65625	null	9
GO:0033036	macromolecule localization	-5.40913	6.34363	5.43748	0.892903	0.453108	0.972142	5.90996	null	77		GO:0015630	microtubule cytoskeleton	-4.18039	5.84033	1.72035	0.73393	0.528085	-6.55354	-0.771726	null	40
GO:0051234	establishment of localization	-5.40394	6.88871	19.0755	0.86985	0.579811	1.03937	5.57788	null	103		GO:0031967	organelle envelope	-4.06818	5.97695	2.35634	0.759069	0.705097	null	null	5635	38
GO:0046907	intracellular transport	-5.31051	6.08074	2.96835	0.827434	0.794463	null	null	8104	53		GO:0031975	envelope	-4.06818	6.16736	3.65293	0.999917	5.854e-05	0.451732	-5.4362	null	38
GO:0009893	positive regulation of metabolic process	-5.27306	6.06611	2.86999	0.758163	0.665047	-5.55931	-3.07827	null	86		GO:0031965	nuclear membrane	-3.97543	4.8237	0.165567	0.728541	0.625581	-3.13845	5.3814	null	17
GO:0051247	positive regulation of protein metabolic process	-5.01906	5.36783	0.574903	0.734482	0.667801	-5.69256	-3.62929	null	44		GO:0070062	extracellular exosome	-3.96297	4.61133	0.101532	0.788038	0.150217	-1.93556	-0.474793	null	52
GO:0006950	response to stress	-5.00945	6.44831	6.91965	0.900798	0.499668	0.876365	-6.78332	null	87		GO:0016363	nuclear matrix	-3.85799	4.00449	0.0251036	0.765584	0.538867	-4.46643	6.83299	null	11
GO:0051649	establishment of localization in cell	-4.82724	6.16704	3.62086	0.831046	0.818713	null	null	8104	62		GO:1903561	extracellular vesicle	-3.81124	4.64766	0.110391	0.786784	0.992263	null	null	70062	52
GO:0051052	regulation of DNA metabolic process	-4.63615	5.0649	0.286198	0.839824	0.350912	-4.80927	-4.31283	null	25		GO:0043230	extracellular organelle	-3.80499	4.64941	0.110838	0.842005	0.456498	-2.01248	-2.56807	null	52
GO:0006810	transport	-4.63494	6.87611	18.5301	0.86836	0.778574	null	null	51234	98		GO:0065010	extracellular membrane-bounded organelle	-3.80499	4.64924	0.110793	0.794217	0.998565	null	null	70062	52
GO:0022402	cell cycle process	-4.52511	5.91284	2.01653	0.936659	0.831805	null	null	278	41		GO:0016605	PML body	-3.70241	4.32746	0.0528112	0.750262	0.573575	-5.02432	6.20837	null	10
GO:1903047	mitotic cell cycle process	-4.42203	5.58727	0.952888	0.934635	0.763278	null	null	278	30		GO:0005813	centrosome	-3.46678	5.27907	0.472443	0.762358	0.781079	null	null	15630	24
GO:0061136	regulation of proteasomal protein catabolic process	-4.42167	5.00553	0.249631	0.748208	0.974023	null	null	9896	15		GO:0000781	chromosome, telomeric region	-3.46341	4.61686	0.102834	0.779966	0.586549	-6.71836	-2.50497	null	12
GO:1903320	regulation of protein modification by small protein conjugation or removal	-4.40735	4.53939	0.0853392	0.797103	0.312151	-5.31595	-4.75898	null	17		GO:0005815	microtubule organizing center	-3.31194	5.49028	0.768354	0.751366	0.753189	null	null	15630	28
GO:1901800	positive regulation of proteasomal protein catabolic process	-4.39959	4.91075	0.200687	0.72048	0.81966	null	null	9896	12		GO:1905369	endopeptidase complex	-3.30624	5.21934	0.411735	0.794052	0.938503	null	null	502	9
GO:0016236	macroautophagy	-4.32175	5.11131	0.318474	0.877332	0.413477	2.08364	-0.306392	null	19		GO:1905368	peptidase complex	-3.0426	5.3356	0.538123	0.829711	0.549694	4.30847	3.88214	null	10
GO:0042176	regulation of protein catabolic process	-4.24486	5.11439	0.320746	0.76551	0.854879	null	null	9896	20		GO:0048471	perinuclear region of cytoplasm	-3.04141	5.01716	0.25849	0.940303	0.0483335	-2.17864	-6.4685	null	25
GO:1901873	regulation of post-translational protein modification	-4.17353	4.54193	0.0858395	0.798831	0.810801	null	null	1903320	19		GO:0031461	cullin-RING ubiquitin ligase complex	-3.00409	5.17976	0.375878	0.803685	0.637977	4.71953	4.32739	null	12
GO:0045184	establishment of protein localization	-4.02381	6.15376	3.51183	0.821772	0.935055	null	null	8104	52		GO:0031982	vesicle	-2.78358	6.03106	2.669	0.795436	0.220892	-6.31161	2.72866	null	77
GO:0051173	positive regulation of nitrogen compound metabolic process	-3.96512	5.99677	2.44647	0.74333	0.798768	null	null	9893	71		GO:0005838	proteasome regulatory particle	-2.7425	4.77598	0.14834	0.755123	0.904467	null	null	502	5
GO:0045732	positive regulation of protein catabolic process	-3.93213	4.97912	0.2349	0.728464	0.933368	null	null	9896	15		GO:0022624	proteasome accessory complex	-2.45036	4.7925	0.154093	0.754447	0.907321	null	null	502	5
GO:0008152	metabolic process	-3.83251	7.36864	57.5979	1	0	-1.55948	2.2091	null	214		GO:0000775	chromosome, centromeric region	-2.29661	5.17932	0.375495	0.755613	0.854098	null	null	781	13
GO:0048518	positive regulation of biological process	-3.78125	6.2858	4.75958	0.84824	0.277028	-4.43009	-2.76951	null	117		GO:0032993	protein-DNA complex	-2.18538	5.87219	1.85127	0.865998	0.357389	3.77361	5.76273	null	36
GO:0006260	DNA replication	-3.76621	5.78103	1.48869	0.857588	0.200514	6.03114	-2.95406	null	17		GO:0016604	nuclear body	-2.07455	5.08653	0.303256	0.713499	0.675884	-5.04343	5.30483	null	26
GO:0006915	apoptotic process	-3.72104	5.20733	0.397284	0.949093	0.0122607	-6.8098	2.84192	null	51		GO:0000228	nuclear chromosome	-2.0417	5.32428	0.524285	0.626219	0.71588	null	null	5654	12
GO:0034504	protein localization to nucleus	-3.71445	5.05339	0.278715	0.858254	0.673962	1.87741	5.41239	null	18		GO:0008180	COP9 signalosome	-1.70654	4.37389	0.0587697	0.74177	0.262835	0.265115	4.24685	null	5
GO:1903052	positive regulation of proteolysis involved in protein catabolic process	-3.65446	4.91894	0.204507	0.725596	0.984233	null	null	9896	12		GO:0030687	preribosome, large subunit precursor	-1.63298	4.72658	0.132391	0.893242	0.262358	4.71324	2.77249	null	4
GO:0012501	programmed cell death	-3.61628	5.27574	0.465055	0.948623	0.980939	null	null	6915	52		GO:0042575	DNA polymerase complex	-1.54014	4.93651	0.214681	0.818036	0.606024	4.80424	4.00255	null	4
GO:0008219	cell death	-3.57455	5.2758	0.465121	0.992456	0.0124897	-2.76799	3.20997	null	52		GO:0034098	VCP-NPL4-UFD1 AAA ATPase complex	-1.502	4.0974	0.0310919	0.70524	0.656503	0.281724	5.35428	null	3
GO:0032434	regulation of proteasomal ubiquitin-dependent protein catabolic process	-3.47891	4.78041	0.148653	0.756001	0.975692	null	null	9896	12		GO:0097413	Lewy body	-1.502	2.36173	0.000569011	0.968378	0.0299388	2.02854	-3.74513	null	3
GO:0010604	positive regulation of macromolecule metabolic process	-3.46058	6.04128	2.71053	0.742816	0.942524	null	null	9893	76		GO:0031463	Cul3-RING ubiquitin ligase complex	-1.47455	4.02629	0.0263957	0.836496	0.724371	null	null	31461	5
GO:0032436	positive regulation of proteasomal ubiquitin-dependent protein catabolic process	-3.41752	4.69993	0.123508	0.729158	0.957508	null	null	9896	10		GO:1904813	ficolin-1-rich granule lumen	-1.36845	2.09691	0.000308111	0.770895	0.360286	-2.742	7.40064	null	8
GO:1903050	regulation of proteolysis involved in protein catabolic process	-3.41442	5.0203	0.258265	0.761742	0.943049	null	null	9896	15		GO:0160064	multi-pass translocon complex	-1.32974	2.40824	0.000633615	0.892776	0.170529	5.37095	1.36049	null	3
GO:0034976	response to endoplasmic reticulum stress	-3.41336	5.01085	0.252707	0.891053	0.549511	1.66745	-6.42546	null	16
GO:0035556	intracellular signal transduction	-3.40587	6.22507	4.13847	0.748906	0.541523	-1.80366	-4.85933	null	62
GO:0043067	regulation of programmed cell death	-3.40199	5.40566	0.62723	0.873171	0.21437	-3.88034	-1.91816	null	43
GO:0007346	regulation of mitotic cell cycle	-3.34886	5.27126	0.460283	0.84648	0.207213	-3.50993	-2.60049	null	22
GO:0000422	autophagy of mitochondrion	-3.32747	3.96736	0.0228605	0.877704	0.764056	null	null	16236	10
GO:0042981	regulation of apoptotic process	-3.32019	5.39241	0.608384	0.813113	0.213643	-6.01713	-1.33623	null	42
GO:1903008	organelle disassembly	-3.27788	5.00369	0.248576	0.957946	0.0116264	-4.81985	4.11509	null	12
GO:0006302	double-strand break repair	-3.17788	5.50482	0.788115	0.783858	0.790191	null	null	33554	17
GO:0051276	chromosome organization	-3.16995	5.79291	1.52997	0.962315	0.492956	-5.07892	4.18836	null	25
GO:0010661	positive regulation of muscle cell apoptotic process	-3.10437	2.7767	0.00147145	0.832257	0.621094	-6.84549	-0.878781	null	6
GO:0097193	intrinsic apoptotic signaling pathway	-3.07991	4.41459	0.0640241	0.795947	0.829967	null	null	6915	17
GO:2001242	regulation of intrinsic apoptotic signaling pathway	-3.06491	4.24403	0.0432291	0.819682	0.784495	null	null	42981	13
GO:0043066	negative regulation of apoptotic process	-2.9932	5.06879	0.288774	0.812866	0.920562	null	null	42981	30
GO:0044238	primary metabolic process	-2.90937	7.26601	45.4757	0.937032	0.224329	6.54409	1.85872	null	193
GO:0035966	response to topologically incorrect protein	-2.87442	4.89654	0.194226	0.895003	0.533977	1.87752	-6.86179	null	12
GO:0006914	autophagy	-2.83384	5.25301	0.441346	0.873809	0.966352	null	null	16236	23
GO:0061919	process utilizing autophagic mechanism	-2.83384	5.25339	0.441731	0.992494	0.0124138	4.97094	5.0901	null	23
GO:0015031	protein transport	-2.82142	6.09867	3.09344	0.822743	0.917264	null	null	8104	47
GO:0009628	response to abiotic stimulus	-2.76064	5.64247	1.08203	0.919537	0.377573	0.863104	-7.30467	null	34
GO:0071702	organic substance transport	-2.75752	6.51967	8.1553	0.883448	0.62509	0.976183	5.25966	null	67
GO:0043069	negative regulation of programmed cell death	-2.72069	5.08012	0.296405	0.815102	0.92276	null	null	42981	30
GO:2000060	positive regulation of ubiquitin-dependent protein catabolic process	-2.71686	4.71429	0.127659	0.729552	0.97814	null	null	9896	10
GO:0036503	ERAD pathway	-2.71686	4.5749	0.0926101	0.748062	0.69115	2.90293	-4.90076	null	10
GO:0000209	protein polyubiquitination	-2.7129	5.25246	0.440792	0.845632	0.85449	null	null	32446	15
GO:0061024	membrane organization	-2.69463	5.71835	1.28861	0.967372	0.354625	-5.12184	4.47843	null	28
GO:0072594	establishment of protein localization to organelle	-2.68147	5.67868	1.17611	0.835005	0.801069	null	null	8104	25
GO:2001243	negative regulation of intrinsic apoptotic signaling pathway	-2.67973	4.04048	0.027053	0.821769	0.823259	null	null	42981	10
GO:0019222	regulation of metabolic process	-2.65646	6.79587	15.4042	0.824495	0.390758	-4.90175	-2.62584	null	127
GO:0031399	regulation of protein modification process	-2.65137	5.11305	0.319758	0.783928	0.698619	-5.38586	-4.33648	null	39
GO:0071897	DNA biosynthetic process	-2.62142	5.4929	0.766786	0.867283	0.598306	6.21569	-3.17533	null	13
GO:0006984	ER-nucleus signaling pathway	-2.58982	3.90838	0.019957	0.842596	0.292206	-1.08881	-5.45669	null	7
GO:0044281	small molecule metabolic process	-2.58081	6.81051	15.9324	0.950288	0.112442	6.34755	3.17148	null	47
GO:0010660	regulation of muscle cell apoptotic process	-2.55578	3.36605	0.00572313	0.864131	0.677824	-6.57289	-0.173975	null	8
GO:2000058	regulation of ubiquitin-dependent protein catabolic process	-2.48228	4.80547	0.157485	0.758778	0.938595	null	null	9896	12
GO:0010033	response to organic substance	-2.47694	5.86436	1.80357	0.900514	0.561063	1.43623	-7.08775	null	62
GO:1902531	regulation of intracellular signal transduction	-2.46055	5.61518	1.01614	0.825098	0.22657	-4.94985	-1.54319	null	44
GO:1901987	regulation of cell cycle phase transition	-2.41564	5.26746	0.456275	0.844829	0.864004	null	null	7346	19
GO:0071705	nitrogen compound transport	-2.40217	6.38809	6.02374	0.888557	0.582688	0.809915	5.66496	null	54
GO:0000724	double-strand break repair via homologous recombination	-2.37731	5.24534	0.433617	0.794863	0.584383	3.33273	-5.03405	null	12
GO:1902532	negative regulation of intracellular signal transduction	-2.30578	5.0857	0.30024	0.830164	0.755219	null	null	1902531	21
GO:0000725	recombinational repair	-2.2752	5.3582	0.562296	0.78977	0.759607	null	null	33554	12
GO:0010657	muscle cell apoptotic process	-2.25949	2.69108	0.00120772	0.962667	0.634423	-6.71122	2.9418	null	8
GO:0080090	regulation of primary metabolic process	-2.25237	6.75407	13.9909	0.77267	0.540499	-5.04364	-3.19725	null	105
GO:0006807	nitrogen compound metabolic process	-2.11894	7.21239	40.1937	0.938929	0.275295	6.13567	2.21388	null	184
GO:0006913	nucleocytoplasmic transport	-2.11205	5.36658	0.573259	0.846427	0.638057	1.60672	5.19712	null	16
GO:0051169	nuclear transport	-2.11205	5.36667	0.573375	0.854074	0.661198	1.67483	5.64993	null	16
GO:2000434	regulation of protein neddylation	-2.10867	3.04805	0.00275065	0.836779	0.803123	null	null	1903320	5
GO:1901990	regulation of mitotic cell cycle phase transition	-2.09526	5.0625	0.284621	0.849102	0.879533	null	null	7346	16
GO:0044770	cell cycle phase transition	-1.9669	4.81057	0.159343	0.945135	0.6379	-2.93588	6.05422	null	21
GO:0006261	DNA-templated DNA replication	-1.95628	5.57211	0.920203	0.86475	0.610573	6.27044	-2.96862	null	11
GO:2000045	regulation of G1/S transition of mitotic cell cycle	-1.93042	4.20847	0.0398302	0.86942	0.704508	null	null	7346	11
GO:0000082	G1/S transition of mitotic cell cycle	-1.92215	4.3423	0.054207	0.938547	0.580419	-3.12726	5.94224	null	13
GO:0051640	organelle localization	-1.89295	5.49414	0.768962	0.916486	0.322916	0.339873	5.75723	null	22
GO:0009314	response to radiation	-1.88618	5.12206	0.32646	0.928371	0.326112	0.461238	-7.28603	null	18
GO:1901135	carbohydrate derivative metabolic process	-1.86562	6.50387	7.86404	0.942819	0.0961295	4.56288	2.03857	null	31
GO:2001233	regulation of apoptotic signaling pathway	-1.86072	4.75085	0.138871	0.810095	0.862869	null	null	42981	17
GO:0006606	protein import into nucleus	-1.854	5.00606	0.249937	0.841158	0.920228	null	null	6913	11
GO:0051171	regulation of nitrogen compound metabolic process	-1.8425	6.74712	13.7686	0.77313	0.801301	null	null	80090	101
GO:0000338	protein deneddylation	-1.82701	4.05854	0.0282016	0.877256	0.665134	5.97285	-4.54321	null	4
GO:0006986	response to unfolded protein	-1.8068	4.83379	0.168095	0.896242	0.62427	1.96542	-6.9722	null	10
GO:0080135	regulation of cellular response to stress	-1.80375	4.95683	0.223148	0.848827	0.67439	-4.70527	-1.01104	null	23
GO:0000423	mitophagy	-1.78687	3.90558	0.0198288	0.878916	0.756441	null	null	16236	6
GO:0036297	interstrand cross-link repair	-1.78687	4.48629	0.0755172	0.824686	0.484793	3.25886	-5.31829	null	6
GO:0051716	cellular response to stimulus	-1.78165	6.7536	13.9755	0.88341	0.6181	1.0452	-6.83059	null	125
GO:0097190	apoptotic signaling pathway	-1.78047	4.70241	0.124216	0.785711	0.874984	null	null	6915	22
GO:1901362	organic cyclic compound biosynthetic process	-1.77938	6.56653	9.0844	0.914443	0.345411	6.97937	-0.659372	null	82
GO:0051170	import into nucleus	-1.73032	5.03035	0.264314	0.857218	0.924866	null	null	6913	8
GO:0034250	positive regulation of amide metabolic process	-1.73032	4.76706	0.144153	0.798363	0.58893	-6.0868	-3.51366	null	11
GO:0048522	positive regulation of cellular process	-1.66102	6.23254	4.21032	0.768927	0.863313	null	null	9893	11
GO:1903377	negative regulation of oxidative stress-induced neuron intrinsic apoptotic signaling pathway	-1.65513	2.69461	0.00121758	0.85109	0.61393	-6.15869	0.155768	null	102
GO:0044772	mitotic cell cycle phase transition	-1.60205	4.80652	0.157864	0.934127	0.920687	null	null	82	4
GO:0071704	organic substance metabolic process	-1.52829	7.31471	50.8719	0.935256	0.319603	6.18184	1.81797	null	18
GO:0006886	intracellular protein transport	-1.46145	5.80794	1.58383	0.828189	0.834795	null	null	8104	202
GO:1901698	response to nitrogen compound	-1.46145	5.39852	0.617001	0.910264	0.6323	1.5789	-7.2752	null	31
GO:0070646	protein modification by small protein removal	-1.45091	4.41521	0.0641153	0.869291	0.712289	null	null	32446	31
GO:0006101	citrate metabolic process	-1.40812	4.14355	0.0342993	0.962027	0.0536866	-3.542	-8.01391	null	11
GO:0045944	positive regulation of transcription by RNA polymerase II	-1.40812	5.63454	1.06246	0.757046	0.835592	null	null	9893	3
GO:0044843	cell cycle G1/S phase transition	-1.38597	4.34553	0.0546112	0.939734	0.921177	null	null	82	13
GO:0016925	protein sumoylation	-1.36447	4.4516	0.0697201	0.868234	0.71748	null	null	32446	7
GO:0090435	protein localization to nuclear envelope	-1.35772	3.98218	0.0236541	0.881618	0.529912	2.19796	5.36161	null	4
GO:0031325	positive regulation of cellular metabolic process	-1.34361	6.02261	2.59643	0.741392	0.950248	null	null	9893	68
GO:1902806	regulation of cell cycle G1/S phase transition	-1.31964	4.33031	0.0527307	0.866854	0.719797	null	null	7346	11
GO:0048585	negative regulation of response to stimulus	-1.30375	5.54851	0.871532	0.824897	0.772849	null	null	1902531	40
