# Supplementary material for: Cullin-RING ligase BioE3 reveals molecular-glue-induced neosubstrates and rewiring of the endogenous Cereblon ubiquitome
Source: Cell Commun Signal. 2025 Feb 19;23:101. doi: 10.1186/s12964-025-02091-5 (PMC11841277; doi:10.1186/s12964-025-02091-5)
Supplement: Supplementary file 11 — Supplementary Material 11. Supplementary Table 3. LC-MS/MS processed data of CRBN BioE3 with proteasomal inhibitor bortezomib, with or without pomalidomide treatment. Gene Ontology analysis of CRBN targets and selected GO terms by Revigo [file 12964_2025_2091_MOESM11_ESM.xlsx]

## Sheet: CRBN_BTZ_vs_CRBN_BTZ_POM
CRBN_BTZ_1	CRBN_BTZ_2	CRBN_BTZ_3	CRBN_BTZ_POM_1	CRBN_BTZ_POM_2	CRBN_BTZ_POM_3	Peptides	-Log Student's T-test p-value BTZ_Poma	Student's T-test Difference BTZ_Poma	Protein.Group	Protein.Names	Genes
18.8557	18.9005	18.8354	19.3928	19.4757	19.4886	47	4.10363	-0.588545	P05165	PCCA_HUMAN	PCCA
12.931	12.9142	12.9243	13.4892	13.3681	13.4454	10	3.85648	-0.511078	P14625	ENPL_HUMAN	HSP90B1
17.6462	17.7734	17.6367	18.3376	18.4473	18.3882	5	3.69485	-0.705589	P0C0S5;Q71UI9	H2AV_HUMAN;H2AZ_HUMAN	H2AZ1;H2AZ2
12.7718	12.8676	12.7817	13.5834	13.552	13.4254	13	3.62762	-0.713245	O75534	CSDE1_HUMAN	CSDE1
12.3333	12.2013	12.2189	12.79	12.862	12.8787	5	3.55288	-0.59242	O75152	ZC11A_HUMAN	ZC3H11A
17.4478	17.4727	17.5553	17.9773	18.0838	18.0679	47	3.53955	-0.551054	P11498	PYC_HUMAN	PC
12.9827	12.9169	12.963	13.2211	13.2335	13.2688	6	3.53953	-0.286898	P35606	COPB2_HUMAN	COPB2
12.5287	12.5373	12.6427	13.3993	13.2592	13.2278	18	3.45785	-0.725866	P35579	MYH9_HUMAN	MYH9
13.9271	13.9887	13.9607	14.2302	14.316	14.2841	6	3.30774	-0.317936	P12004	PCNA_HUMAN	PCNA
11.0512	10.5234	10.823	12.2333	12.2809	12.4224	3	3.1249	-1.51301	Q96BY7	ATG2B_HUMAN	ATG2B
12.4677	12.2976	12.2668	12.9069	12.9632	12.9853	7	3.09479	-0.607782	Q14247	SRC8_HUMAN	CTTN
12.7287	12.8267	12.8442	13.1769	13.1418	13.2163	11	3.08053	-0.378422	Q00610	CLH1_HUMAN	CLTC
11.158	11.1142	11.2954	11.7267	11.7049	11.8014	2	3.06751	-0.555177	P55196	AFAD_HUMAN	AFDN
12.5021	12.5942	12.5809	12.9489	13.0792	12.9698	7	3.05161	-0.440213	Q15047	SETB1_HUMAN	SETDB1
11.4159	11.5617	11.3136	12.1179	12.0868	12.2067	3	3.03339	-0.706736	Q07065	CKAP4_HUMAN	CKAP4
12.8724	12.9499	12.8613	13.2879	13.2262	13.1943	6	3.02298	-0.341571	Q12931	TRAP1_HUMAN	TRAP1
17.8619	17.869	17.8511	18.2999	18.372	18.2022	88	3.018	-0.430688	Q13085	ACACA_HUMAN	ACACA
12.7797	12.7889	12.6559	13.3095	13.2536	13.1643	5	2.94266	-0.500971	Q14839	CHD4_HUMAN	CHD4
12.9118	12.8297	12.8046	13.1087	13.1205	13.1352	8	2.91876	-0.272724	O60264	SMCA5_HUMAN	SMARCA5
15.3249	15.4196	15.3955	15.6947	15.6297	15.7037	18	2.88846	-0.295995	P13639	EF2_HUMAN	EEF2
13.0332	12.9859	12.9337	13.3742	13.3471	13.2647	8	2.85408	-0.344375	P27816	MAP4_HUMAN	MAP4
12.8578	12.8217	12.8617	12.9606	12.9847	12.9569	4	2.83492	-0.120363	Q9BXJ9	NAA15_HUMAN	NAA15
12.5317	12.4869	12.5382	12.7034	12.7207	12.7803	7	2.79777	-0.215847	Q99459	CDC5L_HUMAN	CDC5L
11.3416	11.3981	11.3922	12.0381	12.1842	11.8896	5	2.79243	-0.659985	Q9Y2J2	E41L3_HUMAN	EPB41L3
13.0195	13.012	13.0853	13.5217	13.7779	13.6082	2	2.78888	-0.597001	O94842	TOX4_HUMAN	TOX4
12.2306	12.2726	12.2801	12.377	12.4086	12.391	9	2.73218	-0.131084	Q14669	TRIPC_HUMAN	TRIP12
11.4928	11.4112	11.3162	11.8758	12.0926	11.9674	4	2.67393	-0.571872	P11171	41_HUMAN	EPB41
12.5107	12.6047	12.7093	13.1521	13.1568	13.0245	30	2.65805	-0.502906	P21333	FLNA_HUMAN	FLNA
11.6074	11.5954	11.6643	11.8069	11.8699	11.8091	3	2.65063	-0.206276	P50851	LRBA_HUMAN	LRBA
12.1727	12.2513	12.1504	12.3953	12.4442	12.4397	10	2.62121	-0.234931	P23526	SAHH_HUMAN	AHCY
13.0338	13.2648	13.3362	13.8392	13.9988	13.8633	4	2.57118	-0.688843	P55010	IF5_HUMAN	EIF5
14.1954	14.0154	14.0367	14.634	14.5075	14.4936	12	2.51443	-0.462506	P19338	NUCL_HUMAN	NCL
11.7681	11.7237	11.6652	12.2085	12.0348	12.0701	4	2.49943	-0.385494	Q01082	SPTB2_HUMAN	SPTBN1
13.9946	14.0586	14.0236	14.4462	14.3315	14.2778	15	2.45219	-0.326209	P30101	PDIA3_HUMAN	PDIA3
11.7641	11.5583	11.7083	12.2978	12.0991	12.1844	3	2.44746	-0.516881	P40222	TXLNA_HUMAN	TXLNA
12.3383	12.4335	12.4517	12.6442	12.6275	12.6929	8	2.44597	-0.247018	O00571	DDX3X_HUMAN	DDX3X
12.4152	12.5759	12.5411	12.8811	12.8015	12.8275	8	2.41606	-0.325997	Q9NR30	DDX21_HUMAN	DDX21
11.7694	11.9393	11.785	12.3162	12.1867	12.2079	9	2.41468	-0.405705	O00763	ACACB_HUMAN	ACACB
11.1607	11.3125	11.3936	11.6948	11.6972	11.76	2	2.40832	-0.428369	P46459	NSF_HUMAN	NSF
11.6005	11.6161	11.4787	11.8154	11.845	11.8809	3	2.39799	-0.281992	Q7Z2W4	ZCCHV_HUMAN	ZC3HAV1
13.1169	13.2685	13.1927	13.6566	13.583	13.4918	4	2.39494	-0.38439	P49321	NASP_HUMAN	NASP
12.5365	12.4123	12.3233	12.9213	13.1859	12.9679	2	2.37666	-0.600987	Q9Y490	TLN1_HUMAN	TLN1
12.7169	12.6221	12.7292	12.881	12.8815	12.9044	8	2.34357	-0.199568	P07814	SYEP_HUMAN	EPRS1
11.2144	11.0652	11.1729	11.3837	11.437	11.4431	2	2.30168	-0.270456	Q8WXI9	P66B_HUMAN	GATAD2B
12.3772	12.2863	12.3768	12.5171	12.5811	12.5307	5	2.26155	-0.196222	P60866	RS20_HUMAN	RPS20
12.6032	12.821	12.7494	13.0885	13.2248	13.3033	4	2.23416	-0.481036	P50747	BPL1_HUMAN	HLCS
12.9626	12.9574	12.8288	13.1762	13.1573	13.1382	9	2.2275	-0.241003	P17812	PYRG1_HUMAN	CTPS1
12.5809	12.6324	12.5284	12.8301	12.9905	12.8489	3	2.20143	-0.309247	P62851	RS25_HUMAN	RPS25
15.7274	15.9599	15.9888	16.3176	16.3158	16.3512	17	2.19213	-0.436147	P50990	TCPQ_HUMAN	CCT8
13.2346	13.1943	13.182	13.5467	13.4324	13.3934	10	2.19083	-0.253819	Q96RQ3	MCCA_HUMAN	MCCC1
13.8335	13.8991	13.864	14.1941	14.3587	14.1299	7	2.16185	-0.362016	Q15233	NONO_HUMAN	NONO
11.7989	11.6698	11.5795	12.1143	12.0534	11.9918	2	2.1521	-0.37041	P41250	GARS_HUMAN	GARS1
11.4431	11.2428	11.3693	11.6571	11.8094	11.8514	4	2.1456	-0.420914	P17174	AATC_HUMAN	GOT1
11.765	11.3738	11.6481	12.4151	12.1829	12.549	2	2.12149	-0.786708	Q15717	ELAV1_HUMAN	ELAVL1
13.4137	13.2932	13.5355	13.7413	13.784	13.8328	11	2.1176	-0.371896	P17987	TCPA_HUMAN	TCP1
13.2399	13.522	13.3978	14.0136	13.7829	13.9422	9	2.10985	-0.526361	P25705	ATPA_HUMAN	ATP5F1A
11.9024	11.8067	11.9862	12.3131	12.1688	12.2097	4	2.10472	-0.33213	Q96AE4	FUBP1_HUMAN	FUBP1
11.8939	11.8929	12.0018	12.4609	12.4244	12.8167	2	2.09334	-0.637764	P62753	RS6_HUMAN	RPS6
13.2631	13.414	13.2978	13.5596	13.5839	13.5284	7	2.06452	-0.232317	P46781	RS9_HUMAN	RPS9
13.3387	13.3865	13.5313	13.7075	13.8041	13.7026	9	2.05954	-0.319235	P52272	HNRPM_HUMAN	HNRNPM
13.4965	13.4798	13.4785	13.6531	13.6262	13.7623	8	2.01685	-0.195572	P26639	SYTC_HUMAN	TARS1
11.4932	11.321	11.4133	11.6396	11.6795	11.6293	2	2.00457	-0.240312	Q9Y5K6	CD2AP_HUMAN	CD2AP
12.4906	12.2973	12.1074	12.9786	13.1085	12.7911	2	1.99583	-0.660943	Q86UE4	LYRIC_HUMAN	MTDH
11.9087	12.0422	11.841	12.2289	12.1769	12.2592	8	1.98547	-0.291022	Q9C0C9	UBE2O_HUMAN	UBE2O
11.9859	12.1262	12.0869	12.2653	12.2913	12.2349	9	1.93355	-0.197491	P27708	PYR1_HUMAN	CAD
13.495	13.1468	13.5132	14.2292	14.843	14.2229	6	1.93324	-1.0467	O60814;P57053;P58876;P62807;Q5QNW6;Q93079;Q99877;Q99879;Q99880	H2B1C_HUMAN;H2B1D_HUMAN;H2B1H_HUMAN;H2B1K_HUMAN;H2B1L_HUMAN;H2B1M_HUMAN;H2B1N_HUMAN;H2B2F_HUMAN;H2BFS_HUMAN	H2BC12;H2BC13;H2BC14;H2BC15;H2BC18;H2BC4;H2BC5;H2BC9;H2BS1
13.0714	12.7682	13.0229	13.5955	13.745	13.3735	2	1.90221	-0.617188	P51659	DHB4_HUMAN	HSD17B4
11.554	11.5359	11.4906	11.8564	11.6738	11.8407	2	1.8953	-0.263493	Q13829	BACD2_HUMAN	TNFAIP1
13.1801	13.2719	13.3076	13.9731	13.609	13.6822	10	1.88717	-0.501565	P10809	CH60_HUMAN	HSPD1
11.2068	10.999	10.9104	12.7085	12.2221	11.7819	2	1.88301	-1.19879	P0C0S8;P20671;Q16777;Q6FI13;Q96KK5;Q99878;Q9BTM1	H2A1D_HUMAN;H2A1H_HUMAN;H2A1J_HUMAN;H2A1_HUMAN;H2A2A_HUMAN;H2A2C_HUMAN;H2AJ_HUMAN	H2AC11;H2AC12;H2AC14;H2AC18;H2AC20;H2AC7;H2AJ
11.4981	10.8961	10.9402	12.0027	11.8436	12.1332	2	1.85565	-0.881763	Q00341	VIGLN_HUMAN	HDLBP
12.6435	12.5479	12.5657	12.7713	12.8789	12.7428	8	1.85377	-0.211984	P33176	KINH_HUMAN	KIF5B
12.737	12.7091	12.72	12.9936	13.0127	13.2731	3	1.82803	-0.371096	Q7KZF4	SND1_HUMAN	SND1
12.2336	12.0358	12.318	12.7438	12.5099	12.7549	14	1.82694	-0.473744	Q09666	AHNK_HUMAN	AHNAK
11.3067	11.064	11.291	11.8827	11.5962	12.0433	4	1.81679	-0.620168	Q96PK6	RBM14_HUMAN	RBM14
11.9713	12.1109	11.6879	12.9038	13.0794	12.4656	3	1.80755	-0.892916	Q99442	SEC62_HUMAN	SEC62
12.93	12.9592	13.0834	13.2038	13.2104	13.1594	14	1.80364	-0.20032	P42566	EPS15_HUMAN	EPS15
11.8719	11.8595	11.7479	12.0232	12.0905	11.9795	7	1.7977	-0.204632	Q92841	DDX17_HUMAN	DDX17
13.1761	13.0792	13.165	13.5841	13.545	13.3257	7	1.79543	-0.344884	Q92945	FUBP2_HUMAN	KHSRP
12.411	12.5336	12.5091	12.694	12.8877	12.9805	3	1.79306	-0.369514	O75153	CLU_HUMAN	CLUH
14.9906	14.9293	15.0157	15.2769	15.2704	15.5719	10	1.73443	-0.394528	P54727	RD23B_HUMAN	RAD23B
14.2686	14.2484	14.3478	14.8493	14.7706	14.5008	15	1.72345	-0.418641	P38646	GRP75_HUMAN	HSPA9
14.2549	14.3804	14.1678	14.5435	14.931	14.8672	3	1.71947	-0.512883	P68431;P84243;Q16695;Q71DI3	H31T_HUMAN;H31_HUMAN;H32_HUMAN;H33_HUMAN	H3-3A;H3-4;H3C1;H3C15
12.5592	12.5425	12.3101	12.9345	13.2377	12.8525	2	1.71297	-0.537636	Q6PKG0	LARP1_HUMAN	LARP1
12.5407	12.5818	12.5386	12.8688	13.0723	12.7615	5	1.70517	-0.347173	P08133	ANXA6_HUMAN	ANXA6
14.612	14.571	14.4818	14.7519	14.7793	14.9476	9	1.70226	-0.271375	Q13098	CSN1_HUMAN	GPS1
12.4751	12.4468	12.2811	12.6905	12.6002	12.7476	12	1.70198	-0.278485	P54577	SYYC_HUMAN	YARS1
15.1869	15.1607	15.1578	15.3147	15.3334	15.23	18	1.70089	-0.124251	P55072	TERA_HUMAN	VCP
11.8988	12.1777	11.9787	12.3376	12.321	12.325	5	1.69117	-0.309511	O00410	IPO5_HUMAN	IPO5
12.8568	12.6176	12.7846	13.0888	13.2299	13.009	5	1.68733	-0.356236	P23246	SFPQ_HUMAN	SFPQ
12.2991	12.2414	12.3431	12.7108	12.7783	12.4736	3	1.6848	-0.359709	O14776	TCRG1_HUMAN	TCERG1
11.8986	12.2301	11.9953	12.3859	12.5662	12.7333	4	1.68247	-0.520473	P02765	FETUA_HUMAN	AHSG
12.3821	11.9294	12.2462	13.0091	12.7313	13.4034	3	1.6592	-0.86205	Q16595	FRDA_HUMAN	FXN
10.4827	10.3815	10.5034	10.6636	11.0339	10.953	2	1.64579	-0.42761	Q96CV9	OPTN_HUMAN	OPTN
11.6408	11.7281	11.9064	12.0052	12.079	12.0687	5	1.63849	-0.292498	P14866	HNRPL_HUMAN	HNRNPL
12.9303	13.0421	12.8422	13.3406	13.1908	13.1548	5	1.63587	-0.290522	O60506	HNRPQ_HUMAN	SYNCRIP
13.2489	13.4559	13.6924	14.1619	13.904	13.9493	6	1.63376	-0.539262	P61978	HNRPK_HUMAN	HNRNPK
11.9511	11.9158	11.9169	12.484	12.207	12.7424	3	1.62223	-0.549831	P62899	RL31_HUMAN	RPL31
11.8732	11.7796	11.9117	11.9942	12.2041	12.2061	3	1.59485	-0.279912	P45880	VDAC2_HUMAN	VDAC2
12.3579	12.2726	12.0682	12.4934	12.5976	12.5465	4	1.57882	-0.312941	P46013	KI67_HUMAN	MKI67
11.5384	11.3608	11.573	11.8566	11.9803	12.3712	3	1.57841	-0.578657	P35580	MYH10_HUMAN	MYH10
12.6014	12.7334	12.7888	13.1783	12.8907	13.0737	3	1.55284	-0.339676	P56537	IF6_HUMAN	EIF6
13.6507	13.5095	13.327	14.6679	14.1548	13.9719	2	1.55121	-0.769158	Q96AG4	LRC59_HUMAN	LRRC59
11.8621	11.8185	11.8732	12.0717	11.9274	12.0802	4	1.5434	-0.175163	Q9UK99	FBX3_HUMAN	FBXO3
11.0228	10.45	10.6163	11.4444	11.3226	11.1862	2	1.54204	-0.621363	P50452	SPB8_HUMAN	SERPINB8
11.3464	11.6044	11.51	12.0059	11.7992	11.7463	2	1.53432	-0.363568	P27797	CALR_HUMAN	CALR
11.8685	11.9511	11.8567	12.2135	12.102	12.4696	4	1.51459	-0.369609	P33992	MCM5_HUMAN	MCM5
11.9035	12.042	12.1003	12.3078	12.1935	12.2107	3	1.50232	-0.222036	O60488	ACSL4_HUMAN	ACSL4
12.2588	12.1219	12.358	12.6005	12.4899	12.4477	3	1.49918	-0.266486	Q13263	TIF1B_HUMAN	TRIM28
11.3818	11.3084	11.6029	11.6585	11.9084	11.8596	4	1.49505	-0.377758	Q15459	SF3A1_HUMAN	SF3A1
12.7873	12.8814	12.7163	12.9225	13.0099	13.0706	7	1.48456	-0.205992	P13797	PLST_HUMAN	PLS3
14.9045	15.045	14.9607	15.0905	15.2751	15.3325	12	1.45805	-0.262648	Q86T24	KAISO_HUMAN	ZBTB33
11.7652	11.7704	11.727	11.9134	11.9762	11.8191	2	1.4496	-0.148708	Q13617	CUL2_HUMAN	CUL2
11.9765	12.2519	12.1546	12.5239	12.3197	12.5684	6	1.43472	-0.343067	Q86VP6	CAND1_HUMAN	CAND1
11.7853	11.8439	12.0058	12.069	12.0936	12.2216	2	1.4311	-0.249689	O15371	EIF3D_HUMAN	EIF3D
11.8781	12.012	12.0625	12.2293	12.3426	12.1333	4	1.42756	-0.250856	P36404	ARL2_HUMAN	ARL2
11.2334	11.0557	11.3029	11.4293	11.5387	11.7726	3	1.42344	-0.38288	P11387	TOP1_HUMAN	TOP1
11.7478	11.6208	11.7266	11.8048	11.8416	11.9144	4	1.42189	-0.155203	O43795	MYO1B_HUMAN	MYO1B
12.115	12.1456	12.1378	12.4119	12.315	12.2078	8	1.39701	-0.178759	Q8WUM4	PDC6I_HUMAN	PDCD6IP
11.2691	11.465	11.2196	11.5481	11.6895	11.9389	3	1.39165	-0.407641	P42704	LPPRC_HUMAN	LRPPRC
11.191	11.3044	11.3192	11.4394	11.3632	11.461	2	1.39098	-0.149696	P40429	RL13A_HUMAN	RPL13A
11.1172	10.812	10.5025	11.6432	11.5053	11.2195	2	1.38796	-0.645437	Q86UP2	KTN1_HUMAN	KTN1
11.251	11.5841	11.5141	12.2525	11.7395	11.9577	2	1.38363	-0.533492	P23588	IF4B_HUMAN	EIF4B
10.69	10.8625	10.6519	10.9928	11.5414	11.2029	2	1.38249	-0.510885	Q76L83	ASXL2_HUMAN	ASXL2
13.9739	13.9481	14.0261	14.5636	14.4072	14.1272	17	1.37933	-0.383287	P11021	BIP_HUMAN	HSPA5
16.6007	16.693	16.6333	17.0099	16.8421	16.7624	36	1.37512	-0.229137	P08238	HS90B_HUMAN	HSP90AB1
11.6239	11.7177	11.5418	11.7393	11.9149	11.8786	5	1.36976	-0.216441	P46087	NOP2_HUMAN	NOP2
11.5835	11.509	11.4714	11.7194	11.629	11.8625	2	1.33538	-0.215657	Q969X6	UTP4_HUMAN	UTP4
13.0873	13.0926	13.0298	13.2394	13.1175	13.2155	13	1.33456	-0.120884	P11586	C1TC_HUMAN	MTHFD1
12.1666	12.1103	12.0734	12.6992	12.6582	12.2461	6	1.32824	-0.417724	P07237	PDIA1_HUMAN	P4HB
11.0101	11.1734	11.3074	11.5159	11.8085	11.4086	2	1.31709	-0.414035	P42224	STAT1_HUMAN	STAT1
13.0608	12.9819	12.9591	13.0678	13.1538	13.1126	9	1.31149	-0.110801	Q15154	PCM1_HUMAN	PCM1
11.9231	11.8004	11.6828	12.0861	12.1787	12.6124	3	1.30216	-0.490317	P13489	RINI_HUMAN	RNH1
17.0363	17.0068	17.0509	16.666	16.6318	16.6584	9	4.66323	0.379292	P63092;Q5JWF2	GNAS1_HUMAN;GNAS2_HUMAN	GNAS
12.0426	12.0473	12.0392	11.6609	11.6031	11.5874	4	4.34163	0.425945	Q86SX3	TEDC1_HUMAN	TEDC1
14.6783	14.7143	14.6832	14.159	14.2374	14.1617	6	4.25476	0.505874	Q07020	RL18_HUMAN	RPL18
15.6065	15.6636	15.6947	15.1855	15.1908	15.1567	11	4.16477	0.477245	P23396	RS3_HUMAN	RPS3
14.8542	14.8253	14.8249	14.1987	14.3085	14.2714	6	4.16296	0.575289	P06493	CDK1_HUMAN	CDK1
13.8077	13.7383	13.7803	13.3759	13.3994	13.4114	3	4.12533	0.379907	Q13454	TUSC3_HUMAN	TUSC3
18.6252	18.5483	18.5489	17.5751	17.6973	17.5158	3	4.1039	0.978106	P61956	SUMO2_HUMAN	SUMO2
13.1054	13.0987	13.1239	12.5846	12.5214	12.6298	6	4.0926	0.530718	Q9UJX3	APC7_HUMAN	ANAPC7
15.393	15.409	15.4674	14.587	14.6704	14.513	9	4.09215	0.833014	P15104	GLNA_HUMAN	GLUL
14.302	14.2339	14.2215	13.2837	13.4295	13.4619	16	3.85596	0.860779	Q14677	EPN4_HUMAN	CLINT1
13.7301	13.7239	13.6811	13.3085	13.3605	13.377	10	3.83247	0.363069	P30876	RPB2_HUMAN	POLR2B
12.579	12.5907	12.6666	12.2268	12.1658	12.1681	2	3.63186	0.425221	Q9NNW5	WDR6_HUMAN	WDR6
20.417	20.4775	20.5356	19.4709	19.6941	19.6205	17	3.54447	0.881561	Q96SW2	CRBN_HUMAN	CRBN
13.7684	13.8411	13.738	13.2821	13.16	13.2825	5	3.35036	0.540977	P61313	RL15_HUMAN	RPL15
14.1609	14.1449	14.0745	13.7011	13.7529	13.7879	14	3.31181	0.379492	Q6NSI4	RADX_HUMAN	RADX
13.1743	13.2028	13.1673	12.563	12.7343	12.6815	5	3.26278	0.521811	P08237	PFKAM_HUMAN	PFKM
12.4664	12.568	12.4363	11.9404	11.9934	12.0438	3	3.24946	0.4977	Q9BZG8	DPH1_HUMAN	DPH1
12.8655	12.7307	12.7644	12.1757	12.3067	12.2098	4	3.22702	0.556151	Q00653	NFKB2_HUMAN	NFKB2
19.5735	19.7492	19.6894	18.9548	19.0182	18.8247	22	3.18299	0.738152	JIM0006	JIM0006_HUMAN	BirA-CRBN
13.4602	13.4429	13.5694	13.0725	13.0652	12.9928	6	3.16557	0.447368	Q13772	NCOA4_HUMAN	NCOA4
13.2227	13.1305	13.2103	12.9185	12.9109	12.8877	15	3.12905	0.282141	O75150	BRE1B_HUMAN	RNF40
13.4594	13.4712	13.4941	13.3362	13.2888	13.3287	9	3.03215	0.156998	P48643	TCPE_HUMAN	CCT5
14.9798	15.0275	14.9629	14.5658	14.3845	14.5311	8	2.96535	0.496247	Q06203	PUR1_HUMAN	PPAT
14.5227	14.4703	14.3849	13.8812	13.9881	13.7994	11	2.96003	0.569729	Q16665	HIF1A_HUMAN	HIF1A
10.8956	11.118	10.9635	10.3143	10.1294	10.3321	2	2.86665	0.73376	P54687	BCAT1_HUMAN	BCAT1
12.5658	12.389	12.4045	11.8669	11.9602	11.972	6	2.86339	0.520068	Q99707	METH_HUMAN	MTR
12.8044	12.7952	12.7995	12.4413	12.38	12.2505	8	2.84846	0.442418	P33991	MCM4_HUMAN	MCM4
14.0009	14.0785	14.0921	13.7705	13.6801	13.6326	6	2.73596	0.362755	P16615	AT2A2_HUMAN	ATP2A2
14.0915	13.9792	14.0077	11.4723	11.447	10.242	3	2.72689	2.97237	Q15181	IPYR_HUMAN	PPA1
12.6492	12.5566	12.5929	12.0232	12.1618	11.9073	3	2.71839	0.568821	O75925	PIAS1_HUMAN	PIAS1
13.4998	13.4651	13.4486	13.2459	13.2422	13.3173	5	2.67178	0.202652	P61353	RL27_HUMAN	RPL27
14.2336	14.0684	14.0501	13.6725	13.6205	13.7167	4	2.64107	0.447488	P30279	CCND2_HUMAN	CCND2
12.5798	12.4658	12.6027	12.0781	11.9751	12.1668	4	2.61889	0.476095	Q9NXX6	NSE4A_HUMAN	NSMCE4A
12.3683	12.3999	12.4268	12.1256	11.9929	11.9476	10	2.5925	0.3763	Q9NU22	MDN1_HUMAN	MDN1
13.4856	13.4995	13.5711	12.9315	13.1441	12.9137	4	2.57464	0.522292	P31350	RIR2_HUMAN	RRM2
11.7756	11.7453	11.9045	11.4391	11.2703	11.312	2	2.57463	0.467963	Q9H974	QTRT2_HUMAN	QTRT2
11.9382	11.8722	11.9294	11.6912	11.6856	11.7559	2	2.56483	0.202357	P00492	HPRT_HUMAN	HPRT1
14.0912	14.0345	14.0055	13.5421	13.4046	13.6689	6	2.48564	0.505223	Q9Y285	SYFA_HUMAN	FARSA
13.8052	13.8938	13.8103	13.5583	13.6431	13.5669	8	2.48237	0.247012	Q14739	LBR_HUMAN	LBR
11.9078	11.8008	11.8745	11.5743	11.4492	11.3941	2	2.48087	0.388535	Q6PEW1	ZCH12_HUMAN	ZCCHC12
15.267	15.3208	15.3813	15.097	15.0107	14.9864	9	2.46227	0.291639	P63244	RACK1_HUMAN	RACK1
14.4014	14.4014	14.3215	14.1638	14.0489	14.1282	5	2.42343	0.261141	O95229	ZWINT_HUMAN	ZWINT
12.9842	12.9048	12.898	12.5573	12.5634	12.6985	4	2.41189	0.322601	Q9Y3Z3	SAMH1_HUMAN	SAMHD1
13.6148	13.5259	13.4205	13.203	13.1487	13.161	12	2.40329	0.349497	Q86YT6	MIB1_HUMAN	MIB1
12.9614	12.737	12.9103	12.3363	12.3828	12.474	6	2.40299	0.471866	Q10713	MPPA_HUMAN	PMPCA
12.2641	12.3133	12.3714	12.1203	12.0668	12.1214	8	2.39842	0.21346	P49643	PRI2_HUMAN	PRIM2
13.7163	13.7596	13.6238	13.418	13.4349	13.331	10	2.39535	0.30528	B5ME19;Q99613	EIF3C_HUMAN;EIFCL_HUMAN	EIF3C;EIF3CL
12.0861	12.2093	12.0459	11.5821	11.7398	11.4862	4	2.34523	0.511074	Q9NW38	FANCL_HUMAN	FANCL
12.3794	12.4028	12.308	11.7972	11.9881	11.6806	3	2.3451	0.541405	Q9Y2X0	MED16_HUMAN	MED16
12.5312	12.3694	12.3156	11.9924	12.0562	12.0001	2	2.33955	0.389167	P51790	CLCN3_HUMAN	CLCN3
12.4997	12.4685	12.5117	12.147	12.2621	12.0645	3	2.33291	0.335489	P55039	DRG2_HUMAN	DRG2
13.3831	13.4211	13.2709	13.049	13.1137	13.0861	12	2.31216	0.275427	Q9NVI1	FANCI_HUMAN	FANCI
12.0925	11.971	12.1576	11.7701	11.6543	11.7141	2	2.31011	0.360849	Q15436	SC23A_HUMAN	SEC23A
13.987	13.9558	13.9077	13.7083	13.5211	13.5344	6	2.30518	0.362265	Q9Y4W2	LAS1L_HUMAN	LAS1L
14.359	14.0522	14.1363	13.7039	13.595	13.5854	3	2.3	0.554441	P60510	PP4C_HUMAN	PPP4C
13.1583	13.2932	13.1574	12.4853	12.8024	12.5997	7	2.29172	0.573845	Q9Y4R8	TELO2_HUMAN	TELO2
15.0386	14.9875	15.1024	14.5416	14.7535	14.6702	19	2.28377	0.387739	P35998	PRS7_HUMAN	PSMC2
13.557	13.4164	13.351	13.1116	13.1182	13.0775	4	2.26217	0.339033	P00338	LDHA_HUMAN	LDHA
11.0748	10.9529	10.9153	10.312	10.4083	10.6056	2	2.25885	0.539014	P21399	ACOC_HUMAN	ACO1
12.3001	12.1915	12.3413	11.9303	11.8297	11.9963	7	2.25806	0.358872	Q6PGP7	TTC37_HUMAN	TTC37
14.0289	14.0471	13.9089	13.7262	13.6425	13.7459	2	2.24456	0.29003	Q9UNS2	CSN3_HUMAN	COPS3
12.9065	12.9127	12.6983	12.3062	12.3222	12.4711	3	2.2384	0.472642	Q14746	COG2_HUMAN	COG2
11.4311	11.5162	11.6018	11.1072	11.0369	10.8249	6	2.23535	0.526722	P62136	PP1A_HUMAN	PPP1CA
11.7045	12.0591	11.8763	11.1557	11.0112	11.3191	2	2.2139	0.718009	P06132	DCUP_HUMAN	UROD
13.6804	13.7797	13.6051	13.4224	13.4273	13.3714	12	2.19999	0.281349	P06737	PYGL_HUMAN	PYGL
11.5389	11.5124	11.793	11.0564	11.1684	10.9892	2	2.19971	0.543454	Q9BVQ7	SPA5L_HUMAN	SPATA5L1
13.4901	13.5098	13.6626	13.0625	12.8255	13.1207	2	2.19412	0.551222	Q9BQA1	MEP50_HUMAN	WDR77
14.4855	14.4996	14.4432	14.2595	14.2593	14.1103	5	2.1476	0.266417	Q04323	UBXN1_HUMAN	UBXN1
17.9812	18.0209	17.9441	17.1918	17.2763	17.5965	4	2.12823	0.627215	P63165	SUMO1_HUMAN	SUMO1
11.4575	11.5658	11.4664	10.6156	10.8846	10.2659	2	2.11826	0.907816	Q9GZL7	WDR12_HUMAN	WDR12
12.5977	12.6389	12.6	12.3071	12.4486	12.2787	2	2.10475	0.267426	Q9P0J0	NDUAD_HUMAN	NDUFA13
14.3608	14.4752	14.5159	14.1274	14.0334	13.8652	8	2.10371	0.441951	O95551	TYDP2_HUMAN	TDP2
13.7785	13.7724	13.8128	13.2825	13.479	13.5167	10	2.09759	0.361796	O14654	IRS4_HUMAN	IRS4
13.7544	13.9249	13.9134	13.3013	13.1631	13.5008	2	2.07129	0.542506	Q9NX09	DDIT4_HUMAN	DDIT4
12.4806	12.5029	12.6569	12.2149	12.242	12.0685	6	2.06583	0.371651	P86790;P86791	CCZ1B_HUMAN;CCZ1_HUMAN	CCZ1;CCZ1B
12.4481	12.4262	12.3809	12.1993	12.2805	12.1424	7	2.0379	0.211006	Q96RL1	UIMC1_HUMAN	UIMC1
11.5639	11.7087	11.602	11.3733	11.4202	11.4264	2	2.03048	0.218265	P38435	VKGC_HUMAN	GGCX
11.1662	11.3961	11.4081	10.9	10.5827	10.5346	2	2.02509	0.651021	Q9NVA2	SEP11_HUMAN	SEPTIN11
12.9899	13.111	13.1865	12.7503	12.6419	12.8176	7	2.02403	0.359232	P48449	ERG7_HUMAN	LSS
12.5454	12.3498	12.4041	11.8808	12.0564	12.1076	2	2.01245	0.418178	Q6DKI1	RL7L_HUMAN	RPL7L1
12.1243	12.2235	12.2281	12.0302	12.0128	11.9466	12	2.00247	0.195436	O75694	NU155_HUMAN	NUP155
13.0247	12.8457	12.9245	12.7106	12.677	12.6708	2	2.0015	0.245492	P01106	MYC_HUMAN	MYC
13.3954	13.1986	13.0947	12.8053	12.8515	12.7732	4	2.0011	0.419564	Q03519	TAP2_HUMAN	TAP2
13.347	13.1634	13.0025	12.7022	12.7298	12.7133	4	1.98765	0.455884	O95864	FADS2_HUMAN	FADS2
12.3818	12.6847	12.3926	11.8791	12.0772	11.8814	5	1.97991	0.540493	Q9UJX2	CDC23_HUMAN	CDC23
12.2968	12.3471	12.4667	12.0655	12.0406	12.1597	3	1.97805	0.281596	O00443	P3C2A_HUMAN	PIK3C2A
11.9605	12.0873	12.2046	11.7889	11.7498	11.7264	2	1.97204	0.329097	P30304	MPIP1_HUMAN	CDC25A
13.5874	13.37	13.3071	13.0118	13.0204	13.063	4	1.96975	0.3898	Q9H0U3	MAGT1_HUMAN	MAGT1
11.414	11.4494	11.5366	10.8855	10.9515	10.4705	4	1.9666	0.697464	Q9NQR1	KMT5A_HUMAN	KMT5A
12.3182	12.2867	12.3978	11.565	11.6975	11.9903	6	1.96231	0.583321	Q7L5Y9	MAEA_HUMAN	MAEA
15.693	15.6886	15.5425	15.4155	15.4354	15.4003	4	1.94599	0.224319	Q5T9L3	WLS_HUMAN	WLS
12.7164	12.5701	12.6911	12.2696	11.8852	11.7933	2	1.9422	0.676495	Q16236	NF2L2_HUMAN	NFE2L2
12.7649	12.7551	12.6142	12.4794	12.5161	12.4577	5	1.93252	0.226946	Q9BW27	NUP85_HUMAN	NUP85
12.8681	12.6936	12.59	12.2151	12.3575	12.0704	5	1.91016	0.502873	P49674	KC1E_HUMAN	CSNK1E
12.1202	12.1463	12.1151	12.0002	11.8429	11.8399	3	1.90768	0.232861	Q9H2J7	S6A15_HUMAN	SLC6A15
14.1657	14.1628	14.2776	14.0253	13.918	14.0097	4	1.90245	0.217739	P55061	BI1_HUMAN	TMBIM6
12.0996	12.0745	11.9841	11.691	11.7917	11.8708	5	1.88989	0.268257	Q969V3	NCLN_HUMAN	NCLN
12.5304	12.4406	12.7123	11.7133	12.0295	12.1049	3	1.87898	0.611864	Q9Y546	LRC42_HUMAN	LRRC42
14.1749	14.1366	14.0369	13.9309	13.89	13.7893	7	1.85698	0.246046	Q15758	AAAT_HUMAN	SLC1A5
12.7515	12.9111	12.7231	12.3566	12.5616	12.3914	2	1.84897	0.358703	Q96BY9	SARAF_HUMAN	SARAF
14.2832	14.1571	14.2804	13.912	14.0058	14.0613	14	1.83014	0.2472	Q9Y5V3	MAGD1_HUMAN	MAGED1
10.7808	11.1355	11.1376	10.3267	10.5869	10.4113	2	1.82199	0.576291	Q9H1A4	APC1_HUMAN	ANAPC1
11.888	11.8356	11.9966	11.4308	11.5926	11.2031	2	1.81525	0.497893	Q9BVC3	DCC1_HUMAN	DSCC1
13.1272	13.0804	13.0374	12.9305	12.9713	12.8724	9	1.8127	0.156894	P47897	SYQ_HUMAN	QARS1
11.8302	11.8573	11.8188	11.5726	11.1815	11.1868	3	1.79771	0.521798	Q9Y2Z2	MTO1_HUMAN	MTO1
13.1628	13.1478	13.0766	12.8663	12.6734	12.9134	5	1.78785	0.311357	P37268	FDFT_HUMAN	FDFT1
11.6887	11.7561	11.8714	11.3749	11.5338	11.5237	4	1.78441	0.294617	Q9UJX4	APC5_HUMAN	ANAPC5
14.1193	13.9522	13.9432	13.7879	13.5741	13.5588	22	1.75536	0.364659	Q14683	SMC1A_HUMAN	SMC1A
12.502	12.6597	12.4461	12.1296	12.2318	12.3021	8	1.74672	0.314776	Q86XI2	CNDG2_HUMAN	NCAPG2
12.0597	11.8069	12.0527	11.4409	11.6326	11.2541	4	1.74322	0.530571	Q02153	GCYB1_HUMAN	GUCY1B1
12.4326	12.3074	12.4278	11.7242	12.0348	12.0632	2	1.74317	0.448514	Q13489;Q13490	BIRC2_HUMAN;BIRC3_HUMAN	BIRC2;BIRC3
12.2869	12.1408	12.1204	11.9521	11.8876	11.7231	2	1.72611	0.328505	P09601	HMOX1_HUMAN	HMOX1
12.7843	12.8071	12.7135	12.3687	12.5723	12.2559	5	1.72512	0.369356	O15067	PUR4_HUMAN	PFAS
11.9919	12.0054	12.0809	11.7149	11.5276	11.8176	2	1.71936	0.339385	Q93063	EXT2_HUMAN	EXT2
13.9891	13.9912	14.0066	13.7048	13.6875	13.8826	6	1.71573	0.237322	Q93050	VPP1_HUMAN	ATP6V0A1
12.6942	12.7764	12.3444	12.0353	12.1497	11.8736	4	1.71261	0.585479	Q96AX1	VP33A_HUMAN	VPS33A
13.4089	13.4551	13.3784	13.3095	13.2032	13.2855	14	1.71138	0.148039	P11388	TOP2A_HUMAN	TOP2A
14.4324	14.3241	14.43	14.2751	14.1685	14.1595	8	1.70939	0.194447	P04637	P53_HUMAN	TP53
13.9284	14.0379	14.0301	13.8148	13.8242	13.8862	12	1.70288	0.157066	P12268	IMDH2_HUMAN	IMPDH2
11.5484	11.374	11.5284	11.1579	11.3052	11.1956	3	1.69543	0.264036	P35232	PHB_HUMAN	PHB
13.3471	13.6554	13.5136	13.0186	13.2008	12.8998	2	1.69165	0.465613	O14730	RIOK3_HUMAN	RIOK3
14.9142	14.9942	14.8585	14.5734	14.7046	14.3936	11	1.68579	0.365122	Q02878	RL6_HUMAN	RPL6
12.6143	12.4633	12.3616	12.2086	12.0961	12.2146	6	1.68055	0.306611	P10644	KAP0_HUMAN	PRKAR1A
12.2803	12.0161	12.3145	11.8797	11.8333	11.7041	2	1.67604	0.397955	Q9UBW8	CSN7A_HUMAN	COPS7A
12.1849	12.135	12.1724	12.0004	12.0406	11.8745	6	1.67442	0.192304	P05141	ADT2_HUMAN	SLC25A5
12.8085	12.7689	12.8522	12.2422	12.604	12.3974	4	1.67208	0.395314	Q9NQX7	ITM2C_HUMAN	ITM2C
13.6561	13.7618	13.726	13.2596	13.4296	13.5283	4	1.66589	0.308813	Q9NRG9	AAAS_HUMAN	AAAS
13.2951	13.2584	13.3993	13.15	13.1181	12.9984	2	1.66516	0.228769	Q92890	UFD1_HUMAN	UFD1
13.2563	12.9986	12.9999	12.7048	12.8163	12.6439	3	1.66319	0.36324	O14744	ANM5_HUMAN	PRMT5
12.9779	12.9325	12.9657	12.6936	12.5093	12.247	7	1.66186	0.475451	Q9Y295	DRG1_HUMAN	DRG1
13.3284	13.4651	13.2621	13.0472	12.8844	12.6233	4	1.6612	0.500233	P49588	SYAC_HUMAN	AARS1
11.9544	11.9594	12.1713	11.5509	11.753	11.7377	6	1.64334	0.347871	P51530	DNA2_HUMAN	DNA2
13.5844	13.3783	13.3918	13.2228	13.0423	12.9224	2	1.62085	0.389	Q9UBK9	UXT_HUMAN	UXT
13.4232	13.3751	13.3501	13.3081	13.254	13.2992	10	1.61047	0.095739	P35221	CTNA1_HUMAN	CTNNA1
11.63	11.679	11.8036	11.4409	11.5002	11.2738	2	1.60834	0.299221	Q8NBX0	SCPDL_HUMAN	SCCPDH
13.4795	13.4559	13.285	13.086	13.1402	13.2237	10	1.60717	0.256826	P61221	ABCE1_HUMAN	ABCE1
12.3452	12.2081	12.0526	11.9428	11.8702	11.7804	3	1.60021	0.33753	Q96S82	UBL7_HUMAN	UBL7
12.7062	12.8317	12.4721	12.3063	12.1974	12.3278	2	1.59682	0.392863	Q12824	SNF5_HUMAN	SMARCB1
12.2961	12.341	12.4519	12.0218	12.1872	12.1603	3	1.59394	0.23996	O43502	RA51C_HUMAN	RAD51C
13.5982	13.7125	13.5797	13.4382	13.0979	13.2457	7	1.58672	0.369544	O43143	DHX15_HUMAN	DHX15
12.6765	12.474	12.546	12.3737	12.2429	12.1332	2	1.5859	0.31554	Q9BQE4	SELS_HUMAN	SELENOS
12.56	12.5861	12.6023	12.29	12.2438	11.885	4	1.58279	0.443217	P27635	RL10_HUMAN	RPL10
12.6018	12.5914	12.3827	11.9824	12.1809	11.6477	4	1.57879	0.588274	P62829	RL23_HUMAN	RPL23
12.6653	12.7024	12.4685	12.2798	12.3767	12.1295	5	1.57451	0.350029	Q14146	URB2_HUMAN	URB2
12.712	12.5972	12.3707	12.2459	12.0886	12.2089	7	1.57005	0.378842	Q99623	PHB2_HUMAN	PHB2
13.004	13.0874	12.6864	12.5448	12.424	12.5103	8	1.56412	0.432917	Q9NVR0	KLH11_HUMAN	KLHL11
12.6832	12.5044	12.5303	12.4119	12.2939	12.3456	2	1.56307	0.222154	P51572	BAP31_HUMAN	BCAP31
12.4474	12.3921	12.384	12.212	12.2815	12.0698	2	1.54994	0.220064	Q96AD5	PLPL2_HUMAN	PNPLA2
12.4696	12.5092	12.405	12.0735	12.1905	11.7452	4	1.54479	0.458193	P08243	ASNS_HUMAN	ASNS
14.6551	14.6092	14.5549	14.5209	14.4196	14.3949	9	1.54179	0.161277	P62195	PRS8_HUMAN	PSMC5
12.5515	12.6048	12.5511	12.4252	12.4232	12.513	5	1.53911	0.11534	Q7Z7L1	SLN11_HUMAN	SLFN11
12.0391	11.8496	11.9898	11.6199	11.7751	11.496	2	1.53815	0.329151	O15360	FANCA_HUMAN	FANCA
12.255	11.9865	12.0512	11.7787	11.7293	11.8746	2	1.53075	0.30339	P35916	VGFR3_HUMAN	FLT4
13.2602	13.0882	13.0547	12.9152	12.826	12.9409	6	1.52913	0.240397	Q9BZX2	UCK2_HUMAN	UCK2
12.1789	12.0795	11.9552	11.848	11.4313	11.5205	2	1.52903	0.471303	P13995	MTDC_HUMAN	MTHFD2
12.7057	12.4655	12.6256	12.3316	12.3589	12.3889	3	1.5228	0.239116	O94955	RHBT3_HUMAN	RHOBTB3
13.4922	13.6227	13.5798	12.9575	13.088	13.3762	7	1.51427	0.424375	Q9Y282	ERGI3_HUMAN	ERGIC3
12.8668	12.7153	12.6934	12.5977	12.5626	12.4736	11	1.50181	0.213841	P24928	RPB1_HUMAN	POLR2A
13.7658	13.8079	13.7053	13.188	13.5763	13.1344	3	1.49568	0.460096	Q9HBR0	S38AA_HUMAN	SLC38A10
12.6995	12.4788	12.4387	12.2259	12.2007	11.8906	4	1.48753	0.433264	P54709	AT1B3_HUMAN	ATP1B3
11.8402	11.9061	12.078	11.7407	11.6052	11.4771	4	1.48663	0.333753	Q99590	SCAFB_HUMAN	SCAF11
12.6533	12.7493	12.5589	12.2703	12.401	12.4868	8	1.48486	0.267815	P48200	IREB2_HUMAN	IREB2
12.4866	12.617	12.3829	12.1095	11.9892	12.302	6	1.47851	0.361969	Q7L5N1	CSN6_HUMAN	COPS6
10.9865	10.9005	10.6744	10.5846	10.5339	10.3781	2	1.47124	0.354977	P08708	RS17_HUMAN	RPS17
13.2056	13.0633	13.0887	12.9194	12.8595	12.6224	3	1.46844	0.318788	Q5TA31	RN187_HUMAN	RNF187
12.2223	12.5637	12.4488	12.0198	12.1585	11.9662	3	1.46058	0.363374	P34896	GLYC_HUMAN	SHMT1
11.8881	11.9446	11.8773	11.602	11.8168	11.636	3	1.45204	0.218389	Q6PJG6	BRAT1_HUMAN	BRAT1
11.5655	11.618	11.8842	11.2398	11.3419	11.4302	3	1.44784	0.351972	Q96GD4	AURKB_HUMAN	AURKB
12.6356	12.5249	12.5053	12.4384	12.343	12.4232	7	1.42428	0.153742	Q9H2K2	TNKS2_HUMAN	TNKS2
11.6822	11.9515	11.8547	11.61	11.4857	11.59	4	1.42041	0.267524	Q8IWZ6	BBS7_HUMAN	BBS7
11.758	11.949	11.9476	11.6003	11.7061	11.4424	2	1.41365	0.301959	Q86YV9	HPS6_HUMAN	HPS6
12.859	12.7357	12.7681	12.5235	12.6336	12.6751	8	1.41135	0.17687	P69849;Q15155;Q5JPE7	NOMO1_HUMAN;NOMO2_HUMAN;NOMO3_HUMAN	NOMO1;NOMO2;NOMO3
12.7124	12.4513	12.4347	12.2564	12.2884	12.1367	3	1.40885	0.305616	P07196	NFL_HUMAN	NEFL
13.7259	13.9968	13.8687	13.6818	13.5347	13.5465	11	1.40817	0.276129	P62424	RL7A_HUMAN	RPL7A
12.0474	11.9638	12.0823	11.6632	11.9221	11.6497	2	1.39874	0.286167	Q99828	CIB1_HUMAN	CIB1
11.8491	12.1611	12.4502	11.5031	11.7284	11.551	2	1.39749	0.559347	P11172	UMPS_HUMAN	UMPS
11.0072	10.8903	11.0447	10.6945	10.7843	10.4289	3	1.38261	0.344805	Q9P2N7	KLH13_HUMAN	KLHL13
11.1187	11.3232	11.1512	10.802	10.538	10.9828	2	1.37388	0.423443	Q6PIY7	GLD2_HUMAN	TENT2
12.2244	12.2878	12.5752	11.8321	12.0683	12.0346	3	1.37203	0.384092	Q6IA86	ELP2_HUMAN	ELP2
12.6638	12.6625	12.6313	12.53	12.3229	12.5129	3	1.37035	0.197229	O75190	DNJB6_HUMAN	DNAJB6
13.7655	13.8653	13.7994	13.454	13.6396	13.2079	3	1.3682	0.376197	P62263	RS14_HUMAN	RPS14
11.2112	11.3209	11.0998	10.9709	10.9648	11.0678	3	1.35904	0.209506	P51665	PSMD7_HUMAN	PSMD7
13.3716	13.5016	13.3266	13.2239	13.1844	13.2776	10	1.35686	0.171324	P23921	RIR1_HUMAN	RRM1
11.6479	11.4237	11.3271	11.1936	11.2032	11.1715	4	1.35461	0.276784	Q9H9Y6	RPA2_HUMAN	POLR1B
13.1484	13.0801	13.1462	12.9806	13.0752	13.0046	5	1.35375	0.104761	P25686	DNJB2_HUMAN	DNAJB2
12.5864	12.539	12.7776	12.1623	12.4301	12.3671	2	1.35027	0.314468	Q9Y5J1	UTP18_HUMAN	UTP18
12.3429	11.8563	11.9634	11.6736	11.4814	11.1304	2	1.34826	0.625747	Q9NVH1	DJC11_HUMAN	DNAJC11
13.5177	13.6945	13.5644	13.4504	13.3369	13.4413	14	1.33117	0.18265	Q16531	DDB1_HUMAN	DDB1
12.1454	12.1555	12.401	12.0387	11.9749	11.9011	6	1.32734	0.262442	Q9NRZ9	HELLS_HUMAN	HELLS
13.8466	13.8831	14.0412	13.5557	13.6092	13.7991	8	1.32556	0.268929	P07195	LDHB_HUMAN	LDHB
12.8557	12.7735	12.9031	12.5868	12.6318	12.255	9	1.32476	0.352886	Q9H8H0	NOL11_HUMAN	NOL11
13.3942	13.2356	13.2809	13.1717	13.1813	13.0944	15	1.32433	0.154418	P49790	NU153_HUMAN	NUP153
11.3949	10.9986	11.46	10.6016	10.7273	10.9808	2	1.32182	0.514581	Q8TE76	MORC4_HUMAN	MORC4
12.4212	12.5658	12.549	12.3597	12.3792	12.2172	4	1.32121	0.193312	Q9UBB4	ATX10_HUMAN	ATXN10
11.9895	12.106	12.0013	11.6845	11.8518	11.9121	3	1.30653	0.216162	Q9NXE4	NSMA3_HUMAN	SMPD4
11.7477	11.8406	11.7806	11.4559	11.5548	11.7073	2	1.3034	0.216955	Q96TA2	YMEL1_HUMAN	YME1L1
13.2099	13.2443	13.37	13.6503	13.9023	13.4445	2	1.29914	-0.390976	Q53EL6	PDCD4_HUMAN	PDCD4
11.4625	11.6792	11.718	10.9913	11.1211	10.1587	4	1.29708	0.862868	Q14181	DPOA2_HUMAN	POLA2
13.1436	13.1071	12.8916	12.8064	12.815	12.8567	5	1.2951	0.221423	Q12769	NU160_HUMAN	NUP160
12.7134	12.7607	12.6939	12.6708	12.5717	12.5159	4	1.29425	0.136563	P31689	DNJA1_HUMAN	DNAJA1
12.7912	12.72	12.7406	12.842	12.7998	12.8923	11	1.29411	-0.0941238	Q15029	U5S1_HUMAN	EFTUD2
12.1498	12.2714	12.4628	12.0298	12.0541	12.0446	4	1.29214	0.251859	Q9NZ52	GGA3_HUMAN	GGA3
13.161	12.9533	13.0642	12.8929	12.3235	12.3354	4	1.28918	0.542239	P49720	PSB3_HUMAN	PSMB3
15.623	15.6404	15.4923	15.4728	15.3313	15.4329	22	1.28826	0.17289	P08670	VIME_HUMAN	VIM
12.3425	12.259	12.4854	12.539	12.5448	12.5469	6	1.28523	-0.181282	Q02790	FKBP4_HUMAN	FKBP4
14.0785	14.1128	14.0264	13.9811	14.0183	13.9928	19	1.28471	0.0751651	P12956	XRCC6_HUMAN	XRCC6
13.3708	13.4246	13.397	13.5543	13.7677	13.5199	4	1.28471	-0.216506	P62888	RL30_HUMAN	RPL30
11.6895	11.5492	11.2961	11.0615	11.07	10.4319	2	1.2809	0.657173	Q96BY2	MOAP1_HUMAN	MOAP1
14.9113	14.6392	14.7227	14.5484	14.52	14.5429	3	1.27832	0.220599	P54252	ATX3_HUMAN	ATXN3
10.7265	10.7863	10.8609	10.866	10.9446	10.9503	2	1.27568	-0.129042	Q14126	DSG2_HUMAN	DSG2
13.7115	13.8424	13.7456	13.9015	14.0514	14.2668	9	1.27284	-0.306758	Q9Y4X5	ARI1_HUMAN	ARIH1
12.7303	12.8539	12.6877	12.6622	12.435	12.4787	2	1.27136	0.23198	P14324	FPPS_HUMAN	FDPS
11.9515	11.9956	11.7407	12.373	12.0448	12.2967	3	1.26868	-0.342247	P40939	ECHA_HUMAN	HADHA
14.808	14.6525	14.6619	14.5033	14.5976	14.3937	11	1.26726	0.2093	P62191	PRS4_HUMAN	PSMC1
13.1547	12.8269	13.0779	12.7209	12.6131	12.8063	5	1.26474	0.3064	P20618	PSB1_HUMAN	PSMB1
13.7583	13.5992	13.4944	13.3588	13.4388	13.4066	6	1.26387	0.215892	Q9UKF6	CPSF3_HUMAN	CPSF3
12.4315	12.4345	12.2509	12.7681	12.7436	12.4823	2	1.2501	-0.292356	P50542	PEX5_HUMAN	PEX5
12.2176	12.2708	12.0811	12.0882	11.9058	11.8588	2	1.24769	0.238902	O95197	RTN3_HUMAN	RTN3
12.0588	12.2224	12.3957	12.4243	12.5981	12.5213	5	1.23889	-0.288867	Q9Y678	COPG1_HUMAN	COPG1
12.2728	12.353	12.2416	12.1793	12.2239	12.14	4	1.2353	0.108058	Q96T88	UHRF1_HUMAN	UHRF1
12.2627	12.4068	12.5457	11.913	12.148	12.2024	3	1.23501	0.317287	P34897	GLYM_HUMAN	SHMT2
11.7127	11.5484	11.8057	11.8197	12.0276	12.0708	3	1.23401	-0.283766	Q14C86	GAPD1_HUMAN	GAPVD1
11.5506	11.4585	11.2942	11.2539	11.1142	10.8664	4	1.23167	0.356245	A5YKK6	CNOT1_HUMAN	CNOT1
14.09	14.2473	13.8836	13.784	13.8332	13.5873	4	1.23012	0.338791	P40938	RFC3_HUMAN	RFC3
11.926	12.0491	12.0038	12.6496	12.276	12.1924	4	1.22932	-0.379678	Q14566	MCM6_HUMAN	MCM6
12.0855	12.2479	11.9409	12.5028	12.3958	12.2615	6	1.22925	-0.295284	Q92973	TNPO1_HUMAN	TNPO1
12.6037	12.9228	13.04	13.13	13.2949	13.2314	2	1.22833	-0.363247	Q96BH1	RNF25_HUMAN	RNF25
12.2755	12.0762	12.268	12.0861	11.9767	11.915	2	1.22286	0.213997	P40925	MDHC_HUMAN	MDH1
11.8135	11.9902	11.8075	12.133	11.9928	12.2777	8	1.21945	-0.264083	Q92616	GCN1_HUMAN	GCN1
11.5219	11.5548	11.3772	11.588	11.7219	11.8291	5	1.21218	-0.228388	Q9UGL1	KDM5B_HUMAN	KDM5B
10.8601	10.8515	10.9987	10.2258	10.7783	10.1959	2	1.21148	0.503416	Q8NF37	PCAT1_HUMAN	LPCAT1
13.0608	13.2442	13.2607	12.8053	13.0652	12.9329	4	1.2102	0.254133	Q13888;Q6P1K8	T2H2L_HUMAN;TF2H2_HUMAN	GTF2H2;GTF2H2C
12.9277	12.7298	12.7523	12.5208	12.6828	12.6077	9	1.20013	0.199504	P28340	DPOD1_HUMAN	POLD1
13.8633	14.0081	13.894	14.1579	14.1838	13.9928	10	1.19996	-0.18965	P13010	XRCC5_HUMAN	XRCC5
11.8634	12.0113	12.1864	12.289	12.4976	12.226	2	1.19954	-0.317189	Q9HCS7	SYF1_HUMAN	XAB2
11.9695	12.0451	11.8732	12.1347	12.2545	12.0639	2	1.18701	-0.18846	P47914	RL29_HUMAN	RPL29
10.5772	11.2819	11.1003	10.3006	10.6087	10.0979	2	1.18487	0.650795	Q99436	PSB7_HUMAN	PSMB7
12.4382	12.5826	12.553	12.6669	12.6527	12.6103	10	1.18176	-0.118683	Q04637	IF4G1_HUMAN	EIF4G1
12.8945	12.9289	13.093	13.0762	13.1903	13.2687	8	1.16969	-0.206272	O94888	UBXN7_HUMAN	UBXN7
12.8347	12.9356	12.7507	12.3144	12.6784	12.6078	3	1.16707	0.306783	Q13868	EXOS2_HUMAN	EXOSC2
13.355	13.2659	13.0244	12.5003	12.691	13.0489	2	1.16705	0.468379	P24863	CCNC_HUMAN	CCNC
11.8216	11.7071	11.6628	12.0367	11.8049	12.0887	4	1.1668	-0.246229	P26358	DNMT1_HUMAN	DNMT1
12.6409	12.5451	12.3165	12.1447	12.1087	12.3467	4	1.16462	0.300772	Q12816	TROP_HUMAN	TRO
12.4205	12.4749	12.4438	12.6373	12.8087	12.5223	21	1.16453	-0.209702	Q14204	DYHC1_HUMAN	DYNC1H1
14.2094	14.2874	14.2828	14.8876	14.4444	14.4967	10	1.15747	-0.349753	P06576	ATPB_HUMAN	ATP5F1B
12.3231	12.3155	12.174	11.916	12.1414	12.1178	2	1.15628	0.212493	Q6P1K2	PMF1_HUMAN	PMF1
12.5429	12.5054	12.4033	11.9392	12.3262	12.2572	2	1.15333	0.309645	Q9NR50	EI2BG_HUMAN	EIF2B3
12.7977	12.8706	12.6083	12.5712	12.5696	12.5611	14	1.15146	0.19155	Q6P2Q9	PRP8_HUMAN	PRPF8
11.5373	11.4587	11.5053	11.7267	11.6892	12.1276	2	1.14931	-0.347404	P35251	RFC1_HUMAN	RFC1
13.6792	13.5907	13.4409	13.2972	13.2108	13.4621	9	1.14585	0.246929	P60228	EIF3E_HUMAN	EIF3E
13.8253	13.6859	13.7869	14.1694	13.9997	13.8544	12	1.13625	-0.241783	P15311	EZRI_HUMAN	EZR
11.491	11.6053	11.7943	11.1699	11.3706	11.4589	3	1.13563	0.297042	Q6FI81	CPIN1_HUMAN	CIAPIN1
12.883	12.7597	12.7295	12.6367	12.2564	12.5682	2	1.13237	0.303647	P61009	SPCS3_HUMAN	SPCS3
12.6963	12.3767	12.441	12.1227	12.3572	12.1495	8	1.13198	0.294908	Q9HBU6	EKI1_HUMAN	ETNK1
12.2577	12.2608	12.4128	11.8821	11.5226	12.1551	3	1.13056	0.457171	P16298;Q08209	PP2BA_HUMAN;PP2BB_HUMAN	PPP3CA;PPP3CB
13.903	13.9135	13.7759	13.7507	13.7018	13.4987	9	1.13019	0.213731	P62917	RL8_HUMAN	RPL8
13.6504	13.5589	13.7614	13.826	13.7677	13.8189	6	1.12898	-0.147259	P31948	STIP1_HUMAN	STIP1
13.727	13.5123	13.6425	13.3251	13.3682	13.5388	9	1.12751	0.216532	Q96AP4	ZUP1_HUMAN	ZUP1
10.9292	11.0747	11.1026	11.5358	11.3534	11.1352	2	1.12741	-0.306002	P42285	MTREX_HUMAN	MTREX
11.4867	11.4674	11.3534	11.1485	11.3127	10.8692	3	1.12666	0.325723	Q9P253	VPS18_HUMAN	VPS18
11.4592	11.2053	11.1929	11.4586	11.6087	11.893	2	1.12169	-0.367657	Q16625	OCLN_HUMAN	OCLN
12.3611	12.1624	12.0939	12.5111	12.4162	12.9071	4	1.11972	-0.405615	Q13435	SF3B2_HUMAN	SF3B2
13.1293	12.9667	12.8613	12.8615	12.7347	12.7216	13	1.11628	0.213173	P53396	ACLY_HUMAN	ACLY
12.5567	12.4763	12.4823	12.7157	12.5544	12.6248	11	1.11434	-0.126486	P54136	SYRC_HUMAN	RARS1
12.8263	12.9806	12.8718	12.691	12.6523	12.831	3	1.11316	0.168112	Q9UBM7	DHCR7_HUMAN	DHCR7
12.0477	12.021	12.0065	12.5929	12.293	12.1383	2	1.10998	-0.316298	P13667	PDIA4_HUMAN	PDIA4
11.8517	11.8723	11.6683	12.2766	12.1157	11.8995	3	1.10976	-0.299799	P27824	CALX_HUMAN	CANX
10.8138	11.477	10.9966	11.4759	11.8581	11.569	2	1.10683	-0.538519	O95202	LETM1_HUMAN	LETM1
14.6283	14.6892	14.6421	14.6204	14.505	14.4399	6	1.1056	0.13141	P18124	RL7_HUMAN	RPL7
11.2377	11.7281	11.6429	11.8738	12.001	11.847	2	1.10039	-0.371043	Q13885	TBB2A_HUMAN	TUBB2A
13.0608	13.106	13.1637	12.9007	13.0147	13.0449	2	1.09389	0.123414	O60337	MARH6_HUMAN	MARCHF6
12.7139	12.6391	12.6534	12.7167	12.8593	12.7637	20	1.09203	-0.111097	P49792	RBP2_HUMAN	RANBP2
15.1283	15.1441	15.1334	14.7132	14.8832	15.0774	3	1.08904	0.243976	P67812	SC11A_HUMAN	SEC11A
12.0061	12.1719	12.1994	10.9632	11.4924	11.9353	3	1.08313	0.66218	Q8TAT5	NEIL3_HUMAN	NEIL3
12.5167	12.2998	12.1642	12.5037	12.5997	12.7784	2	1.08245	-0.300382	P51114	FXR1_HUMAN	FXR1
11.6911	11.602	11.5766	12.0071	11.7707	11.731	4	1.07778	-0.213044	P35658	NU214_HUMAN	NUP214
13.2898	13.7073	13.663	13.2243	13.1896	13.3079	4	1.07337	0.31278	Q8IVM0	CCD50_HUMAN	CCDC50
11.1811	11.4194	11.3797	11.2049	10.9423	11.1076	2	1.06858	0.241756	Q6ZRQ5	MMS22_HUMAN	MMS22L
10.009	10.0416	10.2853	10.4194	11.6993	10.8461	2	1.06632	-0.876275	P31947	1433S_HUMAN	SFN
12.4218	12.1923	12.1391	11.7992	11.316	12.0529	2	1.0663	0.528363	Q86V86	PIM3_HUMAN	PIM3
12.6861	12.4856	12.7281	12.54	12.3364	12.3447	3	1.06198	0.226258	P22626	ROA2_HUMAN	HNRNPA2B1
11.4781	11.639	11.6865	11.2835	11.4455	11.4815	4	1.0598	0.197664	O75592	MYCB2_HUMAN	MYCBP2
11.9125	11.9419	11.8964	11.5256	11.5797	11.8846	2	1.05892	0.253606	O43556	SGCE_HUMAN	SGCE
11.766	11.7308	11.4815	12.4365	11.8504	12.015	2	1.05687	-0.441226	Q8NEM2	SHCBP_HUMAN	SHCBP1
12.8675	12.5969	12.6468	12.2903	12.5639	12.4802	3	1.04849	0.258931	P19623	SPEE_HUMAN	SRM
10.1428	10.412	10.6225	10.8725	10.5723	11.0594	2	1.04681	-0.442289	Q66K74	MAP1S_HUMAN	MAP1S
12.9321	12.8224	12.7364	12.5346	12.5567	12.7704	7	1.04674	0.209739	Q14145	KEAP1_HUMAN	KEAP1
12.4479	12.5876	12.253	12.1484	12.2879	12.1121	6	1.04557	0.246725	Q8TEL6	TP4AP_HUMAN	TRPC4AP
11.2174	11.2808	11.3859	11.5628	11.7949	11.3831	3	1.04025	-0.285563	Q9Y520	PRC2C_HUMAN	PRRC2C
10.9878	10.9832	10.651	11.0565	11.1841	11.454	2	1.038	-0.357492	O00541	PESC_HUMAN	PES1
10.746	10.3684	10.5799	10.7325	10.8809	11.1179	3	1.0363	-0.345645	Q9Y253	POLH_HUMAN	POLH
11.3478	11.2988	11.4432	10.8592	11.0686	11.291	3	1.03551	0.290331	P61962	DCAF7_HUMAN	DCAF7
13.3641	13.3788	13.4224	13.3027	13.3707	13.2867	10	1.03214	0.0684338	Q13200	PSMD2_HUMAN	PSMD2
12.684	12.8369	12.8502	12.7	12.6511	12.6532	6	1.03162	0.122232	P55060	XPO2_HUMAN	CSE1L
13.5756	13.5311	13.5836	13.4627	13.5326	13.3729	4	1.0288	0.107356	P50502	F10A1_HUMAN	ST13
11.6285	11.0069	11.7188	11.9293	12.0034	12.8541	3	1.02439	-0.810842	Q9Y3R4	NEUR2_HUMAN	NEU2
16.01	16.0905	16.051	15.9593	16.0076	15.8564	20	1.02086	0.109382	P05023	AT1A1_HUMAN	ATP1A1
11.3152	11.3672	11.6888	11.6243	11.8156	12.0796	4	1.01939	-0.382781	Q9UBW7	ZMYM2_HUMAN	ZMYM2
13.9079	13.834	13.9833	13.7703	13.8552	13.7446	8	1.01879	0.118354	Q9UJ41	RABX5_HUMAN	RABGEF1
11.3888	11.2576	11.4701	12.2091	11.5029	11.7962	2	1.01758	-0.46389	Q01968	OCRL_HUMAN	OCRL
14.5593	14.5197	14.2997	14.3392	14.2544	14.1385	3	1.01666	0.215558	P62714;P67775	PP2AA_HUMAN;PP2AB_HUMAN	PPP2CA;PPP2CB
12.1446	12.6173	12.7036	12.8297	12.8164	13.1483	2	1.01507	-0.442972	P39023	RL3_HUMAN	RPL3
12.6993	12.6081	12.548	12.9649	12.8504	12.6683	3	1.01401	-0.209421	O14545	TRAD1_HUMAN	TRAFD1
11.293	11.2408	11.1932	11.0623	11.183	10.8777	3	1.01255	0.201367	Q99848	EBP2_HUMAN	EBNA1BP2
12.1231	12.22	12.1291	12.3457	12.1868	12.3116	3	1.00986	-0.123926	P49411	EFTU_HUMAN	TUFM
12.3859	11.9362	12.0177	11.7948	11.6238	11.8941	3	1.00842	0.342341	P24385	CCND1_HUMAN	CCND1
11.7886	11.7703	11.6952	11.5595	11.6786	11.6901	4	1.00761	0.108643	Q86UV5	UBP48_HUMAN	USP48
11.6011	11.4803	11.463	11.8516	11.5539	11.9356	3	1.00713	-0.265513	P27348	1433T_HUMAN	YWHAQ
12.4721	12.6337	12.5303	12.3762	12.4163	12.4816	3	1.00445	0.120697	Q7Z3C6	ATG9A_HUMAN	ATG9A
12.1912	12.0611	12.1868	12.2575	12.263	12.5008	8	1.0021	-0.194047	Q5T4S7	UBR4_HUMAN	UBR4
12.1898	11.8083	11.9461	12.144	12.3277	12.6445	3	0.996609	-0.390649	Q6ZRI6	CO039_HUMAN	C15orf39
11.9124	11.7213	11.7915	11.7529	11.4736	11.3257	4	0.995374	0.29103	Q92643	GPI8_HUMAN	PIGK
12.2647	12.2094	12.0375	12.0553	11.9968	11.7935	4	0.993894	0.22203	Q9Y3T9	NOC2L_HUMAN	NOC2L
14.2448	14.2857	14.2705	14.2107	14.2536	14.1774	6	0.99342	0.0530939	Q9UKV5	AMFR_HUMAN	AMFR
12.1569	12.19	12.2221	12.5875	12.3137	12.2881	4	0.992999	-0.206755	O43707	ACTN4_HUMAN	ACTN4
14.813	14.7842	15.1142	14.7034	14.7132	14.5658	7	0.983981	0.242999	P62750	RL23A_HUMAN	RPL23A
10.9112	10.7179	10.5722	10.9333	10.9651	11.3532	2	0.983274	-0.350091	Q15046	SYK_HUMAN	KARS1
15.3188	15.3939	15.5041	15.4591	15.6263	15.6023	13	0.980936	-0.156917	Q9Y4C2	TCAF1_HUMAN	TCAF1
11.674	11.4023	11.4641	11.4345	11.0851	11.1927	4	0.979524	0.276012	Q93009	UBP7_HUMAN	USP7
12.5868	12.4387	12.4374	12.1114	12.347	12.3849	3	0.978952	0.206518	P62906	RL10A_HUMAN	RPL10A
11.1971	11.4802	11.4593	11.6891	11.4773	11.8361	2	0.977789	-0.288625	O43542	XRCC3_HUMAN	XRCC3
11.9058	12.0868	11.9899	11.9088	11.8732	11.73	2	0.971108	0.156816	Q86Y56	DAAF5_HUMAN	DNAAF5
12.6885	11.9191	12.3799	12.8656	12.6649	12.9334	8	0.97	-0.492099	P42357	HUTH_HUMAN	HAL
11.7425	11.0777	11.6534	11.8857	11.8602	12.1183	4	0.969614	-0.463554	P51003	PAPOA_HUMAN	PAPOLA
13.0427	12.9125	12.8356	12.3008	12.5688	12.857	3	0.968364	0.354731	P55082	MFAP3_HUMAN	MFAP3
9.01511	9.5564	9.97238	8.3073	9.25751	8.51074	2	0.96249	0.822779	Q13049	TRI32_HUMAN	TRIM32
11.2947	11.4647	11.3775	11.4531	11.5889	11.4879	3	0.961778	-0.13099	Q9H9A6	LRC40_HUMAN	LRRC40
13.719	13.6826	13.7988	13.8109	13.782	13.8573	7	0.957546	-0.0832583	Q8NC51	PAIRB_HUMAN	SERBP1
12.7817	12.6275	12.5962	12.5854	12.491	12.291	9	0.957172	0.212685	P04035	HMDH_HUMAN	HMGCR
13.0003	12.8238	12.9775	12.5056	12.593	12.8981	12	0.956823	0.268239	O14802	RPC1_HUMAN	POLR3A
13.822	13.8897	13.8753	13.8828	14.0109	13.9527	7	0.955538	-0.0864735	P49368	TCPG_HUMAN	CCT3
13.9473	13.8727	13.8848	13.8278	13.8113	13.6055	5	0.955441	0.153387	P07910	HNRPC_HUMAN	HNRNPC
11.6702	11.2463	11.5005	11.3114	11.1716	11.0605	3	0.953128	0.291155	Q8IUC4	RHPN2_HUMAN	RHPN2
13.2046	13.2143	13.0811	12.9129	12.9439	13.1392	8	0.949588	0.167993	P43686	PRS6B_HUMAN	PSMC4
11.9707	11.7862	11.6808	11.4506	11.5212	11.7354	3	0.945578	0.243453	A8MPP1	D11L8_HUMAN	DDX11L8
12.1524	12.2972	12.3998	12.2257	12.001	11.9343	3	0.944334	0.229462	Q08945	SSRP1_HUMAN	SSRP1
11.9991	11.3804	9.98268	12.3339	12.4966	12.1749	2	0.941094	-1.21443	Q07955	SRSF1_HUMAN	SRSF1
11.9884	11.964	12.1341	12.2056	12.0819	12.3104	3	0.940642	-0.170424	P0CB38	PAB4L_HUMAN	PABPC4L
12.7428	12.569	12.5661	12.5792	12.27	12.3788	2	0.940352	0.216661	P15260	INGR1_HUMAN	IFNGR1
14.4771	14.4642	14.3745	14.5505	14.8121	15.3168	2	0.935318	-0.454526	Q13415	ORC1_HUMAN	ORC1
11.6184	11.849	11.4989	11.2915	11.5548	11.3343	4	0.933518	0.261947	P42345	MTOR_HUMAN	MTOR
12.1166	12.2049	12.2164	12.0001	12.1247	12.1108	3	0.933345	0.100737	Q9NYH9	UTP6_HUMAN	UTP6
12.9558	13.1176	13.2186	12.6352	12.8988	12.983	9	0.930533	0.258298	Q9H040	SPRTN_HUMAN	SPRTN
11.2417	10.4689	10.5741	11.3685	11.4454	11.0637	2	0.923619	-0.530953	Q7Z417	NUFP2_HUMAN	NUFIP2
11.715	11.6055	11.5635	11.6797	11.769	11.9009	2	0.923167	-0.155151	P28370	SMCA1_HUMAN	SMARCA1
13.7335	13.8726	13.8146	13.5812	13.7252	13.735	28	0.922591	0.126437	P78527	PRKDC_HUMAN	PRKDC
12.933	13.0045	12.9958	13.0114	13.0406	13.1281	5	0.922135	-0.0822703	P49915	GUAA_HUMAN	GMPS
11.0651	11.2148	11.2161	11.3093	11.2882	11.2277	2	0.918973	-0.109746	Q8ND04	SMG8_HUMAN	SMG8
12.812	12.9566	13.0064	13.0488	13.1328	13.5329	6	0.911902	-0.313189	O75367	H2AY_HUMAN	MACROH2A1
11.2615	11.3106	11.3123	10.9229	11.2501	11.1429	2	0.90456	0.189481	Q9NWS8	RMND1_HUMAN	RMND1
12.0485	11.8756	11.818	12.0455	12.1462	12.5776	3	0.900995	-0.342417	P29692	EF1D_HUMAN	EEF1D
13.0612	12.9169	12.9485	12.5976	12.8681	12.8746	7	0.900449	0.195432	Q9NZJ0	DTL_HUMAN	DTL
11.2289	11.354	11.3459	11.2156	10.8323	11.1549	2	0.898304	0.241986	O94927	HAUS5_HUMAN	HAUS5
12.1702	11.8905	12.1	11.9174	11.9089	11.7019	2	0.896474	0.210788	O96000	NDUBA_HUMAN	NDUFB10
11.5583	11.5994	12.1384	12.2469	12.0842	12.0862	2	0.896057	-0.37374	P58107	EPIPL_HUMAN	EPPK1
12.7977	12.3868	12.7126	12.5432	12.1995	12.0885	6	0.892828	0.355264	P25788	PSA3_HUMAN	PSMA3
12.0792	12.339	12.4338	12.5329	12.4093	12.588	4	0.889803	-0.226089	P63010	AP2B1_HUMAN	AP2B1
12.8663	12.8124	12.8603	13.0398	12.8649	13.2061	2	0.888599	-0.190606	Q6UWP7	LCLT1_HUMAN	LCLAT1
9.96216	10.1372	10.4641	11.1856	10.4332	10.5339	3	0.888361	-0.529777	P48594	SPB4_HUMAN	SERPINB4
14.7335	14.7218	14.9399	15.7018	16.0412	14.8022	6	0.887253	-0.716647	P62805	H4_HUMAN	H4C1
13.7773	13.6449	13.6812	14.2429	13.8001	14.9072	2	0.884887	-0.615611	P54725	RD23A_HUMAN	RAD23A
13.3483	13.5918	13.4914	13.5977	13.5983	13.647	18	0.881286	-0.137171	Q08211	DHX9_HUMAN	DHX9
13.7789	13.7856	13.8967	14.0897	13.9921	13.8419	8	0.880466	-0.15419	Q00839	HNRPU_HUMAN	HNRNPU
12.2937	12.4693	12.2107	12.038	12.2713	11.8516	2	0.880276	0.270968	Q71F23	CENPU_HUMAN	CENPU
10.4591	10.4511	10.3311	10.403	10.1759	10.1767	2	0.874862	0.161893	Q92990	GLMN_HUMAN	GLMN
11.5208	11.4672	11.304	11.1117	11.1738	10.207	2	0.874819	0.599782	Q9NV96	CC50A_HUMAN	TMEM30A
11.9013	11.9743	11.92	12.1874	11.9288	12.1493	2	0.872779	-0.156625	Q9BZZ5	API5_HUMAN	API5
12.3553	11.929	12.5707	12.6983	12.5043	13.0948	2	0.872735	-0.48079	P11279	LAMP1_HUMAN	LAMP1
12.2361	11.9818	12.2874	12.4203	12.2665	12.4253	4	0.872314	-0.202235	O95347	SMC2_HUMAN	SMC2
12.9947	12.0937	12.5629	12.9124	13.0881	13.1736	20	0.870706	-0.507593	P22735	TGM1_HUMAN	TGM1
12.0748	11.8619	12.6601	12.6595	12.8013	12.5387	2	0.868684	-0.467515	P30086	PEBP1_HUMAN	PEBP1
11.9575	11.9096	11.9411	11.3968	11.6141	11.9304	3	0.864165	0.288979	O94886	CSCL1_HUMAN	TMEM63A
12.3323	12.2255	12.0417	12.3719	12.4178	12.3122	7	0.863551	-0.16749	Q14008	CKAP5_HUMAN	CKAP5
12.0748	12.0198	12.0094	11.9295	11.7784	12.0065	3	0.863158	0.129876	Q8N766	EMC1_HUMAN	EMC1
14.7854	14.8482	14.7858	14.8059	14.6627	14.647	11	0.861016	0.101291	P60842	IF4A1_HUMAN	EIF4A1
12.1088	12.0359	11.8004	11.8821	11.6586	11.2378	2	0.858505	0.388871	Q92685	ALG3_HUMAN	ALG3
12.2842	12.4557	12.3071	12.4772	12.4011	12.5581	4	0.858384	-0.129845	Q9UMS4	PRP19_HUMAN	PRPF19
15.4325	15.3633	15.4854	15.3735	15.3713	15.2959	11	0.854541	0.0801554	P55036	PSMD4_HUMAN	PSMD4
14.5493	14.2872	14.5293	14.3722	14.2594	14.1623	2	0.853378	0.19064	P51571	SSRD_HUMAN	SSR4
11.7488	11.5746	11.6885	11.5397	11.4402	11.625	3	0.853034	0.135679	Q14527	HLTF_HUMAN	HLTF
11.8213	11.7025	11.8998	11.5405	11.6819	11.7442	2	0.850859	0.152343	P05549;Q92481	AP2A_HUMAN;AP2B_HUMAN	TFAP2A;TFAP2B
11.0744	11.0829	11.1258	11.1285	11.1447	11.2701	3	0.847876	-0.0867208	P21796	VDAC1_HUMAN	VDAC1
13.9899	13.7784	14.0393	14.2515	14.02	14.6787	2	0.846696	-0.380824	Q08378	GOGA3_HUMAN	GOLGA3
12.7617	12.9854	12.7905	13.224	13.0683	12.8917	6	0.84075	-0.215465	Q92900	RENT1_HUMAN	UPF1
11.1811	10.8639	10.8925	11.6928	11.5653	10.9834	3	0.837893	-0.434678	Q8WUA2	PPIL4_HUMAN	PPIL4
11.923	11.6389	11.5993	11.8031	12.0459	11.993	3	0.837102	-0.226952	Q13596	SNX1_HUMAN	SNX1
12.8007	12.7005	12.7915	12.7193	12.6808	12.7092	2	0.833653	0.0611197	O75674	TM1L1_HUMAN	TOM1L1
12.4137	12.5284	12.5564	12.0589	12.3481	12.435	2	0.833515	0.218864	Q92989	CLP1_HUMAN	CLP1
10.843	11.0884	10.6886	9.47036	9.85343	10.9095	2	0.827163	0.795567	P18074	ERCC2_HUMAN	ERCC2
11.6421	11.5045	11.5864	12.2621	11.562	12.0319	2	0.826659	-0.374314	O60841	IF2P_HUMAN	EIF5B
12.2798	12.2942	12.1844	12.1085	12.2087	11.8647	3	0.825986	0.19218	Q49A88	CCD14_HUMAN	CCDC14
10.5482	10.1772	10.7049	9.97256	10.3989	9.76049	3	0.82032	0.432799	Q8NCM8	DYHC2_HUMAN	DYNC2H1
13.1937	12.9017	12.7108	12.7262	12.6973	12.6218	2	0.816514	0.253645	Q9H211	CDT1_HUMAN	CDT1
13.2615	13.4083	13.4341	13.2216	13.2772	13.2979	11	0.812089	0.102441	Q9UM54	MYO6_HUMAN	MYO6
12.552	11.8239	12.0872	12.5206	12.4082	12.8265	10	0.807124	-0.430762	O75342	LX12B_HUMAN	ALOX12B
12.0895	11.8445	12.025	12.247	12.1337	12.0572	2	0.804468	-0.159611	P62491;Q15907	RB11A_HUMAN;RB11B_HUMAN	RAB11A;RAB11B
13.3887	13.2556	13.1891	13.0295	13.1845	13.2012	3	0.803635	0.139408	Q07820	MCL1_HUMAN	MCL1
11.491	11.7754	10.9958	11.0411	11.0702	10.9557	2	0.799269	0.398382	O95219	SNX4_HUMAN	SNX4
12.6877	12.836	12.6259	12.8479	13.0116	12.7755	3	0.79852	-0.161792	O60749	SNX2_HUMAN	SNX2
11.6937	11.5139	11.6067	11.9755	12.0777	11.5846	2	0.797808	-0.274495	P07093	GDN_HUMAN	SERPINE2
12.1418	11.4307	12.7219	12.5643	13.0275	12.7518	2	0.795037	-0.683081	P13929	ENOB_HUMAN	ENO3
15.006	15.0205	15.1896	14.8874	14.8852	15.0405	5	0.793339	0.134315	P17980	PRS6A_HUMAN	PSMC3
11.4972	11.4382	11.6588	11.3393	11.4575	10.965	3	0.788481	0.277462	O43765	SGTA_HUMAN	SGTA
11.8941	12.1138	12.5332	12.3658	12.7475	12.5416	2	0.787606	-0.371241	Q5VTB9	RN220_HUMAN	RNF220
11.6212	11.2305	11.2758	11.6508	11.9258	11.4733	2	0.786482	-0.307493	P40926	MDHM_HUMAN	MDH2
11.6979	11.8616	11.6371	11.6817	11.4922	11.1357	5	0.786241	0.295715	Q15019	SEPT2_HUMAN	SEPTIN2
11.9217	10.8313	11.3637	12.1782	12.046	11.6753	4	0.785804	-0.594281	Q6P4A8	PLBL1_HUMAN	PLBD1
12.547	12.7744	12.6811	13.0987	12.8027	12.7495	3	0.784536	-0.216144	P55209	NP1L1_HUMAN	NAP1L1
11.1816	11.3676	11.1593	10.9623	11.1281	11.1605	2	0.77992	0.152515	Q8IXI1	MIRO2_HUMAN	RHOT2
11.1492	10.9623	10.9047	10.8991	10.543	9.62183	3	0.773341	0.650732	Q96JI7	SPTCS_HUMAN	SPG11
13.1791	12.9789	12.9552	13.0924	13.2058	13.4331	3	0.77291	-0.206001	Q12756	KIF1A_HUMAN	KIF1A
12.7941	12.5539	12.5137	12.4381	12.5321	12.104	4	0.771989	0.262489	Q9NWF9	RN216_HUMAN	RNF216
11.465	11.6806	11.5824	11.7134	11.6281	11.9109	2	0.771085	-0.174805	O60271	JIP4_HUMAN	SPAG9
12.4375	11.5602	11.8221	12.6249	12.2559	12.3546	12	0.769314	-0.47189	A8K2U0	A2ML1_HUMAN	A2ML1
12.3606	12.378	12.4463	12.2964	11.9271	12.315	5	0.769105	0.215447	O95140	MFN2_HUMAN	MFN2
12.3228	11.9402	11.9276	12.0174	11.6615	11.3647	2	0.768908	0.382341	Q9Y289	SC5A6_HUMAN	SLC5A6
11.5369	11.2587	11.5032	11.599	11.5108	11.7457	2	0.767772	-0.185569	Q92615	LAR4B_HUMAN	LARP4B
12.962	12.4308	13.5196	13.9844	13.3252	13.4649	5	0.766195	-0.620704	Q01469	FABP5_HUMAN	FABP5
12.2947	12.3188	11.7585	11.3182	11.8695	11.8824	2	0.765855	0.433986	P57678	GEMI4_HUMAN	GEMIN4
12.2263	12.5432	12.3913	12.0645	12.2059	12.3117	2	0.763701	0.192851	Q8N2W9	PIAS4_HUMAN	PIAS4
12.345	12.2428	12.4824	12.5937	12.6138	12.3758	2	0.763497	-0.171045	Q4ZIN3	MBRL_HUMAN	TMEM259
11.8146	11.773	12.1044	12.059	12.0138	12.2755	5	0.763446	-0.218786	P30153	2AAA_HUMAN	PPP2R1A
11.6292	11.7276	11.9551	11.8095	12.06	12.3243	3	0.76314	-0.293974	P49419	AL7A1_HUMAN	ALDH7A1
11.6215	9.69765	11.711	12.0168	11.944	12.4169	2	0.762878	-1.11586	O14732	IMPA2_HUMAN	IMPA2
12.3231	11.8909	12.0876	11.7268	11.8185	12.0109	2	0.76	0.248481	Q8WVV5	BT2A2_HUMAN	BTN2A2
21.1765	20.654	21.0426	20.7634	20.7307	20.5069	2	0.75868	0.290703	JIM0001	JIM0001_HUMAN	bioGEFUbWT
11.7059	11.9381	12.0052	11.5676	11.8688	11.4146	2	0.758399	0.266078	Q9UQR0	SCML2_HUMAN	SCML2
12.8015	13.2585	12.6825	13.3721	13.4854	13.0082	5	0.758346	-0.374451	P78371	TCPB_HUMAN	CCT2
12.4697	12.1592	11.9999	12.0116	11.8153	12.0368	4	0.757991	0.255032	Q15645	PCH2_HUMAN	TRIP13
11.3519	11.2911	11.0731	11.4806	11.2753	11.7253	3	0.755269	-0.25499	Q8N163	CCAR2_HUMAN	CCAR2
13.6999	13.6859	13.7509	14.0982	13.8638	13.723	3	0.755197	-0.18272	Q96JG8	MAGD4_HUMAN	MAGED4
12.5986	12.6874	12.481	12.1491	12.207	10.2784	2	0.754229	1.04419	Q9BXC9	BBS2_HUMAN	BBS2
12.899	12.1798	12.4758	13.2457	13.0327	12.6303	2	0.751636	-0.451371	P48651	PTSS1_HUMAN	PTDSS1
11.6951	10.1352	11.0111	11.6512	11.4688	12.1535	3	0.751338	-0.810687	Q9BYJ1	LOXE3_HUMAN	ALOXE3
13.1393	12.4024	12.9147	13.4518	13.1489	13.0686	2	0.751034	-0.404316	Q14789	GOGB1_HUMAN	GOLGB1
13.7914	13.7422	13.7654	13.7334	13.7003	13.4963	7	0.748005	0.122998	P40227	TCPZ_HUMAN	CCT6A
10.9462	11.058	11.5508	11.5232	12.1279	11.3606	2	0.747314	-0.485563	Q68D85	NR3L1_HUMAN	NCR3LG1
11.0147	10.9327	10.8584	10.952	10.5669	10.6915	2	0.746488	0.198526	O60294	TYW4_HUMAN	LCMT2
12.7777	12.4963	13.1812	13.1663	13.4763	12.9967	2	0.744447	-0.394729	P01859;P01861	IGHG2_HUMAN;IGHG4_HUMAN	IGHG2;IGHG4
12.2297	11.9267	12.4538	12.4671	12.6446	12.3503	3	0.744385	-0.283934	P62280	RS11_HUMAN	RPS11
11.2829	11.0827	10.6255	11.2332	11.453	11.2976	2	0.739711	-0.330922	Q9H0H5	RGAP1_HUMAN	RACGAP1
12.013	12.1213	12.2649	11.896	11.3516	12.0605	2	0.736846	0.363695	Q9H9B4	SFXN1_HUMAN	SFXN1
12.0964	11.8078	11.7876	11.9765	12.1016	12.1583	3	0.734697	-0.181558	Q8IWZ3	ANKH1_HUMAN	ANKHD1
13.1573	12.8357	13.0745	12.8871	12.8994	12.7881	3	0.733424	0.164264	P28070	PSB4_HUMAN	PSMB4
11.2822	10.9811	11.2271	11.4326	11.5438	11.1863	2	0.731049	-0.224107	Q9P2N5	RBM27_HUMAN	RBM27
12.5485	12.7036	12.783	12.8066	12.7874	12.7731	6	0.728465	-0.110614	P31939	PUR9_HUMAN	ATIC
11.3141	11.0962	11.3116	10.9523	10.5048	11.2162	2	0.728065	0.349509	Q9NRF8	PYRG2_HUMAN	CTPS2
14.7666	14.8629	14.8498	15.2878	15.1102	14.7879	15	0.721283	-0.23555	P07900	HS90A_HUMAN	HSP90AA1
12.5587	12.4643	12.4683	12.4585	12.3153	12.4527	3	0.720407	0.0882591	O15269	SPTC1_HUMAN	SPTLC1
12.3516	12.1843	12.0386	11.8453	12.1164	12.0414	5	0.71817	0.190495	P33527	MRP1_HUMAN	ABCC1
15.3453	15.4457	15.5231	15.2132	15.3791	15.3714	12	0.715351	0.116824	P17844	DDX5_HUMAN	DDX5
10.579	9.96332	10.3513	11.406	11.4217	10.1744	2	0.71264	-0.70284	P09211	GSTP1_HUMAN	GSTP1
12.3479	11.9341	12.4281	12.7312	12.5177	12.3459	2	0.711401	-0.294892	P61006;P61026;P62820;Q92928;Q92930;Q9H0U4	RAB10_HUMAN;RAB1A_HUMAN;RAB1B_HUMAN;RAB1C_HUMAN;RAB8A_HUMAN;RAB8B_HUMAN	RAB10;RAB1A;RAB1B;RAB1C;RAB8A;RAB8B
11.6173	11.3404	11.6549	11.5601	11.8799	11.8263	3	0.710585	-0.217873	Q5T447	HECD3_HUMAN	HECTD3
14.564	14.8207	14.7821	14.6215	14.6219	14.5177	8	0.70898	0.13525	P26641	EF1G_HUMAN	EEF1G
12.3555	12.4056	12.024	12.1573	12.0741	11.8676	2	0.707939	0.228681	Q9UM00	TMCO1_HUMAN	TMCO1
12.9466	12.9412	12.9689	12.528	12.949	12.8044	4	0.707143	0.191766	Q8N1F7	NUP93_HUMAN	NUP93
12.093	12.2894	12.2365	12.2004	12.0322	11.9364	2	0.706263	0.149975	Q01581	HMCS1_HUMAN	HMGCS1
14.3761	13.5067	14.2162	14.3172	14.3981	14.8135	4	0.705586	-0.476582	Q15517	CDSN_HUMAN	CDSN
12.8161	11.586	12.2024	12.6082	12.7144	13.0194	6	0.70288	-0.579172	Q96QA5	GSDMA_HUMAN	GSDMA
11.7419	11.8068	11.8425	11.3219	11.6315	11.7893	2	0.702076	0.216133	Q15375	EPHA7_HUMAN	EPHA7
13.1327	12.7266	12.6411	10.3339	12.2497	12.6068	2	0.696581	1.10331	P54098	DPOG1_HUMAN	POLG
14.9191	14.9977	15.1083	15.416	15.3991	14.9511	13	0.695631	-0.247021	P14618	KPYM_HUMAN	PKM
11.9073	11.8276	11.8285	11.7013	11.8661	11.7369	5	0.695429	0.086386	Q92845	KIFA3_HUMAN	KIFAP3
12.4248	12.225	12.0219	12.4224	12.4309	12.3602	3	0.694883	-0.180602	Q7L590	MCM10_HUMAN	MCM10
11.6002	11.818	11.8343	12.2374	11.7068	12.1206	4	0.693592	-0.270731	P26599	PTBP1_HUMAN	PTBP1
12.5791	12.8688	12.705	12.6126	12.6294	12.4245	7	0.693315	0.162151	Q5GLZ8	HERC4_HUMAN	HERC4
12.2463	11.8874	12.1367	12.2888	12.1671	12.3656	5	0.692034	-0.183729	Q9UHB9	SRP68_HUMAN	SRP68
12.2505	12.3129	12.0524	12.2899	12.3194	12.3876	4	0.69121	-0.127011	O75976	CBPD_HUMAN	CPD
11.8588	11.7532	11.8239	11.7983	11.9856	11.9479	2	0.690267	-0.0986748	Q9BSF8	BTBDA_HUMAN	BTBD10
13.3561	13.5239	13.4426	13.0873	13.2105	13.4693	3	0.687347	0.185128	P18848	ATF4_HUMAN	ATF4
11.6722	12.1605	11.7134	10.2267	12.1112	10.3852	2	0.686753	0.940973	Q9BUJ2	HNRL1_HUMAN	HNRNPUL1
14.8707	14.1531	14.7478	15.173	14.9592	14.7716	7	0.686631	-0.37742	P32119	PRDX2_HUMAN	PRDX2
18.4933	18.4278	18.3299	18.5965	18.5879	18.4126	24	0.68607	-0.115317	P11142	HSP7C_HUMAN	HSPA8
10.7132	10.4646	10.1835	11.0065	10.6289	10.6237	3	0.685143	-0.299273	O43847	NRDC_HUMAN	NRDC
11.9415	11.6456	12.0636	11.5217	11.5369	11.8519	2	0.682895	0.246752	Q15833	STXB2_HUMAN	STXBP2
11.6494	11.8009	11.8754	11.7371	11.6526	11.4507	6	0.681539	0.16174	Q9BTE3	MCMBP_HUMAN	MCMBP
12.8105	13.0775	12.931	13.0499	13.1361	13.0157	9	0.681415	-0.12756	O75533	SF3B1_HUMAN	SF3B1
12.8567	12.7818	12.7316	12.8339	12.8581	12.8444	9	0.680878	-0.055446	Q92499	DDX1_HUMAN	DDX1
11.9039	9.75328	10.2934	11.4352	12.0067	11.5197	2	0.680866	-1.00367	Q13523	PRP4B_HUMAN	PRPF4B
12.4888	12.4531	12.29	12.4672	12.6162	12.4921	3	0.67939	-0.11453	Q6L8Q7	PDE12_HUMAN	PDE12
11.1092	10.6993	10.9783	11.098	11.0384	11.2855	3	0.677581	-0.211706	O43172	PRP4_HUMAN	PRPF4
14.0313	13.932	13.8403	13.9248	13.574	13.786	6	0.677576	0.172934	P01889	HLAB_HUMAN	HLA-B
11.4857	11.284	11.4513	11.3613	11.7442	11.7661	3	0.677519	-0.2169	Q9NUQ3	TXLNG_HUMAN	TXLNG
13.4018	12.3204	12.9461	13.794	13.3289	13.1755	20	0.67728	-0.543394	Q13835	PKP1_HUMAN	PKP1
10.6589	10.3515	10.2978	10.5944	10.7729	10.5362	2	0.677029	-0.198439	P54886	P5CS_HUMAN	ALDH18A1
11.3053	11.4839	11.383	11.1993	11.3466	11.3195	2	0.675873	0.102269	Q53HC5	KLH26_HUMAN	KLHL26
13.0996	12.9519	12.8577	12.7761	12.778	12.9497	2	0.674867	0.13515	Q96S66	CLCC1_HUMAN	CLCC1
12.0127	12.3739	12.2437	12.1699	11.9926	11.7665	4	0.674386	0.233784	P22102	PUR2_HUMAN	GART
14.0654	13.1074	13.9556	14.6478	14.0835	14.0118	31	0.672186	-0.538233	P14923	PLAK_HUMAN	JUP
13.8269	13.5265	13.6832	13.6055	13.5271	13.4909	4	0.671202	0.137708	P60900	PSA6_HUMAN	PSMA6
10.0557	10.0222	11.1414	11.4447	12.0064	10.4069	2	0.670151	-0.879594	P00568	KAD1_HUMAN	AK1
14.0427	10.7697	11.8722	11.8949	9.80186	9.6591	3	0.670038	1.77625	P08123	CO1A2_HUMAN	COL1A2
12.0015	11.8148	12.0141	11.9063	11.7649	11.2986	2	0.668887	0.286881	P06340	DOA_HUMAN	HLA-DOA
10.9182	11.0349	11.3343	12.2246	12.5945	10.8619	2	0.668733	-0.797868	P28838	AMPL_HUMAN	LAP3
11.9807	11.9132	12.1975	12.4646	11.9635	12.7853	2	0.667633	-0.373984	Q9UQ35	SRRM2_HUMAN	SRRM2
13.5537	13.4179	13.4789	13.7681	13.5912	13.4897	21	0.667214	-0.132886	P02545	LMNA_HUMAN	LMNA
12.4437	12.0548	12.1425	12.1694	11.9066	11.9258	3	0.666225	0.213073	Q15435	PP1R7_HUMAN	PPP1R7
11.7682	11.4415	11.25	11.5401	12.1142	11.7952	3	0.665844	-0.329894	Q9BYE4	SPR2G_HUMAN	SPRR2G
14.2523	14.0956	14.0998	14.1377	14.0316	13.9005	3	0.665657	0.125983	Q5TDH0	DDI2_HUMAN	DDI2
12.0748	11.9244	12.0281	11.9154	11.7777	11.994	2	0.665635	0.113431	O60784	TOM1_HUMAN	TOM1
12.655	12.9665	12.9638	13.0439	13.1667	12.9237	6	0.663829	-0.183	O95373	IPO7_HUMAN	IPO7
12.0382	12.1277	11.9328	12.016	11.8983	11.866	3	0.663798	0.106147	O75390	CISY_HUMAN	CS
11.3676	11.3559	11.8016	11.3166	11.1417	11.3593	3	0.663765	0.235837	Q13347	EIF3I_HUMAN	EIF3I
11.6026	11.6684	11.587	11.2297	11.5438	9.95999	2	0.661789	0.70816	Q9Y371	SHLB1_HUMAN	SH3GLB1
11.7328	11.4317	11.315	11.2616	11.1967	11.4104	2	0.660595	0.203596	Q13472	TOP3A_HUMAN	TOP3A
12.1051	11.8165	11.7243	11.4839	11.7728	11.7467	3	0.658756	0.214175	Q969T9	WBP2_HUMAN	WBP2
11.9096	12.0882	12.1136	11.4663	11.7735	12.0659	2	0.658697	0.26855	P09001	RM03_HUMAN	MRPL3
13.7925	13.8567	13.9531	13.7244	13.8748	13.662	3	0.655233	0.113728	Q8NBR6	MINY2_HUMAN	MINDY2
11.939	11.611	11.5793	11.368	11.4713	11.6649	4	0.653437	0.208314	P49642	PRI1_HUMAN	PRIM1
12.2357	11.911	11.8745	11.5759	11.9434	11.8197	4	0.652555	0.227384	Q9Y2T2	AP3M1_HUMAN	AP3M1
10.1891	9.82344	10.2427	9.9905	9.13917	9.85087	2	0.652091	0.424893	Q969M3	YIPF5_HUMAN	YIPF5
10.7955	10.4705	11.0734	11.2998	10.9938	10.9382	2	0.648467	-0.297492	P07197	NFM_HUMAN	NEFM
11.3089	11.0147	11.4093	11.6097	11.4681	11.2959	2	0.64705	-0.213614	P13591	NCAM1_HUMAN	NCAM1
10.9526	10.4142	10.6592	11.1469	10.8109	10.8701	2	0.646083	-0.26733	Q9H330	TM245_HUMAN	TMEM245
10.6018	10.5928	10.2698	9.6385	10.4666	10.2128	2	0.643348	0.382129	Q13952	NFYC_HUMAN	NFYC
13.5443	13.5859	13.4996	13.4039	13.572	13.3079	3	0.641741	0.115308	O43681	GET3_HUMAN	GET3
13.2679	13.4006	13.2685	13.0405	13.2917	13.2314	8	0.640974	0.124462	P50395	GDIB_HUMAN	GDI2
14.4453	13.3757	14.21	14.4264	14.5212	14.4626	21	0.636568	-0.45973	Q08188	TGM3_HUMAN	TGM3
13.386	13.3872	13.2926	13.3697	13.2429	13.0991	8	0.631756	0.118051	Q99741	CDC6_HUMAN	CDC6
15.8215	15.0545	15.7994	16.112	15.8644	15.8245	9	0.631576	-0.375157	P04406	G3P_HUMAN	GAPDH
11.9613	12.1493	11.8266	12.0675	12.1037	12.1856	3	0.630803	-0.139856	P78344	IF4G2_HUMAN	EIF4G2
14.6864	13.4335	14.3685	14.9019	14.4328	14.8495	9	0.629727	-0.565263	Q96P63	SPB12_HUMAN	SERPINB12
10.3985	10.5273	10.8259	10.6314	10.8017	11.0766	2	0.627608	-0.252692	P61204;P84077	ARF1_HUMAN;ARF3_HUMAN	ARF1;ARF3
12.1596	12.1587	12.1843	11.7558	11.6623	12.2806	3	0.625952	0.267922	Q9Y4E5	ZN451_HUMAN	ZNF451
11.6719	11.6934	11.9568	11.7074	12.1433	12.5057	4	0.62479	-0.344773	Q5W0B1	OBI1_HUMAN	OBI1
13.3339	13.4368	13.2248	13.0545	13.3708	13.0762	3	0.622631	0.164705	P50914	RL14_HUMAN	RPL14
11.5445	11.784	11.739	11.8268	11.7557	11.8021	4	0.622128	-0.105683	Q7Z3T8	ZFY16_HUMAN	ZFYVE16
11.8824	11.7656	11.4398	11.5541	11.1025	11.5831	2	0.622077	0.282674	Q9BWH2	FUND2_HUMAN	FUNDC2
13.0811	12.964	12.8337	12.9673	12.5715	12.781	2	0.621572	0.186345	P30532	ACHA5_HUMAN	CHRNA5
11.6381	11.793	11.7771	11.3381	11.4871	11.7925	5	0.620821	0.196798	Q9Y3I0	RTCB_HUMAN	RTCB
13.6361	13.8872	14.4457	14.0821	14.5104	14.5419	3	0.620367	-0.388485	Q96EI5	TCAL4_HUMAN	TCEAL4
15.1132	15.1187	15.052	15.0951	15.1468	15.1645	12	0.614959	-0.0408694	P45974	UBP5_HUMAN	USP5
13.3012	13.2393	13.1394	13.2485	13.3376	13.726	4	0.614531	-0.210755	O14828	SCAM3_HUMAN	SCAMP3
12.1467	12.2062	11.96	11.8955	11.554	12.1212	3	0.614343	0.247362	O75844	FACE1_HUMAN	ZMPSTE24
10.9189	10.6031	10.8137	10.287	10.6103	10.755	2	0.613865	0.227801	Q07866	KLC1_HUMAN	KLC1
12.678	12.0703	12.3619	12.2462	11.9183	12.1277	3	0.611999	0.272684	P25787	PSA2_HUMAN	PSMA2
11.7179	11.9798	11.9477	12.0512	12.0063	11.9469	4	0.611039	-0.119628	Q99829	CPNE1_HUMAN	CPNE1
11.6717	11.4797	11.5468	11.5329	11.3595	10.5577	2	0.610808	0.416045	Q7L0J3	SV2A_HUMAN	SV2A
13.1541	13.025	12.8963	12.9891	12.657	12.9174	2	0.610636	0.170659	O60427	FADS1_HUMAN	FADS1
14.0538	14.1469	14.1654	14.5241	14.3668	14.0547	4	0.609191	-0.19316	O60287	NPA1P_HUMAN	URB1
11.6248	11.7326	11.9083	12.1436	12.0482	11.7082	5	0.608336	-0.211412	P55884	EIF3B_HUMAN	EIF3B
10.2032	10.4432	10.7131	10.023	10.5056	9.79659	2	0.603992	0.344784	Q8IWI9	MGAP_HUMAN	MGA
12.383	12.5177	12.2137	12.3136	12.2664	11.9246	4	0.603644	0.203247	Q9BSL1	UBAC1_HUMAN	UBAC1
12.5627	12.4294	12.2793	12.2474	12.4103	12.1872	4	0.603456	0.142159	Q8IZ07	AN13A_HUMAN	ANKRD13A
12.1463	11.4734	11.6988	12.2348	11.7662	12.4786	2	0.602499	-0.38709	Q9UHX1	PUF60_HUMAN	PUF60
12.5974	12.7573	11.8626	12.7579	12.7553	12.8181	3	0.602029	-0.371348	O15042	SR140_HUMAN	U2SURP
11.2356	10.7953	11.1978	11.8546	10.9934	11.5441	4	0.601872	-0.387794	P00491	PNPH_HUMAN	PNP
12.9943	12.9947	13.0283	12.7124	12.9793	12.97	4	0.601845	0.118536	Q9H583	HEAT1_HUMAN	HEATR1
11.5792	11.9394	11.7244	11.7924	11.4402	11.0186	2	0.599148	0.330585	Q6NXT4	ZNT6_HUMAN	SLC30A6
10.906	11.1714	10.8112	11.573	10.9076	11.2884	2	0.593996	-0.293427	Q8N1G4	LRC47_HUMAN	LRRC47
11.7267	11.5629	11.7917	12.1153	11.8482	11.6842	4	0.590167	-0.188768	P35241	RADI_HUMAN	RDX
11.8588	11.7113	11.9719	12.0184	11.8743	11.9971	6	0.589868	-0.115935	P14735	IDE_HUMAN	IDE
12.169	12.079	11.7755	11.7297	11.7111	11.9912	4	0.58913	0.197173	Q9UGP8	SEC63_HUMAN	SEC63
12.1962	12.0733	12.1022	12.0855	12.2784	12.4593	3	0.589036	-0.150543	Q13616	CUL1_HUMAN	CUL1
11.9282	12.0328	12.1887	12.2132	12.2191	12.0719	5	0.588657	-0.118228	P14868	SYDC_HUMAN	DARS1
11.8114	11.4385	11.1948	10.9019	11.5998	10.2348	2	0.587075	0.569397	Q12834	CDC20_HUMAN	CDC20
11.9931	11.6135	11.7661	11.7876	11.5447	11.4641	3	0.582692	0.192084	O43889	CREB3_HUMAN	CREB3
12.8086	12.9404	12.99	13.0727	13.1429	12.8874	8	0.578218	-0.121322	Q92598	HS105_HUMAN	HSPH1
12.8499	12.5718	12.5054	12.491	12.5285	12.4957	3	0.575832	0.137302	P83731	RL24_HUMAN	RPL24
11.9384	11.9967	11.9871	11.7677	11.7869	12.0314	4	0.574956	0.112089	Q6PCD5	RFWD3_HUMAN	RFWD3
12.092	12.0482	12.1823	12.0714	11.8216	10.3674	2	0.574316	0.687372	Q8IWA4	MFN1_HUMAN	MFN1
13.1397	13.3217	13.1123	13.2606	13.2931	13.2762	5	0.572425	-0.0853872	Q14974	IMB1_HUMAN	KPNB1
12.7434	12.2135	12.8166	13.2984	12.7442	12.7489	7	0.570672	-0.339342	Q15149	PLEC_HUMAN	PLEC
10.7464	10.3193	10.6683	11.3688	11.1016	10.4374	2	0.56734	-0.391232	Q9P2E9	RRBP1_HUMAN	RRBP1
11.8058	11.8536	11.986	11.8286	11.7412	11.8386	7	0.565066	0.079037	Q15386	UBE3C_HUMAN	UBE3C
11.4749	11.4208	11.462	11.3101	11.3293	9.84406	3	0.563576	0.62472	Q14254	FLOT2_HUMAN	FLOT2
12.5938	12.791	12.7137	12.7583	12.8592	12.7404	2	0.562688	-0.0864849	Q16611	BAK_HUMAN	BAK1
11.3148	11.7128	12.1831	11.9482	11.9299	12.6073	2	0.561996	-0.424919	O00303	EIF3F_HUMAN	EIF3F
11.6856	11.7717	11.7239	11.5259	11.7971	11.4351	4	0.561089	0.141034	Q9HD45	TM9S3_HUMAN	TM9SF3
10.6003	10.7936	10.6238	9.89568	10.6746	10.517	2	0.560797	0.310192	Q8WVB6	CTF18_HUMAN	CHTF18
11.6398	10.5388	11.5563	11.7883	12.0337	11.4129	3	0.558054	-0.499997	P60174	TPIS_HUMAN	TPI1
12.4866	12.4772	12.464	12.585	12.7799	12.4376	7	0.557226	-0.124863	Q8NE71	ABCF1_HUMAN	ABCF1
17.2278	17.5486	17.436	17.3735	17.2192	17.2144	16	0.556805	0.135079	P68104;Q5VTE0	EF1A1_HUMAN;EF1A3_HUMAN	EEF1A1;EEF1A1P5
12.9098	12.9249	12.8679	12.9324	12.7704	12.804	7	0.554028	0.0653213	Q9UKG1	DP13A_HUMAN	APPL1
12.8334	12.8565	12.8155	12.8417	12.8567	12.9946	7	0.553417	-0.0625842	P57740	NU107_HUMAN	NUP107
13.0233	13.0253	12.8077	12.9379	13.1347	13.1605	2	0.551926	-0.125601	O95905	ECD_HUMAN	ECD
12.3694	12.2202	12.087	11.9752	12.0868	12.2154	5	0.549839	0.133033	Q9NRW7	VPS45_HUMAN	VPS45
11.909	11.8643	11.0837	11.83	11.9966	12.0603	2	0.549263	-0.343351	Q8NC42	RN149_HUMAN	RNF149
12.9035	13.0381	13.0672	13.1543	12.9608	13.2997	3	0.541609	-0.135323	P62241	RS8_HUMAN	RPS8
11.7697	11.6514	11.5363	11.3349	11.3294	11.7376	3	0.541383	0.185134	P41229	KDM5C_HUMAN	KDM5C
12.789	12.9029	12.9192	13.1142	13.1148	12.7973	8	0.538496	-0.13835	P29401	TKT_HUMAN	TKT
12.4998	12.4727	12.4314	12.3165	12.5174	12.3119	7	0.537667	0.0860236	P08865	RSSA_HUMAN	RPSA
12.5417	12.4579	12.1196	12.179	12.2072	12.2556	3	0.535976	0.159117	P04439	HLAA_HUMAN	HLA-A
11.631	11.7632	11.4971	11.9041	11.6828	11.6895	4	0.535115	-0.128331	Q6NZI2	CAVN1_HUMAN	CAVIN1
12.66	12.6184	12.6758	12.5278	12.2176	12.6963	3	0.533115	0.170825	P05198	IF2A_HUMAN	EIF2S1
12.5087	12.445	12.4078	12.5995	12.4685	12.4789	2	0.530508	-0.0618292	Q09028;Q16576	RBBP4_HUMAN;RBBP7_HUMAN	RBBP4;RBBP7
11.3346	10.7751	12.0457	10.265	11.2035	11.0095	2	0.528334	0.559139	A8MTY0	ZN724_HUMAN	ZNF724
10.896	11.0148	10.6147	10.9966	10.2548	10.3199	2	0.527847	0.318026	Q9Y4A5	TRRAP_HUMAN	TRRAP
11.8503	11.9908	11.8958	11.9908	11.6416	10.6366	2	0.527798	0.489302	Q6P1J9	CDC73_HUMAN	CDC73
14.2924	13.3252	14.3936	14.4929	14.2511	14.5324	10	0.527769	-0.421757	P05089	ARGI1_HUMAN	ARG1
12.1704	12.0115	12.2062	12.2007	12.4675	12.1386	6	0.523	-0.139546	Q13573	SNW1_HUMAN	SNW1
10.9944	11.2641	10.9468	11.1206	10.8524	10.5063	2	0.522881	0.24196	Q96P11	NSUN5_HUMAN	NSUN5
12.377	12.336	12.0786	12.3715	12.298	12.5464	6	0.522615	-0.14143	P07384	CAN1_HUMAN	CAPN1
12.0506	12.0545	12.1194	12.1035	12.0789	12.269	6	0.521799	-0.0756556	Q4VCS5	AMOT_HUMAN	AMOT
12.5664	12.6058	12.6979	12.398	12.6085	12.5877	5	0.521677	0.091972	P52701	MSH6_HUMAN	MSH6
13.0254	13.3394	13.1213	12.9774	13.0734	13.0837	3	0.520546	0.117199	P22087	FBRL_HUMAN	FBL
12.6643	12.8675	12.9527	12.8986	13.1452	12.8735	7	0.52043	-0.144282	P46060	RAGP1_HUMAN	RANGAP1
11.5807	11.7354	11.6888	11.4316	11.4214	11.743	4	0.520201	0.136274	Q86YJ7	AN13B_HUMAN	ANKRD13B
10.8599	11.0236	10.5957	11.6219	11.133	10.7356	2	0.519443	-0.337106	Q14157	UBP2L_HUMAN	UBAP2L
12.5467	12.329	12.3421	12.6294	12.4015	12.5292	6	0.519285	-0.114146	O95793	STAU1_HUMAN	STAU1
11.1878	11.2097	11.5345	11.3745	10.7899	11.0509	2	0.516811	0.238879	Q9H4A4	AMPB_HUMAN	RNPEP
11.9098	11.6222	11.8229	11.3563	11.7969	11.6553	2	0.514354	0.182129	Q8NG27	PJA1_HUMAN	PJA1
12.4059	12.1691	12.4824	12.5692	12.6854	12.3126	2	0.514111	-0.169965	P30041	PRDX6_HUMAN	PRDX6
11.951	11.6096	11.9884	11.3336	12.0634	10.1442	2	0.512834	0.669279	Q14191	WRN_HUMAN	WRN
11.242	11.3146	11.7096	11.2772	11.1143	11.3205	4	0.511637	0.184759	Q6PI48	SYDM_HUMAN	DARS2
12.6216	12.2624	12.4932	12.4661	12.1733	12.2607	2	0.511253	0.159046	P01111	RASN_HUMAN	NRAS
15.271	15.9369	16.194	16.0537	16.0215	16.3519	15	0.508209	-0.341762	P68363	TBA1B_HUMAN	TUBA1B
12.8324	12.3464	12.559	12.3651	12.1654	12.5728	2	0.504461	0.21149	Q8NE00	TM104_HUMAN	TMEM104
12.8028	12.5424	12.5974	12.4855	12.5359	12.617	6	0.503652	0.101362	P48637	GSHB_HUMAN	GSS
10.7165	10.0434	10.5381	10.6467	10.5677	10.8264	3	0.502482	-0.247599	Q9Y2L5	TPPC8_HUMAN	TRAPPC8
11.5846	11.8128	11.4883	11.8777	11.7614	11.6489	3	0.502075	-0.134077	P56192	SYMC_HUMAN	MARS1
11.5512	11.8123	11.6326	11.5632	11.2868	11.6718	3	0.499931	0.158099	Q96EP0	RNF31_HUMAN	RNF31
12.619	12.6309	12.9389	12.7298	12.5999	11.8124	2	0.499464	0.348921	Q9BPX3	CND3_HUMAN	NCAPG
12.1388	11.8533	11.946	11.9328	11.8446	11.858	2	0.497927	0.100905	B7ZAQ6;P0CG08	GPHRA_HUMAN;GPHRB_HUMAN	GPR89A;GPR89B
12.515	12.4763	12.2519	12.1598	12.4577	12.2034	4	0.495816	0.140791	Q5VV42	CDKAL_HUMAN	CDKAL1
12.5758	12.2793	12.2933	12.3063	12.2194	12.282	2	0.495577	0.113573	P09543	CN37_HUMAN	CNP
10.743	10.3752	9.80231	10.7342	10.6728	10.4815	3	0.495516	-0.322639	Q9Y5M8	SRPRB_HUMAN	SRPRB
11.0413	10.9811	10.8736	10.7927	11.0389	10.198	2	0.495323	0.288801	O00567	NOP56_HUMAN	NOP56
14.051	13.9521	13.837	13.7895	14.0006	13.6194	10	0.495295	0.143516	Q8N0X7	SPART_HUMAN	SPART
12.4254	12.4677	12.5127	12.3205	12.5416	11.9556	2	0.495225	0.196028	Q5T9A4	ATD3B_HUMAN	ATAD3B
12.4999	12.228	12.268	12.9681	12.5156	12.2674	2	0.494877	-0.251768	O95155	UBE4B_HUMAN	UBE4B
12.8381	12.7487	12.6915	12.6919	12.5851	12.7711	4	0.485819	0.0767434	Q96QK1	VPS35_HUMAN	VPS35
11.7637	11.9968	12.0616	12.0413	11.9996	12.0992	2	0.485781	-0.105999	Q13564	ULA1_HUMAN	NAE1
11.5582	11.7472	11.6529	11.4017	11.4068	11.7368	3	0.484752	0.137691	Q01650	LAT1_HUMAN	SLC7A5
12.9561	12.2439	12.7371	12.8801	13.3605	12.6741	4	0.483936	-0.325816	P22528	SPR1B_HUMAN	SPRR1B
12.3493	12.1926	12.2144	12.1207	12.1575	12.2622	5	0.482517	0.0719239	Q8WUM0	NU133_HUMAN	NUP133
12.682	12.5112	12.709	12.77	12.6333	12.7476	15	0.480107	-0.0829188	Q9UBC2	EP15R_HUMAN	EPS15L1
13.5053	13.2406	13.2582	13.1754	13.3113	13.2024	2	0.47995	0.104977	Q8ND90	PNMA1_HUMAN	PNMA1
12.4661	12.1108	11.7169	12.0383	12.449	12.895	2	0.479412	-0.362799	P13804	ETFA_HUMAN	ETFA
11.4898	11.8733	11.9436	11.8199	11.571	10.3572	2	0.476236	0.519529	Q9P2S5	WRP73_HUMAN	WRAP73
12.2384	12.1909	12.3475	12.162	12.2265	10.2188	2	0.474967	0.723156	O95208	EPN2_HUMAN	EPN2
14.1677	14.1783	13.9797	14.23	13.8558	13.6177	2	0.474671	0.207429	P62244	RS15A_HUMAN	RPS15A
11.2579	10.4384	11.9221	11.2201	10.644	9.82821	2	0.472239	0.642056	P09493	TPM1_HUMAN	TPM1
12.017	11.6529	11.7771	11.6741	11.5607	11.7981	4	0.47088	0.138006	P23258	TBG1_HUMAN	TUBG1
12.4938	12.1292	12.1051	12.3083	12.4123	12.4359	2	0.469452	-0.142804	O96005	CLPT1_HUMAN	CLPTM1
12.0002	11.8662	11.794	11.5103	11.8488	11.8731	4	0.4689	0.142717	Q9Y5W7	SNX14_HUMAN	SNX14
10.115	10.042	10.7586	10.4513	10.8648	10.4579	2	0.465988	-0.286112	O00391	QSOX1_HUMAN	QSOX1
12.3567	12.1817	12.2637	12.5522	12.5042	12.1684	5	0.465528	-0.140885	O14818	PSA7_HUMAN	PSMA7
12.0102	11.8422	12.2233	12.1603	11.7495	9.89271	3	0.463797	0.757719	O75665	OFD1_HUMAN	OFD1
12.0808	12.0696	12.2303	11.8847	12.0008	12.1759	2	0.463703	0.10643	P00390	GSHR_HUMAN	GSR
12.3659	12.669	12.6096	12.8467	12.6184	12.5792	4	0.46154	-0.133262	Q9Y2L1	RRP44_HUMAN	DIS3
11.9086	11.707	11.923	12.0939	12.2947	11.726	3	0.459186	-0.192025	Q9H6T3	RPAP3_HUMAN	RPAP3
14.1628	13.4723	14.6317	14.6637	14.0589	14.8695	10	0.459044	-0.441771	P01876	IGHA1_HUMAN	IGHA1
11.7725	11.6849	11.6719	11.9081	11.8596	11.6417	4	0.459036	-0.0933641	Q9UQE7	SMC3_HUMAN	SMC3
12.158	11.9931	12.2883	12.1111	12.2815	12.4863	2	0.457929	-0.146504	O14503	BHE40_HUMAN	BHLHE40
12.1209	12.226	12.2173	12.3087	12.1294	12.4022	3	0.456926	-0.0919921	Q8TAT6	NPL4_HUMAN	NPLOC4
13.5206	13.6362	13.6332	13.572	13.2753	13.5944	10	0.456688	0.116104	P36578	RL4_HUMAN	RPL4
12.0322	11.6865	12.0407	12.1154	11.99	12.0412	2	0.455318	-0.129057	Q9H8M7	MINY3_HUMAN	MINDY3
11.4643	10.6944	11.1636	11.4246	11.2146	11.4257	5	0.454517	-0.247544	Q8NEX9	DR9C7_HUMAN	SDR9C7
12.3834	12.7191	12.9421	12.1465	12.7176	12.4504	3	0.452974	0.243393	Q15008	PSMD6_HUMAN	PSMD6
11.7959	11.6053	11.9764	11.7792	11.7243	11.2405	3	0.450353	0.211242	Q13309	SKP2_HUMAN	SKP2
12.8208	12.3512	12.4029	12.4452	12.452	12.0568	3	0.450111	0.20696	Q9P035	HACD3_HUMAN	HACD3
13.7915	13.7601	13.7676	14.0128	13.8125	13.7466	15	0.44957	-0.0841894	P09874	PARP1_HUMAN	PARP1
11.8783	11.6981	11.7658	11.6101	11.5547	11.8501	3	0.448005	0.109137	Q8IYW5	RN168_HUMAN	RNF168
12.4227	12.6271	12.5918	12.6877	12.2067	12.2121	4	0.447517	0.178396	P04920	B3A2_HUMAN	SLC4A2
12.0553	12.064	11.7733	11.8854	11.9356	11.6986	2	0.446794	0.124319	Q8IZV5	RDH10_HUMAN	RDH10
13.4192	13.6315	14.3125	13.8275	14.2995	14.1856	2	0.446589	-0.316462	P59665;P59666	DEF1_HUMAN;DEF3_HUMAN	DEFA1;DEFA3
11.7297	11.8789	11.5309	11.9076	12.0499	11.6565	2	0.444577	-0.158204	Q9UI12	VATH_HUMAN	ATP6V1H
11.6857	11.7484	11.5808	11.7969	11.6165	11.8969	3	0.442731	-0.0984529	Q9P258	RCC2_HUMAN	RCC2
11.9406	11.9617	12.1349	12.4464	12.2514	11.8836	4	0.442191	-0.18138	P05387	RLA2_HUMAN	RPLP2
13.1162	12.9395	12.9322	12.7839	13.0616	12.8137	2	0.440954	0.109525	O15118	NPC1_HUMAN	NPC1
10.9026	10.7432	10.6048	10.918	11.0411	10.6983	2	0.440397	-0.135579	Q96SB8	SMC6_HUMAN	SMC6
11.7617	11.553	11.7121	11.6744	11.624	11.4218	2	0.440141	0.10217	Q9BY44	EIF2A_HUMAN	EIF2A
12.7154	12.5966	12.8629	12.82	13.0156	12.705	5	0.439575	-0.121901	P06744	G6PI_HUMAN	GPI
11.6282	11.7514	11.5775	11.6137	11.797	11.7892	6	0.43939	-0.0809364	O00231	PSD11_HUMAN	PSMD11
11.0709	11.3063	11.1838	11.1663	11.163	10.8384	2	0.438414	0.131114	O95801	TTC4_HUMAN	TTC4
11.4312	11.4797	11.7549	11.8188	11.562	11.6692	2	0.438303	-0.12809	Q99798	ACON_HUMAN	ACO2
13.3779	12.5825	13.5913	13.6857	13.3573	13.4937	7	0.438052	-0.328333	Q14574	DSC3_HUMAN	DSC3
11.7066	11.4893	11.549	11.9415	11.4863	11.7675	2	0.435952	-0.15017	Q9NSE4	SYIM_HUMAN	IARS2
22.7614	22.4015	22.5777	22.7975	22.5685	22.7574	15	0.434949	-0.127574	P0CG47;P0CG48;P62979;P62987	RL40_HUMAN;RS27A_HUMAN;UBB_HUMAN;UBC_HUMAN	RPS27A;UBA52;UBB;UBC
11.3574	11.1487	11.3533	11.272	11.4317	11.4166	4	0.434934	-0.0869827	Q9UHD9	UBQL2_HUMAN	UBQLN2
11.5951	11.3856	11.2326	11.5783	11.7678	11.3529	2	0.434924	-0.161903	P29966	MARCS_HUMAN	MARCKS
12.1194	12.0142	11.9189	11.8115	12.1254	11.6686	2	0.434586	0.14898	Q96KA5	CLP1L_HUMAN	CLPTM1L
12.0547	11.9773	11.9746	11.8804	11.9491	12.0261	3	0.434155	0.0502923	O14617	AP3D1_HUMAN	AP3D1
13.1244	12.7643	12.8094	13.0909	12.9146	13.0779	10	0.434106	-0.128415	P02786	TFR1_HUMAN	TFRC
12.403	12.2502	12.3662	12.154	12.4904	10.4266	2	0.433867	0.649458	Q15034	HERC3_HUMAN	HERC3
11.9147	11.802	12.0456	11.9568	12.1665	11.9448	7	0.433358	-0.101918	Q96J02	ITCH_HUMAN	ITCH
12.4529	11.13	11.999	12.2912	12.0988	12.3962	7	0.431867	-0.40145	Q6ZVX7	FBX50_HUMAN	NCCRP1
8.84929	9.22963	10.5068	10.374	9.85463	9.94671	2	0.430702	-0.529852	Q05519	SRS11_HUMAN	SRSF11
13.8497	13.8657	13.7973	13.7988	13.8421	13.7942	10	0.430506	0.0258563	Q96S55	WRIP1_HUMAN	WRNIP1
11.036	10.8671	10.8227	10.9132	10.7173	10.8357	2	0.428137	0.0865542	P46821	MAP1B_HUMAN	MAP1B
12.7254	12.4498	12.4355	12.6105	12.9109	12.5346	2	0.426494	-0.148417	P17861	XBP1_HUMAN	XBP1
11.0794	10.7101	10.8092	10.873	10.6587	10.6782	3	0.426379	0.129608	Q8WVM8	SCFD1_HUMAN	SCFD1
13.2532	13.3371	13.2675	13.2777	13.2831	13.1115	8	0.426168	0.0618518	O43242	PSMD3_HUMAN	PSMD3
12.9532	13.0374	12.9974	12.9062	12.9067	13.0312	5	0.424961	0.0479422	P48556	PSMD8_HUMAN	PSMD8
11.1756	10.8357	11.0377	11.1282	10.9672	11.5463	2	0.424205	-0.19761	Q14139	UBE4A_HUMAN	UBE4A
12.9255	12.8453	12.3955	12.4827	12.3589	12.7344	3	0.42276	0.19674	Q13233	M3K1_HUMAN	MAP3K1
11.8018	11.8722	11.9202	11.6305	11.8892	11.8228	6	0.421683	0.0839122	Q9BTW9	TBCD_HUMAN	TBCD
11.174	11.4486	11.4379	11.4114	11.2905	9.78147	2	0.421356	0.525682	Q9UM11	FZR1_HUMAN	FZR1
14.2873	14.1939	14.0625	14.2033	14.2894	14.2579	10	0.420526	-0.0689398	Q99755	PI51A_HUMAN	PIP5K1A
13.2855	13.2539	13.3214	13.181	13.2961	13.2668	8	0.418147	0.0389315	Q13310	PABP4_HUMAN	PABPC4
12.1156	11.7597	12.0895	12.0375	12.0065	12.4863	4	0.416401	-0.188511	Q9H269	VPS16_HUMAN	VPS16
12.3626	12.4387	12.2411	12.3449	12.661	12.3762	3	0.416135	-0.113262	Q14498	RBM39_HUMAN	RBM39
11.2551	11.121	11.1302	11.1043	11.3623	11.3008	2	0.416028	-0.0870174	Q9NY93	DDX56_HUMAN	DDX56
11.5641	11.7725	11.978	11.8292	11.9179	11.9297	5	0.415502	-0.120703	Q9NSD9	SYFB_HUMAN	FARSB
12.0976	11.9657	12.1437	12.2119	12.0062	12.2676	4	0.412769	-0.0929375	P52732	KIF11_HUMAN	KIF11
13.9835	13.8876	13.8815	13.7191	13.9807	13.8103	4	0.411565	0.0808414	Q9P0I2	EMC3_HUMAN	EMC3
11.4311	10.9658	11.1274	11.2079	11.123	9.95754	4	0.411051	0.411953	Q96K12	FACR2_HUMAN	FAR2
11.8786	11.7799	11.9529	12.1031	11.7222	12.2966	3	0.410769	-0.170175	Q9Y6M1	IF2B2_HUMAN	IGF2BP2
13.4791	13.4843	13.3509	13.4103	13.3277	13.4229	11	0.410573	0.0510979	P62701	RS4X_HUMAN	RPS4X
12.2165	12.0768	12.4277	12.2156	12.1195	12.0638	2	0.409972	0.107379	P29992	GNA11_HUMAN	GNA11
11.9717	12.0092	11.7829	11.7363	11.9281	11.8411	2	0.409302	0.0861038	Q8TD19	NEK9_HUMAN	NEK9
10.794	10.838	11.0497	11.089	10.6142	10.2092	2	0.408953	0.256432	Q86WJ1	CHD1L_HUMAN	CHD1L
12.3952	12.3132	12.2523	12.025	12.3884	12.2214	4	0.408539	0.108637	Q9H2H9	S38A1_HUMAN	SLC38A1
13.6666	13.6711	13.2893	13.5098	13.4168	13.2925	4	0.408525	0.135987	Q9UHQ7	TCAL9_HUMAN	TCEAL9
12.7977	12.7416	12.4576	13.1427	12.9208	12.5317	3	0.408498	-0.19948	Q00325	MPCP_HUMAN	SLC25A3
13.7307	13.6255	13.512	13.4687	13.4629	13.6692	3	0.408213	0.0891212	P62081	RS7_HUMAN	RPS7
13.6514	13.4694	13.435	13.4683	13.6024	13.8958	5	0.406172	-0.136914	P26373	RL13_HUMAN	RPL13
11.5016	11.2695	11.4288	11.2631	11.6562	11.7543	3	0.405878	-0.15788	P53992	SC24C_HUMAN	SEC24C
12.0991	9.85232	11.9756	11.8904	12.1976	11.9452	2	0.40478	-0.702072	P07686	HEXB_HUMAN	HEXB
12.6096	12.6963	12.7229	12.4638	12.721	12.61	5	0.403352	0.0780258	Q01780	EXOSX_HUMAN	EXOSC10
12.1389	11.7576	12.5232	12.6935	12.2383	12.2501	9	0.403218	-0.25407	O75369	FLNB_HUMAN	FLNB
14.4703	14.6205	14.5119	14.453	14.4907	14.52	12	0.402247	0.0463301	P35222	CTNB1_HUMAN	CTNNB1
11.4216	11.4695	11.2209	11.5488	11.1529	10.6029	10	0.400149	0.269102	O15344	TRI18_HUMAN	MID1
12.1683	11.7188	11.5569	11.4747	11.4346	11.8795	2	0.398844	0.218359	Q8IWF2	FXRD2_HUMAN	FOXRED2
12.0533	12.0112	11.9202	12.1696	12.1675	11.9127	2	0.398119	-0.088383	O94776	MTA2_HUMAN	MTA2
13.2323	13.2546	13.3952	13.1963	13.2963	13.2229	6	0.396652	0.0554902	P43246	MSH2_HUMAN	MSH2
17.6636	17.7077	17.5459	17.8024	17.7452	17.5912	26	0.392655	-0.073885	P0DMV8;P0DMV9	HS71A_HUMAN;HS71B_HUMAN	HSPA1A;HSPA1B
12.5628	12.3478	12.3014	12.4397	12.2324	12.2502	5	0.390257	0.0965392	P51648	AL3A2_HUMAN	ALDH3A2
10.3963	10.291	10.4781	10.6152	10.6991	10.2562	2	0.389483	-0.135065	O75874	IDHC_HUMAN	IDH1
14.0218	13.7826	13.9195	13.9398	13.8582	13.5282	16	0.38906	0.132599	Q9NZI8	IF2B1_HUMAN	IGF2BP1
11.7633	11.5181	11.6225	11.7059	11.5597	11.075	2	0.388962	0.187763	P61011	SRP54_HUMAN	SRP54
13.5264	13.235	13.1896	13.3683	13.1721	12.9932	6	0.387677	0.139135	Q96A33	CCD47_HUMAN	CCDC47
12.9186	12.9508	13.0785	13.0781	13.0904	12.9576	4	0.387327	-0.0594317	O15294	OGT1_HUMAN	OGT
12.4519	12.0607	12.5872	12.6391	12.6456	12.3341	2	0.386811	-0.172982	P08910	ABHD2_HUMAN	ABHD2
10.3065	10.3641	9.70521	9.97654	10.4942	10.7666	3	0.386108	-0.287163	Q99570	PI3R4_HUMAN	PIK3R4
14.6818	14.5744	14.6218	14.721	14.5631	14.8088	18	0.384988	-0.0716165	Q99460	PSMD1_HUMAN	PSMD1
13.619	13.5647	13.3815	13.3293	13.6472	13.1328	4	0.384783	0.151951	Q96CS3	FAF2_HUMAN	FAF2
12.5754	12.4944	12.5543	12.6657	12.4413	12.8388	3	0.383707	-0.10725	O00232	PSD12_HUMAN	PSMD12
13.5133	13.5614	13.8609	13.4354	13.5868	13.5863	11	0.382631	0.109048	Q8TC07	TBC15_HUMAN	TBC1D15
10.9399	10.6753	11.0138	10.9138	10.9203	11.1417	3	0.382133	-0.115556	Q9BVW5	TIPIN_HUMAN	TIPIN
12.3906	12.2952	12.8565	12.6811	12.4521	10.2315	2	0.381279	0.725872	P06748	NPM_HUMAN	NPM1
10.6911	10.4636	10.6725	10.4807	11.0115	10.7991	2	0.381215	-0.15474	O43164	PJA2_HUMAN	PJA2
11.8599	11.28	11.1085	11.4918	10.7657	11.1534	2	0.378976	0.279167	Q9P2L0	WDR35_HUMAN	WDR35
14.7002	14.8261	14.7592	14.7328	14.8092	14.9215	13	0.378736	-0.0593185	Q9NS91	RAD18_HUMAN	RAD18
10.5944	11.0183	10.7499	10.5469	10.8323	10.5659	3	0.378569	0.139155	O60942	MCE1_HUMAN	RNGTT
12.7395	12.7044	12.8994	12.6497	12.6144	12.8339	6	0.378152	0.0817595	P12081	HARS1_HUMAN	HARS1
12.9836	12.9072	13.0801	12.8527	13.0922	12.6672	7	0.378016	0.119589	P62269	RS18_HUMAN	RPS18
12.5232	12.6421	12.5904	12.721	12.7237	12.5175	4	0.377872	-0.0688403	P62495	ERF1_HUMAN	ETF1
13.5191	13.5997	13.5604	13.4921	13.3782	13.6144	11	0.377749	0.0648413	P51784	UBP11_HUMAN	USP11
11.6522	11.098	11.1859	10.7889	11.2118	11.3043	2	0.377357	0.210357	Q9UIQ6	LCAP_HUMAN	LNPEP
12.327	12.3154	12.1975	12.2268	12.4479	12.3728	9	0.377356	-0.0692215	P53621	COPA_HUMAN	COPA
11.4718	11.6199	11.6365	11.6745	11.5196	11.7847	3	0.376963	-0.0835568	P63151	2ABA_HUMAN	PPP2R2A
12.1152	11.9792	11.7249	12.0868	12.3773	11.8609	2	0.375633	-0.16856	P08183	MDR1_HUMAN	ABCB1
13.0532	12.5801	13.0216	12.835	12.6528	12.734	2	0.374566	0.144334	P19388	RPAB1_HUMAN	POLR2E
11.2425	10.4079	11.3745	11.3197	11.333	11.189	2	0.372691	-0.272282	P05388	RLA0_HUMAN	RPLP0
12.1317	12.1246	10.218	12.0183	12.277	11.9015	2	0.372098	-0.574181	Q7Z2K6	ERMP1_HUMAN	ERMP1
13.0174	13.1729	13.1137	13.226	13.1604	13.0813	4	0.370375	-0.0545794	Q13123	RED_HUMAN	IK
13.5278	13.4801	13.5162	13.2545	13.607	13.3871	3	0.370262	0.0918204	Q8TCT9	HM13_HUMAN	HM13
12.1697	12.2575	12.3696	12.1923	12.3228	11.9644	12	0.369889	0.105751	P12270	TPR_HUMAN	TPR
11.857	12.1093	11.9824	12.0683	12.0707	9.80941	2	0.368458	0.66676	Q14457	BECN1_HUMAN	BECN1
12.7528	11.9046	12.7899	12.9701	12.4185	12.9584	5	0.366948	-0.299883	O75635	SPB7_HUMAN	SERPINB7
12.4422	12.266	12.2831	12.3008	12.3598	12.6479	3	0.364967	-0.105727	Q86YD1	PTOV1_HUMAN	PTOV1
11.838	12.0446	11.897	11.6327	11.8457	11.9894	2	0.359476	0.103901	Q9NSG2	CA112_HUMAN	C1orf112
10.6868	10.6911	11.4142	11.7077	11.0262	10.9416	2	0.358231	-0.294454	P20933	ASPG_HUMAN	AGA
11.9929	12.1279	12.0077	12.0184	12.0755	11.7699	3	0.356229	0.0882384	O75563	SKAP2_HUMAN	SKAP2
15.5617	15.4127	15.4091	15.3772	15.2839	15.5103	3	0.355554	0.0706895	P53680	AP2S1_HUMAN	AP2S1
13.7869	13.809	13.6782	13.853	13.5911	13.5792	18	0.354824	0.0836334	P08195	4F2_HUMAN	SLC3A2
12.1562	12.0071	11.849	12.1611	11.7453	11.6405	3	0.354533	0.155171	Q53G59	KLH12_HUMAN	KLHL12
11.2759	11.7631	11.392	11.3649	11.6517	12.0377	3	0.353929	-0.207758	Q9BTU6	P4K2A_HUMAN	PI4K2A
13.3954	13.1181	12.8773	13.1452	12.9521	12.8542	8	0.353115	0.146436	P48444	COPD_HUMAN	ARCN1
12.3678	12.1499	12.1406	12.2998	12.3118	12.2433	2	0.352972	-0.0655279	Q9BVK6	TMED9_HUMAN	TMED9
12.0239	12.0703	11.8746	11.7592	12.043	11.9093	2	0.352888	0.0857576	Q16658	FSCN1_HUMAN	FSCN1
12.5668	12.7226	12.5665	12.5273	12.6319	12.5406	8	0.351593	0.0520528	Q9P2J5	SYLC_HUMAN	LARS1
12.4355	12.3861	12.419	12.2486	12.2592	12.5116	3	0.351183	0.0737123	Q86V97	KBTB6_HUMAN	KBTBD6
12.7099	12.7806	12.4535	12.5163	12.5272	12.6329	2	0.348841	0.0891666	Q9HCJ5	ZSWM6_HUMAN	ZSWIM6
12.6348	12.5979	12.3564	12.4788	11.8586	12.6217	2	0.348652	0.210019	Q9BXS4	TMM59_HUMAN	TMEM59
14.7383	14.0095	14.2092	14.4619	14.3443	14.7917	9	0.346888	-0.213634	Q13867	BLMH_HUMAN	BLMH
15.6524	14.999	15.3795	15.6306	15.3855	15.5222	17	0.346641	-0.169147	P04040	CATA_HUMAN	CAT
13.0978	12.5399	13.2999	13.5999	13.0657	13.0096	2	0.345396	-0.245886	O14950;P19105	ML12A_HUMAN;ML12B_HUMAN	MYL12A;MYL12B
11.2174	11.218	11.525	11.0559	11.4198	11.1004	2	0.345311	0.128098	Q9UJ83	HACL1_HUMAN	HACL1
12.9834	12.791	12.9354	13.0699	12.7849	12.2038	2	0.344019	0.217049	P52907	CAZA1_HUMAN	CAPZA1
11.7543	12.1366	12.1703	11.7827	11.8765	12.0258	5	0.343913	0.125411	Q9Y266	NUDC_HUMAN	NUDC
11.868	11.2785	12.0455	12.1189	11.764	11.9405	2	0.343842	-0.210446	P80188	NGAL_HUMAN	LCN2
14.0344	14.1711	14.3226	15.5334	13.7118	14.6075	9	0.343367	-0.441528	P04083	ANXA1_HUMAN	ANXA1
13.2946	13.202	13.3866	13.5841	13.5254	13.1425	4	0.343002	-0.122934	P52292	IMA1_HUMAN	KPNA2
12.4312	12.1084	12.2136	12.1761	12.3125	11.8509	2	0.34248	0.137904	O43684	BUB3_HUMAN	BUB3
12.2071	11.9986	12.203	12.2082	12.3877	12.0875	2	0.34095	-0.0915788	Q08J23	NSUN2_HUMAN	NSUN2
11.5325	11.8934	12.0387	11.8166	11.8167	12.5078	3	0.338667	-0.225518	P35611	ADDA_HUMAN	ADD1
12.8499	11.3963	11.5527	12.147	12.269	12.5517	4	0.338123	-0.389589	P23490	LORI_HUMAN	LORICRIN
12.4276	12.6386	12.5163	12.4888	12.6352	12.6565	7	0.337615	-0.0659784	P26640	SYVC_HUMAN	VARS1
11.3353	11.2193	11.2355	10.8988	11.1882	11.361	4	0.337325	0.114052	Q12983	BNIP3_HUMAN	BNIP3
11.4084	11.5317	11.6319	10.2759	11.7038	11.4921	2	0.336896	0.366775	Q9NZL9	MAT2B_HUMAN	MAT2B
11.7851	12.1162	12.1413	11.9879	12.1248	12.2765	3	0.336114	-0.115502	P09960	LKHA4_HUMAN	LTA4H
11.6652	11.9045	11.8329	11.8805	11.7318	11.4109	3	0.33531	0.126487	Q9BXM7	PINK1_HUMAN	PINK1
11.327	11.5939	11.7636	11.6627	11.4556	10.9942	2	0.334939	0.190704	P38606	VATA_HUMAN	ATP6V1A
13.4827	13.6199	13.8007	13.6389	13.6656	13.8995	5	0.333723	-0.100216	Q96G28	CFA36_HUMAN	CFAP36
10.4465	10.4868	10.3322	10.8644	10.7308	10.1845	2	0.331325	-0.171377	Q16891	MIC60_HUMAN	IMMT
11.7776	11.3866	11.5132	11.9312	11.6355	11.516	2	0.32937	-0.135075	Q92922	SMRC1_HUMAN	SMARCC1
13.8522	13.6992	13.6521	13.6786	13.5891	13.7522	2	0.328623	0.061182	O14524	NEMP1_HUMAN	NEMP1
11.6258	11.6934	11.5706	11.8819	11.5381	11.722	3	0.327794	-0.0840801	P55081	MFAP1_HUMAN	MFAP1
13.2655	13.1241	13.1573	13.1522	13.222	12.9594	7	0.327199	0.0711241	P62258	1433E_HUMAN	YWHAE
13.5854	13.3865	13.4758	13.5423	13.4511	13.6459	3	0.325875	-0.0638189	Q8N5J2	MINY1_HUMAN	MINDY1
12.2437	12.0535	12.2247	11.8629	12.1379	12.225	3	0.32503	0.0987066	Q13505	MTX1_HUMAN	MTX1
11.4693	11.6172	11.6442	11.2654	11.3212	11.7556	4	0.323762	0.129466	Q13045	FLII_HUMAN	FLII
10.9504	11.2419	11.2639	11.1095	11.1694	10.8403	2	0.322442	0.112377	Q9Y496	KIF3A_HUMAN	KIF3A
11.7888	11.5414	11.5529	11.7977	12.0267	11.4783	3	0.321863	-0.139877	Q9UH65	SWP70_HUMAN	SWAP70
11.7018	11.7335	11.8743	11.8886	11.7812	11.7876	4	0.31813	-0.0492697	Q01813	PFKAP_HUMAN	PFKP
12.333	12.2658	12.0958	12.27	12.1688	12.0221	2	0.316458	0.0779247	Q02543	RL18A_HUMAN	RPL18A
11.157	11.1772	11.3164	10.6975	10.6827	11.5758	3	0.316356	0.231497	A0AVF1	IFT56_HUMAN	TTC26
11.2484	10.9495	11.0942	11.1187	11.0866	11.3819	3	0.316326	-0.0983744	O60934	NBN_HUMAN	NBN
13.4846	13.4588	13.7592	13.5492	13.6978	13.7073	6	0.314972	-0.0838677	Q13838	DX39B_HUMAN	DDX39B
12.0159	12.076	11.9961	11.9738	12.0321	12.3803	6	0.314788	-0.0994034	Q07864	DPOE1_HUMAN	POLE
12.9056	12.8789	12.7214	12.7864	12.6661	12.8653	6	0.314467	0.0627451	P62913	RL11_HUMAN	RPL11
13.8159	13.6278	13.621	13.6426	13.6822	13.5773	6	0.312892	0.0542135	P61619	S61A1_HUMAN	SEC61A1
13.0519	12.8227	13.068	13.055	12.8325	12.7961	3	0.31141	0.0863501	P31153	METK2_HUMAN	MAT2A
11.6191	11.0321	12.3556	11.9719	12.2219	11.7415	2	0.310222	-0.309528	P02787	TRFE_HUMAN	TF
12.194	12.1683	11.9802	12.4368	12.1462	12.0606	6	0.309466	-0.100355	O95757	HS74L_HUMAN	HSPA4L
11.5771	11.5182	11.3772	11.8322	9.74589	11.4335	2	0.309375	0.486973	P48634	PRC2A_HUMAN	PRRC2A
12.3119	11.4884	12.1889	12.2948	12.1278	12.1604	2	0.30871	-0.197931	P37837	TALDO_HUMAN	TALDO1
12.259	11.7328	12.5128	13.8777	12.1427	11.9596	4	0.306968	-0.491787	P04080	CYTB_HUMAN	CSTB
12.6657	12.5412	12.307	12.9991	12.6251	12.3671	4	0.306588	-0.159125	Q14152	EIF3A_HUMAN	EIF3A
11.8062	11.3867	11.8394	11.724	10.4801	11.807	2	0.305944	0.340391	Q5SQN1	SNP47_HUMAN	SNAP47
11.0289	11.1647	10.8843	10.9472	11.011	11.6627	3	0.303644	-0.180969	Q9C0C7	AMRA1_HUMAN	AMBRA1
12.6414	12.6562	12.8157	12.7986	12.5809	12.4973	6	0.303441	0.078832	Q9Y230	RUVB2_HUMAN	RUVBL2
13.415	13.5282	13.4919	13.4161	13.7172	13.5132	18	0.302215	-0.0704559	P49327	FAS_HUMAN	FASN
14.6982	14.6536	14.6098	14.5783	14.6528	14.6516	14	0.3017	0.0263236	P11940	PABP1_HUMAN	PABPC1
11.4294	11.4792	11.4666	11.4429	11.706	10.1736	3	0.301348	0.350912	O00311	CDC7_HUMAN	CDC7
11.2473	11.1061	11.0755	10.9627	11.1385	11.149	3	0.30121	0.0595401	Q5H9R7	PP6R3_HUMAN	PPP6R3
12.633	12.5273	12.2739	12.3565	12.4551	12.3772	3	0.30012	0.0817722	Q99567	NUP88_HUMAN	NUP88
12.6208	12.372	12.2722	12.3216	12.6088	12.6598	6	0.2977	-0.108379	Q99615	DNJC7_HUMAN	DNAJC7
12.4087	12.5319	12.0921	12.107	12.4516	12.0859	2	0.297214	0.129423	O95476	CNEP1_HUMAN	CTDNEP1
12.1078	12.144	11.9755	12.16	11.8499	11.9908	2	0.296543	0.0755088	Q9BY77	PDIP3_HUMAN	POLDIP3
13.4088	11.0418	14.4213	13.2437	11.8929	11.1758	3	0.295466	0.85321	P02810	PRPC_HUMAN	PRH1
10.0766	10.2157	10.932	10.9346	10.8317	10.2154	3	0.294545	-0.252511	Q96FQ6	S10AG_HUMAN	S100A16
14.5925	14.4051	14.4141	14.1603	14.6105	14.3262	2	0.293132	0.104906	P06239;P06241;P07947	FYN_HUMAN;LCK_HUMAN;YES_HUMAN	FYN;LCK;YES1
12.4379	12.2557	12.1705	12.3441	12.6191	10.3262	2	0.292146	0.524873	Q9NX61	T161A_HUMAN	TMEM161A
12.5184	12.5329	12.7462	12.6648	12.6067	12.6939	5	0.290275	-0.0559673	P46379	BAG6_HUMAN	BAG6
13.5804	12.5447	14.0747	14.2273	13.4686	13.5954	2	0.289402	-0.363867	P01591	IGJ_HUMAN	JCHAIN
11.2736	10.9751	10.9709	10.9559	11.1571	10.7968	3	0.288571	0.103287	Q9UPP1	PHF8_HUMAN	PHF8
14.6307	13.108	15.4339	15.4144	14.761	14.5571	7	0.287934	-0.519978	Q9NZT1	CALL5_HUMAN	CALML5
10.2613	10.4902	9.90598	10.1537	10.1574	9.95717	2	0.287202	0.129737	Q9UI26	IPO11_HUMAN	IPO11
12.7834	12.3627	12.5396	13.5945	12.4225	12.5103	6	0.285688	-0.280489	Q9UBC9	SPRR3_HUMAN	SPRR3
12.4931	12.4429	12.4263	12.3622	12.3741	12.5141	8	0.285102	0.0372957	Q9NTJ3	SMC4_HUMAN	SMC4
11.366	10.9193	11.3803	11.1877	11.0318	11.1115	2	0.28485	0.11152	P62873;P62879;Q9HAV0	GBB1_HUMAN;GBB2_HUMAN;GBB4_HUMAN	GNB1;GNB2;GNB4
12.3752	12.3443	12.5056	12.4873	12.2759	12.2814	6	0.28418	0.0601552	Q13618	CUL3_HUMAN	CUL3
12.2031	11.8162	13.0763	12.6229	11.3292	12.0283	4	0.283879	0.371741	P53634	CATC_HUMAN	CTSC
11.9047	12.0787	12.2405	11.5792	12.0775	12.141	2	0.282876	0.142087	Q9UN37	VPS4A_HUMAN	VPS4A
11.6764	11.5938	11.6985	11.6838	11.9454	10.1818	2	0.282436	0.385908	Q9Y5X1	SNX9_HUMAN	SNX9
11.7377	11.5766	11.4917	11.473	11.6918	11.9789	2	0.276904	-0.112541	Q14166	TTL12_HUMAN	TTLL12
10.5003	9.56863	10.6699	10.7018	8.90767	9.85102	2	0.275436	0.426094	Q02383	SEMG2_HUMAN	SEMG2
12.768	12.484	12.8676	12.8349	12.7868	12.7396	4	0.273589	-0.0805985	P54652	HSP72_HUMAN	HSPA2
10.7998	10.8359	10.6226	10.8013	10.6765	11.0308	2	0.272111	-0.0834573	O15198;P84022;Q15796	SMAD2_HUMAN;SMAD3_HUMAN;SMAD9_HUMAN	SMAD2;SMAD3;SMAD9
10.5994	10.8503	10.1351	10.2999	11.0363	10.8709	3	0.271692	-0.207491	Q96R06	SPAG5_HUMAN	SPAG5
12.1796	12.1586	12.3325	12.1963	12.2247	12.4435	3	0.271315	-0.0645978	Q6ZVM7	TM1L2_HUMAN	TOM1L2
13.312	13.3454	13.2591	13.5037	13.4278	13.1857	9	0.270311	-0.0669152	Q15393	SF3B3_HUMAN	SF3B3
13.6163	13.0588	13.2526	13.4424	13.5235	13.3148	2	0.270204	-0.117644	P28072	PSB6_HUMAN	PSMB6
10.5806	10.7599	10.5006	10.7563	10.3641	11.263	2	0.266335	-0.180765	O75448	MED24_HUMAN	MED24
11.7187	11.2794	11.814	11.7181	11.7876	11.6452	3	0.265991	-0.11297	P80723	BASP1_HUMAN	BASP1
11.8947	12.0319	12.1306	12.1341	11.9367	12.1925	4	0.265788	-0.0687167	P12277	KCRB_HUMAN	CKB
13.7485	13.7447	13.6831	13.6331	13.7583	13.7012	10	0.265647	0.0278966	Q05086	UBE3A_HUMAN	UBE3A
11.3275	11.4869	11.708	11.5791	11.4866	11.7127	2	0.265574	-0.0853481	Q15370	ELOB_HUMAN	ELOB
12.0933	12.134	12.0727	11.8173	12.0193	12.226	4	0.264803	0.0791496	Q12789	TF3C1_HUMAN	GTF3C1
12.6004	12.3686	12.3195	12.5178	12.2367	12.2918	4	0.264052	0.0807428	P52948	NUP98_HUMAN	NUP98
11.8314	11.6245	12.0019	11.8502	11.8909	11.9389	4	0.263862	-0.0740951	Q9UK73	FEM1B_HUMAN	FEM1B
10.7849	11.4947	10.8873	10.0361	10.9393	11.3199	2	0.263183	0.290549	P24941	CDK2_HUMAN	CDK2
12.0469	10.044	12.1612	12.0244	11.7228	11.8744	2	0.262785	-0.45651	Q9NZH8	IL36G_HUMAN	IL36G
14.3352	14.1963	14.3794	14.0666	14.4822	14.0678	2	0.262718	0.0980867	P30566	PUR8_HUMAN	ADSL
12.9896	12.7444	12.8553	12.8742	12.8721	13.0091	9	0.26232	-0.0553493	Q9UNN5	FAF1_HUMAN	FAF1
16.3433	16.3461	16.4265	16.3627	16.3851	16.2905	28	0.261444	0.0258929	P22314	UBA1_HUMAN	UBA1
14.459	14.8584	15.0013	14.8252	14.9123	14.9029	14	0.259319	-0.107205	Q9Y265	RUVB1_HUMAN	RUVBL1
12.1973	11.989	11.9709	12.0841	11.8978	11.9992	2	0.258373	0.0587079	P35250	RFC2_HUMAN	RFC2
10.9758	11.4003	11.4023	11.3866	11.1436	10.8312	2	0.257971	0.138992	Q8NI36	WDR36_HUMAN	WDR36
13.0629	9.9818	11.922	12.2793	10.3791	10.1166	2	0.257577	0.730553	P02452	CO1A1_HUMAN	COL1A1
11.5353	11.5979	11.3769	11.4367	11.4433	12.0304	2	0.255622	-0.133468	A6ZKI3	RTL8C_HUMAN	RTL8C
12.5423	11.9282	12.3376	9.99981	12.3824	12.7367	2	0.254694	0.563031	Q99941	ATF6B_HUMAN	ATF6B
13.0157	12.7246	13.0897	12.8639	12.6668	13.0118	2	0.254257	0.0958303	P61421	VA0D1_HUMAN	ATP6V0D1
13.1318	12.902	12.8246	13.0154	12.879	12.7244	3	0.254075	0.0798435	P14373	TRI27_HUMAN	TRIM27
12.6157	12.406	12.5374	12.2532	12.2643	12.723	5	0.253275	0.106205	O75419	CDC45_HUMAN	CDC45
12.1342	11.8518	11.7235	11.8972	11.9888	12.0738	2	0.251459	-0.0834379	Q9BYE7	PCGF6_HUMAN	PCGF6
11.1642	11.4012	11.2078	11.0257	11.5068	11.6083	2	0.250334	-0.122472	Q96I25	SPF45_HUMAN	RBM17
10.8675	10.2388	11.119	10.1694	11.0669	10.2571	2	0.24942	0.243969	P13796	PLSL_HUMAN	LCP1
13.2783	13.5296	13.2464	13.3431	13.3094	13.2191	8	0.248636	0.0608594	P50991	TCPD_HUMAN	CCT4
11.4887	11.5176	11.2472	11.621	11.3874	10.7052	2	0.247494	0.179994	Q9Y6A4	CFA20_HUMAN	CFAP20
14.4255	13.335	14.2455	14.6427	13.8878	14.2289	5	0.247239	-0.251167	P10599	THIO_HUMAN	TXN
10.3564	10.4609	10.5835	10.0956	10.2425	10.7012	3	0.245685	0.120467	P50748	KNTC1_HUMAN	KNTC1
12.1692	12.5345	12.3455	12.0909	12.4873	12.1728	2	0.245015	0.0994444	P14678;P63162	RSMB_HUMAN;RSMN_HUMAN	SNRPB;SNRPN
11.2478	10.9791	11.1349	10.4624	11.1219	11.2898	4	0.242866	0.162587	Q8N653	LZTR1_HUMAN	LZTR1
12.7522	12.0996	12.7398	13.2566	12.4942	12.4576	8	0.239653	-0.205588	P04792	HSPB1_HUMAN	HSPB1
10.6229	10.6353	10.6971	10.5322	11.247	10.5945	2	0.239155	-0.139481	Q96JH7	VCIP1_HUMAN	VCPIP1
14.4188	13.5318	14.442	14.6712	14.1497	14.1958	18	0.239002	-0.208023	P07355	ANXA2_HUMAN	ANXA2
11.4958	11.2689	11.2081	11.1705	11.1799	11.411	3	0.235413	0.0704743	Q9Y5Q8	TF3C5_HUMAN	GTF3C5
11.0936	10.8007	11.0312	10.8074	11.4625	11.0338	2	0.233807	-0.126053	P20936	RASA1_HUMAN	RASA1
10.0515	10.4632	9.90861	10.3255	10.3004	10.1163	2	0.233418	-0.106308	Q9BQE5	APOL2_HUMAN	APOL2
11.0956	11.0296	11.0403	11.0565	11.1257	11.042	4	0.232745	-0.0195284	Q9Y2A7	NCKP1_HUMAN	NCKAP1
13.0915	13.1675	13.0375	13.0914	13.2643	13.0691	6	0.232333	-0.042786	P53618	COPB_HUMAN	COPB1
11.2662	11.3108	11.3476	11.4635	11.5821	11.1252	3	0.231789	-0.0820678	Q9UJS0	CMC2_HUMAN	SLC25A13
12.2245	12.156	12.1615	11.9312	12.2742	12.1549	4	0.230768	0.0605523	Q12788	TBL3_HUMAN	TBL3
12.2536	12.5214	12.2929	11.7462	12.3916	12.4922	4	0.230606	0.145974	O76024	WFS1_HUMAN	WFS1
10.5765	10.4898	10.6989	10.9693	10.2453	10.043	2	0.230591	0.169191	P10253	LYAG_HUMAN	GAA
11.0637	10.7707	11.002	10.9329	11.317	10.8768	2	0.230576	-0.0967919	Q16181	SEPT7_HUMAN	SEPTIN7
11.9081	11.7318	11.8415	11.7418	11.9468	11.5893	2	0.229901	0.0678368	P23458	JAK1_HUMAN	JAK1
12.2719	12.0068	12.1362	11.9803	12.3252	12.362	2	0.229741	-0.0842085	Q14203	DCTN1_HUMAN	DCTN1
12.2883	12.1707	12.0553	12.1362	12.1798	12.068	5	0.22762	0.0434586	Q8WVX9	FACR1_HUMAN	FAR1
16.6417	14.531	17.6964	16.913	15.0041	14.9873	8	0.226982	0.654893	P05109	S10A8_HUMAN	S100A8
12.4454	12.6297	12.6793	12.4462	12.2672	12.7612	4	0.226619	0.0932515	P38919	IF4A3_HUMAN	EIF4A3
12.2276	12.3069	12.3097	12.5962	12.2778	12.1894	5	0.226058	-0.0730708	Q9Y5B9	SP16H_HUMAN	SUPT16H
11.939	12.0775	11.9472	12.2868	11.9854	11.9068	3	0.225873	-0.0717424	Q9Y2J4	AMOL2_HUMAN	AMOTL2
13.6398	13.3586	13.3729	13.2348	13.5372	13.3809	3	0.225032	0.072799	Q8IV08	PLD3_HUMAN	PLD3
12.3786	12.5319	12.1987	12.2338	12.2363	12.4368	2	0.224324	0.0674343	Q14738	2A5D_HUMAN	PPP2R5D
13.5448	13.5858	13.8292	13.7455	13.6953	13.6744	11	0.221509	-0.0517991	P34932	HSP74_HUMAN	HSPA4
10.9138	10.5034	10.9676	10.6845	10.8949	11.1413	2	0.221276	-0.111916	Q9H1Z9	TSN10_HUMAN	TSPAN10
12.4714	12.6069	12.6088	12.5033	12.5166	12.5803	2	0.220151	0.0289872	Q9UFF9	CNOT8_HUMAN	CNOT8
14.8615	13.7045	14.8184	14.8801	14.5679	14.5958	24	0.218571	-0.219819	Q08554	DSC1_HUMAN	DSC1
12.4878	12.4294	12.5507	12.5633	12.4424	12.3375	5	0.218436	0.0415392	P78347	GTF2I_HUMAN	GTF2I
11.2599	11.3415	11.1408	10.8737	11.2934	11.316	3	0.216568	0.086407	P49005	DPOD2_HUMAN	POLD2
11.9349	12.0342	11.9349	11.9033	11.9844	12.148	2	0.21559	-0.043937	Q9H0S4	DDX47_HUMAN	DDX47
12.3598	11.3726	12.9911	12.8042	12.1651	12.5977	4	0.215476	-0.281184	P01834	IGKC_HUMAN	IGKC
11.6533	11.7186	11.5492	12.001	11.6124	10.624	2	0.214429	0.227877	Q8NDZ6	T161B_HUMAN	TMEM161B
11.5117	11.8859	11.6973	11.97	11.5175	11.1956	3	0.213832	0.137246	Q14680	MELK_HUMAN	MELK
12.6558	12.3723	12.5712	12.4962	12.5594	12.7202	6	0.212793	-0.0588172	O15355	PPM1G_HUMAN	PPM1G
10.9919	10.6461	11.4224	11.2967	11.7312	10.6594	2	0.21107	-0.208937	P45973	CBX5_HUMAN	CBX5
11.1164	11.179	11.3635	11.035	11.4144	11.4594	2	0.210138	-0.0833346	P61247	RS3A_HUMAN	RPS3A
11.5741	10.9819	11.1043	11.1952	11.2154	11.6191	2	0.209966	-0.123137	P35240	MERL_HUMAN	NF2
12.5232	12.8451	12.8688	13.0192	12.6648	12.7993	3	0.209181	-0.0820786	P46063	RECQ1_HUMAN	RECQL
12.014	11.6383	11.5303	11.6528	12.1129	11.7446	2	0.208294	-0.109299	P33121	ACSL1_HUMAN	ACSL1
13.6185	13.1099	14.8168	14.1852	14.0209	14.1532	18	0.206334	-0.271383	P02788	TRFL_HUMAN	LTF
12.7416	12.415	12.2987	12.5565	12.7429	12.4164	2	0.206167	-0.0868502	Q06265	EXOS9_HUMAN	EXOSC9
12.5835	12.4855	12.4229	12.6939	12.6572	12.3369	8	0.206004	-0.0653623	O60716	CTND1_HUMAN	CTNND1
12.8946	12.6686	12.9587	12.7659	12.9397	12.6098	3	0.205024	0.0688356	P09661	RU2A_HUMAN	SNRPA1
13.3882	12.4913	13.1295	13.3835	13.5208	12.6908	6	0.203716	-0.195346	Q06830	PRDX1_HUMAN	PRDX1
12.2492	12.3979	12.1342	12.2206	12.2308	12.2094	5	0.202439	0.0401821	Q9Y679	AUP1_HUMAN	AUP1
11.202	11.946	11.2321	11.8405	15.0565	9.88116	7	0.201668	-0.799341	P0DPA2	VSIG8_HUMAN	VSIG8
11.9791	11.8078	11.6159	11.7598	11.6698	12.3405	3	0.200849	-0.122441	Q16850	CP51A_HUMAN	CYP51A1
13.1689	13.1802	13.3726	13.2144	13.2587	13.3764	4	0.200318	-0.0425838	Q9Y5K5	UCHL5_HUMAN	UCHL5
13.796	13.7228	13.817	13.8333	13.7988	13.567	3	0.198629	0.0456079	Q99536	VAT1_HUMAN	VAT1
9.90027	9.58698	10.1821	10.63	9.23244	10.5551	3	0.197621	-0.249404	Q9HCY8	S10AE_HUMAN	S100A14
13.1272	13.4171	13.1844	13.2729	13.3027	13.2902	13	0.197456	-0.0457354	P04843	RPN1_HUMAN	RPN1
13.1147	11.9684	12.642	12.8373	12.5833	12.83	3	0.196263	-0.175147	Q13510	ASAH1_HUMAN	ASAH1
11.9606	12.184	11.8321	12.1356	12.0702	11.9491	5	0.196129	-0.0594289	O14980	XPO1_HUMAN	XPO1
12.1825	10.3761	12.7799	12.6348	11.9876	11.8772	3	0.19552	-0.387016	P0DP23;P0DP24;P0DP25	CALM1_HUMAN;CALM2_HUMAN;CALM3_HUMAN	CALM1;CALM2;CALM3
12.2414	12.2145	12.3827	12.3997	12.2426	12.3023	5	0.195398	-0.0353228	Q92878	RAD50_HUMAN	RAD50
12.8131	13.1056	12.7543	12.9647	12.7637	12.7491	3	0.193726	0.0651382	P04844	RPN2_HUMAN	RPN2
15.5219	15.1359	15.1545	15.2855	15.3062	14.9687	2	0.193489	0.0839952	P84098	RL19_HUMAN	RPL19
12.0763	11.4079	12.0487	11.7565	11.7201	11.7293	2	0.190986	0.10902	P51688	SPHM_HUMAN	SGSH
12.6553	12.584	12.6059	12.7397	12.6068	12.3061	2	0.188973	0.0642125	E9PAV3;Q13765	NACAM_HUMAN;NACA_HUMAN	NACA
12.3876	12.7871	12.8442	12.7163	12.7545	12.7606	2	0.18765	-0.0708456	Q8N5G2	MACOI_HUMAN	MACO1
14.0094	13.6794	13.7329	13.7402	13.8294	13.69	3	0.187556	0.0540183	O14964	HGS_HUMAN	HGS
11.3513	10.635	10.7552	10.1567	14.5479	10.1915	4	0.185933	-0.718197	P06732	KCRM_HUMAN	CKM
10.8083	10.8125	10.8326	11.1422	10.9272	10.61	3	0.185878	-0.0753517	Q14980	NUMA1_HUMAN	NUMA1
12.0008	11.7396	11.357	11.5645	11.8102	12.0636	2	0.183593	-0.113671	Q8WXW3	PIBF1_HUMAN	PIBF1
14.485	12.4239	14.6294	14.3072	13.1347	12.8918	3	0.183126	0.401555	O95969	SG1D2_HUMAN	SCGB1D2
12.3796	12.0911	12.3684	12.4165	12.0593	12.6434	5	0.183038	-0.0933924	Q16610	ECM1_HUMAN	ECM1
11.595	11.5739	11.6045	11.5673	11.6295	11.5344	3	0.182871	0.014075	Q5SRE5	NU188_HUMAN	NUP188
10.6597	9.98954	11.1461	11.2234	10.6093	10.5377	3	0.182692	-0.191671	O14773	TPP1_HUMAN	TPP1
13.7579	13.6565	13.6265	13.7311	13.6306	13.7594	4	0.182616	-0.0267255	Q96G23	CERS2_HUMAN	CERS2
12.0759	12.3964	12.1786	11.7831	12.4076	12.1662	3	0.182181	0.0980202	Q5VYK3	ECM29_HUMAN	ECPAS
12.6756	12.8632	12.8522	12.7355	12.8454	12.704	3	0.181181	0.0353966	Q9NZ01	TECR_HUMAN	TECR
13.64	12.3716	14.3719	13.8166	12.944	12.6514	4	0.180957	0.323854	P01036	CYTS_HUMAN	CST4
12.032	12.0474	12.2376	12.2826	12.2739	11.9445	6	0.180195	-0.0613171	Q12906	ILF3_HUMAN	ILF3
12.4787	12.4749	12.4131	12.6512	12.518	12.3322	4	0.180067	-0.0449311	P55011	S12A2_HUMAN	SLC12A2
11.1429	10.9062	10.9649	11.3116	11.3288	10.6875	3	0.178682	-0.104686	P11413	G6PD_HUMAN	G6PD
11.4891	10.2643	12.0563	11.8278	11.0359	11.7744	4	0.178664	-0.276125	P05164	PERM_HUMAN	MPO
12.0576	11.9641	12.2092	11.4792	12.1102	12.2839	2	0.177698	0.119185	Q9UK61	TASOR_HUMAN	TASOR
10.5738	10.4892	10.6508	10.677	10.6119	10.517	2	0.176995	-0.030702	Q8IUF1;Q9BRT8	CBWD1_HUMAN;CBWD2_HUMAN	CBWD1;CBWD2
12.2659	12.1946	12.3433	12.2789	12.0645	12.3319	3	0.176133	0.0428705	P08754	GNAI3_HUMAN	GNAI3
13.1286	12.754	12.7649	12.8934	12.7996	12.7783	4	0.173777	0.0587447	Q9H3F6	BACD3_HUMAN	KCTD10
11.8038	11.9348	11.7721	11.8972	12.0461	11.7153	3	0.172943	-0.0492541	Q9NVH2	INT7_HUMAN	INTS7
11.6026	11.3039	11.5051	11.4583	11.5699	11.51	2	0.170336	-0.0422198	Q9UBU6	FA8A1_HUMAN	FAM8A1
11.4585	11.2765	11.2047	11.2504	11.2516	11.6398	10	0.169602	-0.0673431	P49815	TSC2_HUMAN	TSC2
12.4387	11.3169	13.1177	12.8314	11.4626	11.6685	9	0.169581	0.303563	P04745	AMY1_HUMAN	AMY1A
12.0825	11.7659	12.2228	11.9996	12.0704	12.1994	3	0.169579	-0.0661039	Q13620	CUL4B_HUMAN	CUL4B
11.9022	11.5953	11.7383	11.8204	11.6421	11.939	4	0.168535	-0.0552327	P13798	ACPH_HUMAN	APEH
11.0228	11.1536	11.0477	11.757	10.859	10.9874	2	0.168491	-0.126424	P30260	CDC27_HUMAN	CDC27
12.2021	11.817	12.0848	11.8083	12.0032	12.1013	4	0.168313	0.0636943	Q9UJW0	DCTN4_HUMAN	DCTN4
12.1949	12.0574	12.172	12.0932	12.2443	11.9648	3	0.168039	0.0406516	Q9UBN6	TR10D_HUMAN	TNFRSF10D
11.7675	12.0324	12.1436	11.9537	12.0534	12.095	4	0.167257	-0.0528498	Q10570	CPSF1_HUMAN	CPSF1
13.0567	13.107	13.1843	13.0291	13.1885	13.0473	11	0.16682	0.0276753	Q92621	NU205_HUMAN	NUP205
13.2136	12.8593	13.0639	13.1487	12.9288	12.8854	6	0.166642	0.0579453	P27694	RFA1_HUMAN	RPA1
11.2339	11.0067	11.5752	11.4038	11.4871	10.4226	2	0.166183	0.167388	Q9H7D7	WDR26_HUMAN	WDR26
13.7704	12.7198	14.8709	14.3298	14.0439	13.8305	2	0.166102	-0.281033	Q9UGM3	DMBT1_HUMAN	DMBT1
12.6181	12.6665	12.7501	12.1976	13.0026	12.5233	3	0.164886	0.103754	Q99614	TTC1_HUMAN	TTC1
11.6598	11.7643	11.926	11.1872	11.8826	11.9466	2	0.164065	0.111253	O95394	AGM1_HUMAN	PGM3
12.0613	12.3245	12.4018	12.1919	11.9416	12.427	2	0.163807	0.075737	Q9Y6B2	EID1_HUMAN	EID1
12.28	12.2944	12.3784	12.4627	12.2051	12.393	2	0.163672	-0.0360152	P48029	SC6A8_HUMAN	SLC6A8
14.7855	13.1801	15.2745	14.877	13.9854	13.3758	7	0.163545	0.333948	P06753	TPM3_HUMAN	TPM3
12.1749	11.8796	11.8704	11.8102	12.0302	11.9308	3	0.162596	0.0512524	Q96M89	CC138_HUMAN	CCDC138
11.4422	11.154	11.5258	11.1603	11.2555	11.5077	2	0.16249	0.066144	Q9BRX2	PELO_HUMAN	PELO
11.6819	11.76	11.9459	11.5763	12.0049	12.0206	2	0.162214	-0.071324	Q9ULX3	NOB1_HUMAN	NOB1
11.1815	10.999	11.2321	11.3422	11.0002	11.2293	4	0.161952	-0.0530148	O15397	IPO8_HUMAN	IPO8
11.9946	10.7136	12.5293	12.279	11.851	11.8117	4	0.157271	-0.234721	P69905	HBA_HUMAN	HBA1
13.3075	13.5473	13.7342	13.4707	13.5904	13.3507	5	0.156201	0.0590645	Q15366	PCBP2_HUMAN	PCBP2
11.9848	12.2831	12.6796	12.2034	12.5697	12.4592	2	0.155358	-0.0949319	Q14103	HNRPD_HUMAN	HNRNPD
13.3615	13.2508	13.176	13.1673	13.0715	13.4084	6	0.154679	0.0470692	P46977	STT3A_HUMAN	STT3A
12.982	13.2158	12.9717	12.8852	13.2968	13.1653	3	0.152576	-0.0593287	Q13501	SQSTM_HUMAN	SQSTM1
11.9403	12.1094	11.8379	11.8611	11.9402	12.2656	3	0.151964	-0.0598199	O43747	AP1G1_HUMAN	AP1G1
13.5345	13.4686	13.3367	13.4015	13.3395	13.5064	5	0.151576	0.0308126	Q12905	ILF2_HUMAN	ILF2
12.6062	12.3192	12.7179	12.5291	12.5189	12.7711	4	0.151299	-0.0586211	Q8TC12	RDH11_HUMAN	RDH11
12.8528	12.5812	12.8784	12.6241	12.7455	12.8096	2	0.151218	0.0444018	Q96AA3	RFT1_HUMAN	RFT1
12.0994	12.0728	12.172	12.0591	12.046	12.3735	2	0.150382	-0.0448116	Q9UNH6	SNX7_HUMAN	SNX7
11.3089	10.4465	11.2128	10.7272	11.3361	11.313	2	0.150055	-0.136014	Q12899	TRI26_HUMAN	TRIM26
11.9098	11.5983	11.803	12.083	11.4964	11.9742	2	0.149052	-0.0808328	Q8NB14	UBP38_HUMAN	USP38
12.6899	12.8599	12.5967	12.5453	12.9666	12.4162	4	0.147858	0.0727723	P15531	NDKA_HUMAN	NME1
11.0461	11.0532	11.0537	11.1389	11.1845	10.9249	2	0.14763	-0.0317659	Q9BTV4	TMM43_HUMAN	TMEM43
11.9387	12.9644	12.928	12.4883	12.5629	13.2787	2	0.147276	-0.166252	P35030	TRY3_HUMAN	PRSS3
16.5774	13.9014	17.4523	16.9917	14.8666	14.512	10	0.14665	0.520267	P06702	S10A9_HUMAN	S100A9
11.7756	11.5574	11.8099	11.6211	11.4828	11.8752	2	0.14528	0.0545537	P50579	MAP2_HUMAN	METAP2
11.2076	11.7965	11.6275	11.6281	11.2882	11.4803	3	0.144789	0.0783075	Q9H2U1	DHX36_HUMAN	DHX36
12.3594	12.4769	12.7819	12.5728	12.7811	12.45	2	0.144751	-0.0618712	Q96GQ5	RUS1_HUMAN	C16orf58
12.74	12.8492	12.8299	12.775	12.7209	13.0476	4	0.144634	-0.0415001	Q9UQ80	PA2G4_HUMAN	PA2G4
12.1173	11.9845	11.5882	12.1448	11.9498	11.812	2	0.144164	-0.072223	Q9NPD3	EXOS4_HUMAN	EXOSC4
11.4987	11.381	11.3802	10.8959	11.0354	11.9437	2	0.143941	0.128319	Q9ULK4	MED23_HUMAN	MED23
13.7897	13.136	14.1311	14.1635	13.9126	13.4072	4	0.143736	-0.142155	P47929	LEG7_HUMAN	LGALS7
13.6534	12.3276	13.9746	13.836	13.3923	13.3407	8	0.143676	-0.204446	O75223	GGCT_HUMAN	GGCT
11.3271	11.3237	11.8455	11.3138	11.2942	11.6477	2	0.143131	0.0802164	O60884	DNJA2_HUMAN	DNAJA2
16.7711	14.0407	16.9512	16.5709	15.1573	14.7811	6	0.142417	0.417898	P05090	APOD_HUMAN	APOD
12.4696	9.65189	12.8358	12.6764	11.8287	11.6653	3	0.142281	-0.404364	O60911	CATL2_HUMAN	CTSV
11.6819	11.768	12.0258	11.6235	12.2	11.8739	2	0.139177	-0.0738602	O95573	ACSL3_HUMAN	ACSL3
13.8388	13.8942	13.8345	13.8406	13.8819	13.814	28	0.138626	0.0103315	Q7Z6Z7	HUWE1_HUMAN	HUWE1
14.3028	14.3497	14.3685	14.2025	14.4471	14.4693	2	0.137551	-0.0326487	Q16186	ADRM1_HUMAN	ADRM1
11.7924	11.6803	11.9468	11.5648	12.209	11.3443	2	0.137049	0.100447	Q13283	G3BP1_HUMAN	G3BP1
17.1173	15.1864	17.6548	17.1074	15.9758	15.9426	17	0.136341	0.310867	P25311	ZA2G_HUMAN	AZGP1
13.856	11.8813	12.5378	12.6418	13.478	12.8558	4	0.13625	-0.23348	Q5T750	XP32_HUMAN	XP32
12.8398	12.0117	13.4282	12.8743	12.6199	13.2854	8	0.135263	-0.166613	P01833	PIGR_HUMAN	PIGR
12.5724	11.9832	12.7271	12.8219	12.5237	12.2446	13	0.134311	-0.102527	P18206	VINC_HUMAN	VCL
13.1782	13.0875	12.8458	13.3353	13.1916	12.1784	2	0.132029	0.135403	P46783	RS10_HUMAN	RPS10
12.6104	12.6734	12.6796	12.4769	12.5393	12.8291	3	0.130666	0.0393655	Q7Z4W1	DCXR_HUMAN	DCXR
14.9166	14.8596	14.7745	14.9046	14.8997	14.8028	22	0.13028	-0.0187728	P33993	MCM7_HUMAN	MCM7
11.9215	11.704	11.7339	11.7248	11.8933	11.6327	4	0.130164	0.0362206	Q8N7H5	PAF1_HUMAN	PAF1
11.0308	10.541	10.8496	10.3767	10.693	11.087	2	0.129426	0.0882184	O14715;Q99666	RGPD5_HUMAN;RGPD8_HUMAN	RGPD5;RGPD8
11.922	11.744	12.3071	12.1793	12.02	11.9619	3	0.129061	-0.0627286	P05556	ITB1_HUMAN	ITGB1
11.3739	11.412	11.4118	11.2306	11.4968	11.3881	7	0.128502	0.0274169	O00425	IF2B3_HUMAN	IGF2BP3
12.0501	12.3266	11.998	12.214	11.6711	12.2647	2	0.127527	0.0749855	P61160	ARP2_HUMAN	ACTR2
12.216	12.5929	12.6042	12.5511	12.6381	12.3783	3	0.126905	-0.0514784	Q15365	PCBP1_HUMAN	PCBP1
10.5857	10.4397	9.94482	10.6309	10.0461	10.0031	2	0.126381	0.0967086	Q9Y383	LC7L2_HUMAN	LUC7L2
12.4044	11.9771	12.0954	12.1933	12.086	12.0605	7	0.125075	0.045694	P28074	PSB5_HUMAN	PSMB5
11.9307	11.9002	12.3707	12.1023	12.1741	12.0831	3	0.124724	-0.0526625	Q9H3U1	UN45A_HUMAN	UNC45A
13.4185	11.768	14.0344	13.4805	12.5558	12.4297	3	0.121974	0.251639	P17900	SAP3_HUMAN	GM2A
12.3486	11.8996	12.1699	12.2916	12.128	12.1395	5	0.121861	-0.0469751	P51149	RAB7A_HUMAN	RAB7A
13.6351	12.0288	14.6596	14.3178	13.2298	13.5929	3	0.119641	-0.272335	P31025	LCN1_HUMAN	LCN1
11.7172	11.8787	11.9384	11.8366	11.6566	11.9382	3	0.118305	0.0342941	P49736	MCM2_HUMAN	MCM2
10.1616	9.98567	10.5326	9.82179	10.6011	10.5429	2	0.116221	-0.0952651	P11717	MPRI_HUMAN	IGF2R
12.263	12.2732	12.2645	12.134	12.1425	12.4306	3	0.116203	0.0311788	Q9H9T3	ELP3_HUMAN	ELP3
12.4787	12.4477	12.7435	12.5242	12.5428	12.5129	3	0.115517	0.0299708	Q13242	SRSF9_HUMAN	SRSF9
11.7961	11.9775	11.8378	11.7414	11.9418	12.0231	4	0.114751	-0.0316261	Q6YHU6	THADA_HUMAN	THADA
11.8263	11.9113	11.916	11.7776	11.9949	11.9497	4	0.114609	-0.0228338	Q96G74	OTUD5_HUMAN	OTUD5
13.6277	13.6963	13.5894	13.9133	13.6827	13.4474	3	0.113871	-0.0433343	P31943	HNRH1_HUMAN	HNRNPH1
12.1499	12.3119	12.1985	12.2669	12.3482	12.122	11	0.113796	-0.0256332	O75643	U520_HUMAN	SNRNP200
12.5623	12.2431	12.2656	12.2699	12.5435	12.3786	2	0.112364	-0.040302	Q15904	VAS1_HUMAN	ATP6AP1
13.9468	12.8696	15.4175	15.0575	13.492	12.7569	3	0.111678	0.309128	P07858	CATB_HUMAN	CTSB
11.7706	11.6484	11.7242	11.7501	11.8361	11.6227	5	0.110869	-0.0218948	Q15003	CND2_HUMAN	NCAPH
13.5409	13.3905	13.3608	13.2341	13.4351	13.5286	16	0.110148	0.0314315	P25205	MCM3_HUMAN	MCM3
11.961	11.8823	12.185	12.0255	11.8965	12.226	6	0.109294	-0.0398868	P11047	LAMC1_HUMAN	LAMC1
12.4355	12.2785	12.3994	12.3568	12.3299	12.3816	5	0.1092	0.0150245	O60216	RAD21_HUMAN	RAD21
11.2653	10.5588	11.5893	11.3205	11.1058	10.6603	2	0.109085	0.108946	P10619	PPGB_HUMAN	CTSA
12.7514	11.655	13.0175	12.7066	12.4244	12.6783	5	0.108862	-0.12845	Q9UI42	CBPA4_HUMAN	CPA4
11.4436	11.2569	11.3923	11.2328	11.2967	11.4798	7	0.108584	0.0278387	Q8TEV9	SMCR8_HUMAN	SMCR8
14.0755	13.8359	13.9076	13.9973	13.7442	14.2152	3	0.108009	-0.0459067	P25789	PSA4_HUMAN	PSMA4
13.3326	11.2966	13.8604	13.5004	12.1194	12.0552	2	0.107404	0.271544	Q15828	CYTM_HUMAN	CST6
14.3919	13.6719	14.8147	14.7301	14.3398	14.1427	5	0.107031	-0.111389	P01857	IGHG1_HUMAN	IGHG1
12.3134	12.1843	12.4717	12.3404	12.5366	12.2053	5	0.106724	-0.0376002	P49189	AL9A1_HUMAN	ALDH9A1
11.4517	11.6284	11.2381	11.4972	11.2694	11.7003	2	0.106466	-0.0495726	P42356	PI4KA_HUMAN	PI4KA
11.3971	9.50287	11.8168	11.9675	11.1181	10.3806	6	0.106443	-0.249807	P04279	SEMG1_HUMAN	SEMG1
12.2543	12.1105	12.2086	12.1213	12.0577	12.5306	3	0.106434	-0.0454709	O15439	MRP4_HUMAN	ABCC4
12.4026	12.3921	12.1052	11.7617	12.5516	12.3592	2	0.106382	0.0757863	Q6NXE6	ARMC6_HUMAN	ARMC6
13.1855	13.1227	13.0672	13.1198	13.2253	13.0792	12	0.106028	-0.0162745	Q9ULT8	HECD1_HUMAN	HECTD1
12.0438	11.99	11.639	12.0896	11.7954	11.9214	2	0.104964	-0.0445372	Q07666	KHDR1_HUMAN	KHDRBS1
11.4369	11.5156	11.3969	11.6072	11.4355	11.1997	2	0.104336	0.0356846	Q15043	S39AE_HUMAN	SLC39A14
12.5129	12.4467	12.7085	12.5111	12.3745	12.6801	6	0.103798	0.0341059	O75131	CPNE3_HUMAN	CPNE3
16.7644	16.5002	16.8378	16.9576	16.5439	16.4378	17	0.103636	0.0543639	P60709;P63261	ACTB_HUMAN;ACTG_HUMAN	ACTB;ACTG1
12.9587	9.9442	12.5652	13.0529	12.8844	10.5952	2	0.10346	-0.354822	Q8TEM1	PO210_HUMAN	NUP210
13.9176	13.6036	13.9488	13.6152	14.6403	13.5351	10	0.103221	-0.106858	P04075	ALDOA_HUMAN	ALDOA
13.7119	13.9401	13.6089	13.9029	13.7732	13.4402	2	0.102524	0.0481799	Q9NRR5	UBQL4_HUMAN	UBQLN4
13.3968	13.33	13.3427	13.3259	13.2089	13.4686	14	0.101929	0.0220725	A0AVT1	UBA6_HUMAN	UBA6
12.5026	12.5958	12.28	12.5446	12.3284	12.6114	4	0.0999999	-0.0353225	Q14697	GANAB_HUMAN	GANAB
13.4415	11.9249	13.7781	13.5423	12.7531	13.3623	9	0.0993099	-0.171097	Q8IW75	SPA12_HUMAN	SERPINA12
11.48	11.4879	11.5139	11.2807	11.8135	11.5158	2	0.0991924	-0.0427338	Q6P1M0	S27A4_HUMAN	SLC27A4
11.5524	11.431	11.3743	11.5448	11.1999	11.7521	4	0.0980633	-0.0463578	O75794	CD123_HUMAN	CDC123
12.3948	11.9864	12.0835	12.1655	12.0531	12.3728	3	0.097799	-0.0422401	Q9UHP3	UBP25_HUMAN	USP25
13.6569	13.5779	13.5174	13.6355	13.7692	13.4337	11	0.0975826	-0.0287488	Q9UNZ2	NSF1C_HUMAN	NSFL1C
12.8864	13.0088	12.8939	12.9928	12.9663	12.8732	15	0.0960016	-0.0144084	Q9Y262	EIF3L_HUMAN	EIF3L
11.8949	9.72721	12.4501	12.123	11.3515	11.2985	2	0.0957711	-0.233618	P25815	S100P_HUMAN	S100P
14.3665	14.5894	14.7792	14.5009	14.7034	14.6374	3	0.0953362	-0.0355523	Q92769	HDAC2_HUMAN	HDAC2
13.4072	12.9027	12.8604	13.1635	12.9811	12.8694	2	0.0952907	0.0520919	P48163	MAOX_HUMAN	ME1
15.2335	15.1959	15.1025	15.3769	15.1112	15.1199	4	0.0947811	-0.0253204	Q15843	NEDD8_HUMAN	NEDD8
12.379	12.5077	12.5676	12.6079	12.5256	12.388	2	0.0944258	-0.0224466	P39748	FEN1_HUMAN	FEN1
11.7397	11.4961	11.6498	11.431	11.6554	11.9255	3	0.0942619	-0.0421391	Q9Y617	SERC_HUMAN	PSAT1
11.4523	11.2279	11.2431	11.228	11.6957	11.1463	2	0.0939127	-0.0488764	O94906	PRP6_HUMAN	PRPF6
12.3791	9.61995	13.4127	12.9214	10.7209	10.7056	3	0.0937658	0.354614	Q9NP55	BPIA1_HUMAN	BPIFA1
13.2971	12.1843	13.2065	13.6933	12.6071	12.7692	2	0.0922814	-0.127242	P0DOY2;P0DOY3	IGLC2_HUMAN;IGLC3_HUMAN	IGLC2;IGLC3
10.2185	9.35569	9.61589	9.35576	8.749	10.6189	2	0.091214	0.155447	Q6PEV8	F199X_HUMAN	FAM199X
11.0182	10.6818	10.4372	11.006	10.9327	10.3939	3	0.0905845	-0.0651534	Q8WWK9	CKAP2_HUMAN	CKAP2
11.8563	11.5542	11.9081	11.7	12.0113	11.4606	2	0.0897196	0.0488923	P51148	RAB5C_HUMAN	RAB5C
10.6129	10.7682	11.01	10.7023	11.055	10.4801	2	0.0896133	0.051225	P62333	PRS10_HUMAN	PSMC6
13.2558	12.2051	14.0844	13.3839	13.5496	12.0904	2	0.0865019	0.173825	P27482	CALL3_HUMAN	CALML3
11.8652	11.7771	11.5417	11.5654	11.8194	11.9009	2	0.0860248	-0.0338933	Q9P289	STK26_HUMAN	STK26
14.4732	14.7073	14.7555	14.7327	14.7497	14.5345	5	0.0860122	-0.0269721	P10412;P16402;P16403	H12_HUMAN;H13_HUMAN;H14_HUMAN	H1-2;H1-3;H1-4
11.7473	11.9439	11.8728	12.0505	11.8182	11.7704	3	0.0853694	-0.025013	Q9BT22	ALG1_HUMAN	ALG1
11.99	11.8984	11.7095	11.9994	11.5677	12.1719	4	0.0842676	-0.0470467	Q92624	APBP2_HUMAN	APPBP2
12.6773	12.7719	12.6448	12.6418	12.7501	12.6664	4	0.0839588	0.0119273	Q96F44	TRI11_HUMAN	TRIM11
10.0224	9.69018	10.3071	9.66759	10.4171	10.1356	2	0.0839224	-0.0668529	O14531	DPYL4_HUMAN	DPYSL4
12.4091	12.2472	12.2523	12.5033	12.155	12.3301	4	0.0827106	-0.0265872	Q96IV0	NGLY1_HUMAN	NGLY1
13.0151	12.8879	12.8031	12.8627	13.1196	12.8034	5	0.08155	-0.0265293	P61254	RL26_HUMAN	RPL26
11.7653	11.0069	12.2597	11.5968	11.2851	11.8732	2	0.0810631	0.0922635	Q16769	QPCT_HUMAN	QPCT
15.2236	14.2654	15.4754	15.5079	14.8383	14.9083	12	0.0802293	-0.0967172	P29508	SPB3_HUMAN	SERPINB3
13.1477	12.9488	12.9851	13.0983	13.2349	12.8377	2	0.0798054	-0.0297686	P35268	RL22_HUMAN	RPL22
13.3934	13.5008	13.5678	13.4288	13.4961	13.5002	7	0.0779137	0.0123482	P46777	RL5_HUMAN	RPL5
10.9483	10.989	11.5505	11.724	12.053	10.1224	2	0.0769653	-0.137158	P12532	KCRU_HUMAN	CKMT1A
11.4454	8.8975	9.03473	9.65596	9.93822	10.3379	2	0.0764324	-0.184835	Q14315	FLNC_HUMAN	FLNC
12.6531	13.0045	12.9407	13.1097	12.8327	12.7533	3	0.0746683	-0.032485	P52209	6PGD_HUMAN	PGD
11.6574	11.6974	11.5383	11.5658	11.5313	11.8709	2	0.0742249	-0.0249503	O43683	BUB1_HUMAN	BUB1
11.2813	10.7834	11.0054	11.0792	10.668	11.1874	2	0.0741279	0.0451733	P62277	RS13_HUMAN	RPS13
11.4268	10.4282	12.2184	11.7786	10.6085	11.3038	3	0.0721353	0.127507	P01011	AACT_HUMAN	SERPINA3
13.7734	13.4736	13.7422	13.4497	13.8106	13.8226	4	0.070343	-0.0311629	Q9Y6W3	CAN7_HUMAN	CAPN7
11.7788	11.7137	11.9066	11.8883	11.9055	11.5226	6	0.0702842	0.0275469	Q8TEQ6	GEMI5_HUMAN	GEMIN5
11.924	11.7018	11.4739	11.4893	11.7701	11.7455	2	0.0700936	0.0316483	Q04726	TLE3_HUMAN	TLE3
11.9016	11.4877	11.8205	11.9844	11.58	11.7459	2	0.0677376	-0.0335039	P20042	IF2B_HUMAN	EIF2S2
12.4125	12.8013	12.7365	12.7834	12.6243	12.6189	5	0.0672659	-0.0254113	Q7Z569	BRAP_HUMAN	BRAP
11.4655	10.9321	11.175	11.105	11.4959	11.0891	2	0.0670339	-0.0391337	P50454	SERPH_HUMAN	SERPINH1
10.9563	11.2043	11.4363	10.8833	10.9069	11.644	2	0.0661815	0.0542278	Q13509	TBB3_HUMAN	TUBB3
11.925	11.8832	12.0031	11.9787	11.9659	11.8344	2	0.0646375	0.0107689	Q9UNM6	PSD13_HUMAN	PSMD13
12.2487	11.7798	11.8936	12.1706	12.1652	11.4322	3	0.0630517	0.0513347	P62266	RS23_HUMAN	RPS23
11.0264	11.0038	10.5605	10.9581	10.9406	10.5888	2	0.0617017	0.0344095	O76003	GLRX3_HUMAN	GLRX3
16.1709	14.4254	16.8809	16.4022	15.2719	15.3733	5	0.0610599	0.143267	P61626	LYSC_HUMAN	LYZ
14.7633	13.3969	15.2383	14.815	13.9971	14.2717	12	0.0604273	0.104918	P31944	CASPE_HUMAN	CASP14
11.8417	11.9897	11.7601	12.0105	11.7603	11.8723	2	0.0603652	-0.0171935	Q5TA45	INT11_HUMAN	INTS11
12.534	12.869	13.1127	12.8129	12.7885	12.8276	3	0.0596318	0.0289392	Q01105	SET_HUMAN	SET
11.3075	11.6575	11.7228	11.5388	11.3185	11.9456	3	0.0591381	-0.038324	Q9UHC7	MKRN1_HUMAN	MKRN1
11.0913	11.3636	11.3379	11.0437	11.0904	11.5628	2	0.059117	0.03195	Q16537	2A5E_HUMAN	PPP2R5E
11.456	11.2344	11.7323	12.3381	11.1018	10.725	2	0.0585419	0.0859305	P42858	HD_HUMAN	HTT
13.117	12.9434	12.9446	12.936	13.0534	12.9822	14	0.0573489	0.0111189	Q03252	LMNB2_HUMAN	LMNB2
10.7272	10.3538	10.9035	10.7585	10.3681	10.9775	3	0.0572274	-0.0398769	Q12768	WASC5_HUMAN	WASHC5
13.3958	13.2276	13.4056	13.4211	13.4377	13.2153	6	0.05676	-0.015104	P42167	LAP2B_HUMAN	TMPO
12.5457	12.5398	12.3742	12.5905	12.4528	12.3748	2	0.0567061	0.0138645	Q7Z4L5	TT21B_HUMAN	TTC21B
11.6439	11.6734	12.0541	11.5395	11.957	11.9698	5	0.0564369	-0.0316095	Q6PJT7	ZC3HE_HUMAN	ZC3H14
11.3857	11.2532	11.2658	11.6601	11.9273	10.0277	3	0.0559764	0.0964956	P20073	ANXA7_HUMAN	ANXA7
13.6233	13.7284	13.6529	13.7338	13.713	13.5851	12	0.055826	-0.0090634	Q99832	TCPH_HUMAN	CCT7
12.2412	11.8966	12.0318	11.851	12.1647	12.2275	2	0.0551484	-0.0245625	Q9BSJ2	GCP2_HUMAN	TUBGCP2
11.4501	11.4069	11.5076	11.7714	11.4254	11.2412	5	0.0533443	-0.024491	P46940	IQGA1_HUMAN	IQGAP1
12.2632	12.0946	12.1365	12.1371	12.3384	12.0634	5	0.0531517	-0.0149024	Q7L2E3	DHX30_HUMAN	DHX30
11.5614	11.1862	11.1876	11.1516	11.2864	11.4299	3	0.0519526	0.0224247	Q02880	TOP2B_HUMAN	TOP2B
12.1791	12.188	12.0421	12.2041	12.1713	12.0626	2	0.0517321	-0.00958284	Q96KE9	BTBD6_HUMAN	BTBD6
12.7623	10.9691	13.4075	13.3493	12.0279	12.1388	5	0.0512394	-0.125715	Q96DA0	ZG16B_HUMAN	ZG16B
12.2458	12.1416	12.0128	12.0882	12.4219	11.8065	5	0.0503262	0.0278714	Q9BXW9	FACD2_HUMAN	FANCD2
11.7575	11.6537	11.6725	11.6813	12.3179	10.9066	2	0.0497131	0.0592855	P62937	PPIA_HUMAN	PPIA
10.1615	10.2458	10.3507	9.88052	10.5465	10.4226	2	0.04947	-0.0305201	Q9H6Y7	RN167_HUMAN	RNF167
14.7229	15.1125	15.3739	14.9746	15.1927	15.1247	7	0.0472423	-0.0275695	P07437	TBB5_HUMAN	TUBB
11.9005	11.9183	11.6657	11.9621	11.8557	11.6138	5	0.0458788	0.0176195	Q9Y450	HBS1L_HUMAN	HBS1L
12.0705	11.6229	11.6665	11.5755	12.1712	11.7042	2	0.0449783	-0.0303262	Q7Z4F1	LRP10_HUMAN	LRP10
11.5225	11.834	11.9512	11.5569	11.8011	11.8865	2	0.0443788	0.0210059	Q99661	KIF2C_HUMAN	KIF2C
19.5777	16.8282	19.903	20.2185	18.6755	17.8746	6	0.0438199	-0.153241	P81605	DCD_HUMAN	DCD
11.8295	12.1507	12.2562	12.0616	12.1937	11.9236	4	0.0436246	0.0191984	Q9Y5Q9	TF3C3_HUMAN	GTF3C3
10.3706	10.2008	10.7827	10.5619	10.9158	9.99797	2	0.0433997	-0.0404876	Q9NPF5	DMAP1_HUMAN	DMAP1
11.5466	11.5732	11.6268	11.5313	11.7047	11.5342	3	0.0432483	-0.00785796	P41091	IF2G_HUMAN	EIF2S3
13.0296	11.5227	13.2518	13.3868	12.4156	12.2449	3	0.042551	-0.0810474	P10909	CLUS_HUMAN	CLU
12.4639	12.3751	12.2137	12.2593	12.4172	12.3445	3	0.0418323	0.0105995	P67809	YBOX1_HUMAN	YBX1
12.3165	12.2779	12.3974	12.2338	12.295	12.4381	4	0.0403166	0.00829824	Q8N3C0	ASCC3_HUMAN	ASCC3
12.6711	12.6476	12.6102	12.4567	12.8165	12.6187	2	0.0397469	0.0123428	O60502	OGA_HUMAN	OGA
11.0438	10.4434	10.2805	11.0618	10.7937	9.75111	3	0.0394693	0.053695	Q5VVQ6	OTU1_HUMAN	YOD1
10.9759	10.7018	10.935	11.2375	9.92098	11.2952	5	0.0394356	0.0530192	Q9H0E2	TOLIP_HUMAN	TOLLIP
13.5899	12.2973	14.2988	13.8595	13.1945	13.3445	6	0.0388252	-0.0708386	P68871	HBB_HUMAN	HBB
12.0151	10.7953	12.2271	11.7412	11.3315	11.8067	6	0.0380241	0.0527004	Q92820	GGH_HUMAN	GGH
11.5956	10.9922	11.3598	11.1192	11.3475	11.5528	3	0.037752	-0.0240011	Q15018	ABRX2_HUMAN	ABRAXAS2
11.3318	11.2308	11.3456	11.7242	11.2256	10.8761	2	0.03743	0.0274537	Q9NPH2	INO1_HUMAN	ISYNA1
12.2022	11.9684	12.1044	12.2761	12.0993	11.8535	3	0.0372509	0.0153863	O95271	TNKS1_HUMAN	TNKS
11.0192	10.5627	11.2948	11.6072	10.857	10.2692	2	0.0366025	0.0477641	P30740	ILEU_HUMAN	SERPINB1
11.8565	11.7981	12.1239	12.128	12.4381	11.3176	4	0.0339608	-0.035052	P63104	1433Z_HUMAN	YWHAZ
12.9434	12.6636	12.6502	12.9281	12.4967	12.8821	5	0.0334912	-0.0165482	P25786	PSA1_HUMAN	PSMA1
10.9668	11.1044	10.7523	10.7246	10.7886	11.3784	3	0.033019	-0.022687	Q14674	ESPL1_HUMAN	ESPL1
11.5442	11.381	11.857	11.6447	11.5258	11.6528	3	0.0317778	-0.0137202	Q9UGI0	ZRAN1_HUMAN	ZRANB1
13.1174	12.374	13.0799	13.0618	12.8377	12.7449	15	0.031685	-0.0243845	Q8WVV4	POF1B_HUMAN	POF1B
12.546	12.3796	12.2571	12.9031	12.0561	12.298	2	0.0315084	-0.0248137	Q99523	SORT_HUMAN	SORT1
12.2538	12.1064	12.253	12.3227	12.1999	12.0675	9	0.0292475	0.00769456	P55786	PSA_HUMAN	NPEPPS
11.8368	11.7062	10.4056	11.9898	12.2984	9.88672	2	0.0286562	-0.0754442	Q8N257	H2B3B_HUMAN	H2BU1
15.6487	12.9447	16.1924	15.4912	14.4905	14.544	7	0.0275775	0.086716	P12273	PIP_HUMAN	PIP
12.31	12.223	12.6403	12.5267	12.5114	12.0904	5	0.0261158	0.0149031	Q14149	MORC3_HUMAN	MORC3
11.3734	10.8297	10.7934	10.3233	10.9111	11.874	2	0.0255134	-0.037274	P05166	PCCB_HUMAN	PCCB
11.6771	10.4425	9.80247	11.4446	9.68491	10.9639	2	0.0251439	-0.0571082	P07476	INVO_HUMAN	IVL
11.3522	11.3171	11.5676	11.0875	11.4176	11.6888	2	0.0250929	0.0142886	Q9NXH9	TRM1_HUMAN	TRMT1
12.3636	12.115	12.2526	12.3689	12.3815	11.9451	2	0.0248068	0.0118882	Q15061	WDR43_HUMAN	WDR43
9.07436	8.94086	8.55223	9.15934	9.103	8.22999	2	0.0247105	0.02504	P34949	MPI_HUMAN	MPI
11.0986	11.2271	10.0381	11.2602	11.211	9.75601	2	0.0245347	0.0455157	O60231	DHX16_HUMAN	DHX16
12.4164	11.9272	12.1254	12.1466	12.0981	12.1925	2	0.0245231	0.0106014	Q49A26	GLYR1_HUMAN	GLYR1
13.4613	10.363	14.2305	13.6433	12.2909	12.3914	3	0.0239725	-0.0902828	Q9GZZ8	LACRT_HUMAN	LACRT
15.7962	15.7895	15.8215	15.7493	15.7177	15.9263	3	0.0235927	0.00463231	P35613	BASI_HUMAN	BSG
11.1215	11.271	11.2657	11.8433	11.9631	9.69686	2	0.0233795	0.051616	O75608	LYPA1_HUMAN	LYPLA1
14.8453	13.2421	15.1882	14.8036	13.9872	14.3539	8	0.0226171	0.0436532	P07339	CATD_HUMAN	CTSD
11.8789	12.0831	11.757	11.9045	11.7957	12.043	2	0.0225715	-0.0080452	P48509	CD151_HUMAN	CD151
12.0351	12.0502	12.0516	12.1978	12.0076	11.916	7	0.0207994	0.00518831	Q6W2J9	BCOR_HUMAN	BCOR
10.9275	10.5702	10.8602	10.9605	10.8301	10.5378	2	0.019806	0.00988833	Q7Z434	MAVS_HUMAN	MAVS
13.5273	13.5497	13.5704	13.4301	13.6239	13.583	7	0.0193197	0.00349998	O43175	SERA_HUMAN	PHGDH
12.1927	12.1762	12.3874	12.3103	12.2226	12.2112	2	0.0181029	0.00406837	O94952	FBX21_HUMAN	FBXO21
11.9314	11.5705	11.9995	11.8389	11.6688	11.9704	2	0.0162267	0.0077877	Q13190	STX5_HUMAN	STX5
12.616	11.2537	13.2288	12.8517	12.1751	11.9819	3	0.0154869	0.0299295	P00441	SODC_HUMAN	SOD1
11.1869	10.905	10.8571	10.9671	10.6629	11.2913	2	0.0146304	0.00921631	P06756	ITAV_HUMAN	ITGAV
12.0662	12.0015	12.18	12.052	11.9701	12.2145	4	0.01367	0.00366815	P60660	MYL6_HUMAN	MYL6
11.0053	10.8417	11.4097	10.8481	11.167	11.2184	2	0.0124574	0.00772063	Q96T58	MINT_HUMAN	SPEN
12.3972	12.2988	12.2968	12.2517	12.3531	12.3939	8	0.0120982	-0.00196807	Q93008	USP9X_HUMAN	USP9X
12.0592	11.9391	12.0948	11.9046	12.1315	12.0484	4	0.0116793	0.00287755	P39656	OST48_HUMAN	DDOST
12.8279	13.1081	13.2965	13.1133	13.0387	13.0661	4	0.0114688	0.00479221	Q9UHR5	S30BP_HUMAN	SAP30BP
11.8064	11.2222	11.6024	11.3769	11.3416	11.9381	2	0.0109221	-0.00854937	Q9UKK9	NUDT5_HUMAN	NUDT5
12.0354	11.9516	11.3974	11.9141	11.9031	11.588	2	0.0100503	-0.00692304	Q9Y320	TMX2_HUMAN	TMX2
16.2969	14.6015	16.3284	16.2908	15.4752	15.5144	8	0.00936665	-0.0179043	P31151	S10A7_HUMAN	S100A7
12.3494	12.4385	12.3046	12.5103	12.4949	12.0751	5	0.00907087	0.00407728	P49591	SYSC_HUMAN	SARS1
13.2783	13.2661	13.3336	13.4583	13.3629	13.0485	11	0.00713723	0.00272814	P20700	LMNB1_HUMAN	LMNB1
15.3396	14.1431	15.7229	15.3767	14.7813	15.0799	8	0.00699212	-0.0107727	P01040	CYTA_HUMAN	CSTA
11.2443	10.6102	11.4765	11.5708	10.8331	10.9478	6	0.00653179	-0.00688203	P05120	PAI2_HUMAN	SERPINB2
12.466	12.5329	12.6264	12.4964	12.6766	12.4476	5	0.00615886	0.00157197	P62249	RS16_HUMAN	RPS16
11.9588	11.3189	11.5865	11.3976	11.4253	12.0272	2	0.00554834	0.0046854	Q96CW1	AP2M1_HUMAN	AP2M1
12.8724	12.7739	12.9058	12.7686	12.7394	13.0488	5	0.00485368	-0.00157515	Q9Y5A7	NUB1_HUMAN	NUB1
11.6601	11.5095	11.4808	11.8147	11.6624	11.1643	5	0.00478036	0.0029796	Q9Y263	PLAP_HUMAN	PLAA
13.575	13.6071	13.9562	14.002	13.5664	13.578	11	0.00471885	-0.00271257	P06733	ENOA_HUMAN	ENO1
12.5609	12.4112	12.534	12.5217	12.2514	12.7391	4	0.00442418	-0.00200558	P49721	PSB2_HUMAN	PSMB2
12.1662	12.2041	12.0995	12.3126	12.0078	12.1531	3	0.00421372	-0.00119972	O43463	SUV91_HUMAN	SUV39H1
11.6191	11.3377	11.377	11.3902	11.5828	11.3573	2	0.0033525	0.0011549	Q96L50	LLR1_HUMAN	LRR1
13.5694	13.4961	13.4094	13.5288	13.5214	13.4258	7	0.00206426	-0.000359853	P41252	SYIC_HUMAN	IARS1
10.6175	10.5593	10.6335	10.7352	10.1762	10.895	3	0.00195103	0.00130939	P18850	ATF6A_HUMAN	ATF6
12.3534	11.7086	12.7162	12.483	11.9658	12.3235	6	0.00192973	0.00196234	P06396	GELS_HUMAN	GSN
11.0364	10.877	10.6037	10.9474	10.9078	10.6645	2	0.00187301	-0.00088501	Q14558	KPRA_HUMAN	PRPSAP1
10.2327	10.9272	10.2999	10.7214	11.166	9.56594	2	0.00134063	0.00216007	P50402	EMD_HUMAN	EMD
13.0646	12.5586	12.7008	12.4098	12.6034	13.3136	3	0.000985606	-0.000946999	P28066	PSA5_HUMAN	PSMA5
13.662	13.3665	13.4391	13.526	13.6463	13.2963	6	0.000819546	-0.000341415	P54578	UBP14_HUMAN	USP14

## Sheet: GO CRBN_BTZ_vs_CRBN_BTZ_POM
source	term_name	term_id	highlighted	adjusted_p_value	negative_log10_of_adjusted_p_value	term_size	query_size	intersection_size	effective_domain_size	intersections
GO:MF	RNA binding	GO:0003723	true	2.41856e-19	18.6164	3113	129	67	20139	HSP90B1,CSDE1,ZC3H11A,MYH9,CLTC,CKAP4,TRAP1,EEF2,MAP4,NAA15,CDC5L,FLNA,EIF5,NCL,SPTBN1,PDIA3,DDX3X,DDX21,ZC3HAV1,EPRS1,RPS20,RPS25,NONO,ELAVL1,TCP1,ATP5F1A,FUBP1,RPS6,RPS9,HNRNPM,TARS1,MTDH,UBE2O,HSPD1,HDLBP,SND1,AHNAK,RBM14,DDX17,KHSRP,CLUH,HSPA9,LARP1,YARS1,VCP,IPO5,SFPQ,TCERG1,HNRNPL,HNRNPK,RPL31,MKI67,MYH10,LRRC59,CALR,TRIM28,SF3A1,EIF3D,TOP1,LRPPRC,RPL13A,KTN1,EIF4B,HSP90AB1,NOP2,UTP4,P4HB
GO:MF	heterocyclic compound binding	GO:1901363	false	4.67161e-19	18.3305	7455	129	101	20139	PCCA,HSP90B1,H2AZ1,CSDE1,ZC3H11A,PC,MYH9,PCNA,CLTC,SETDB1,CKAP4,TRAP1,ACACA,CHD4,SMARCA5,EEF2,MAP4,NAA15,CDC5L,TOX4,FLNA,EIF5,NCL,SPTBN1,PDIA3,DDX3X,DDX21,ACACB,NSF,ZC3HAV1,EPRS1,GATAD2B,RPS20,HLCS,CTPS1,RPS25,CCT8,MCCC1,NONO,GARS1,GOT1,ELAVL1,TCP1,ATP5F1A,FUBP1,RPS6,RPS9,HNRNPM,TARS1,MTDH,UBE2O,CAD,H2BC12,HSPD1,HDLBP,KIF5B,SND1,AHNAK,RBM14,DDX17,KHSRP,CLUH,RAD23B,HSPA9,LARP1,ANXA6,YARS1,VCP,IPO5…
GO:MF	organic cyclic compound binding	GO:0097159	false	1.04942e-18	17.9791	7526	129	101	20139	PCCA,HSP90B1,H2AZ1,CSDE1,ZC3H11A,PC,MYH9,PCNA,CLTC,SETDB1,CKAP4,TRAP1,ACACA,CHD4,SMARCA5,EEF2,MAP4,NAA15,CDC5L,TOX4,FLNA,EIF5,NCL,SPTBN1,PDIA3,DDX3X,DDX21,ACACB,NSF,ZC3HAV1,EPRS1,GATAD2B,RPS20,HLCS,CTPS1,RPS25,CCT8,MCCC1,NONO,GARS1,GOT1,ELAVL1,TCP1,ATP5F1A,FUBP1,RPS6,RPS9,HNRNPM,TARS1,MTDH,UBE2O,CAD,H2BC12,HSPD1,HDLBP,KIF5B,SND1,AHNAK,RBM14,DDX17,KHSRP,CLUH,RAD23B,HSPA9,LARP1,ANXA6,YARS1,VCP,IPO5…
GO:MF	cadherin binding	GO:0045296	true	4.46627e-17	16.3501	335	129	25	20139	MYH9,CTTN,AFDN,EEF2,FLNA,EIF5,SPTBN1,DDX3X,ZC3HAV1,TLN1,CCT8,CD2AP,HDLBP,KIF5B,SND1,AHNAK,EPS15,LARP1,HNRNPK,LRRC59,MYO1B,KTN1,HSPA5,HSP90AB1,STAT1
GO:MF	nucleic acid binding	GO:0003676	false	1.3294e-14	13.8763	5480	129	81	20139	HSP90B1,H2AZ1,CSDE1,ZC3H11A,MYH9,PCNA,CLTC,SETDB1,CKAP4,TRAP1,CHD4,SMARCA5,EEF2,MAP4,NAA15,CDC5L,TOX4,FLNA,EIF5,NCL,SPTBN1,PDIA3,DDX3X,DDX21,ZC3HAV1,EPRS1,GATAD2B,RPS20,RPS25,NONO,ELAVL1,TCP1,ATP5F1A,FUBP1,RPS6,RPS9,HNRNPM,TARS1,MTDH,UBE2O,H2BC12,HSPD1,HDLBP,SND1,AHNAK,RBM14,DDX17,KHSRP,CLUH,RAD23B,HSPA9,LARP1,YARS1,VCP,IPO5,SFPQ,TCERG1,HNRNPL,HNRNPK,RPL31,MKI67,MYH10,EIF6,LRRC59,CALR,MCM5,TRIM28…
GO:MF	cell adhesion molecule binding	GO:0050839	false	8.55201e-14	13.0679	559	129	27	20139	MYH9,CTTN,AFDN,EEF2,FLNA,EIF5,SPTBN1,DDX3X,ZC3HAV1,TLN1,CCT8,CD2AP,HDLBP,KIF5B,SND1,AHNAK,EPS15,LARP1,HNRNPK,LRRC59,CALR,MYO1B,KTN1,HSPA5,HSP90AB1,P4HB,STAT1
GO:MF	ATP binding	GO:0005524	true	3.50598e-11	10.4552	1495	129	38	20139	PCCA,HSP90B1,PC,MYH9,TRAP1,ACACA,CHD4,SMARCA5,DDX3X,DDX21,ACACB,NSF,EPRS1,HLCS,CTPS1,CCT8,MCCC1,GARS1,TCP1,ATP5F1A,TARS1,UBE2O,CAD,HSPD1,KIF5B,DDX17,HSPA9,YARS1,VCP,MKI67,MYH10,MCM5,ACSL4,TOP1,MYO1B,HSPA5,HSP90AB1,MTHFD1
GO:MF	protein-containing complex binding	GO:0044877	true	4.95348e-11	10.3051	1761	129	41	20139	H2AZ1,MYH9,PCNA,AFDN,SETDB1,CHD4,SMARCA5,EEF2,NAA15,TOX4,EPB41,FLNA,SPTBN1,DDX3X,NSF,NASP,TLN1,GATAD2B,NONO,HSPD1,KIF5B,SND1,DDX17,RAD23B,LARP1,ANXA6,VCP,SFPQ,MYH10,EIF6,CALR,TRIM28,PLS3,CUL2,TOP1,MYO1B,ASXL2,HSPA5,HSP90AB1,P4HB,STAT1
GO:MF	purine ribonucleoside triphosphate binding	GO:0035639	false	5.12162e-11	10.2906	1849	129	42	20139	PCCA,HSP90B1,PC,MYH9,TRAP1,ACACA,CHD4,SMARCA5,EEF2,EIF5,DDX3X,DDX21,ACACB,NSF,EPRS1,HLCS,CTPS1,CCT8,MCCC1,GARS1,TCP1,ATP5F1A,TARS1,UBE2O,CAD,HSPD1,KIF5B,DDX17,HSPA9,ANXA6,YARS1,VCP,MKI67,MYH10,MCM5,ACSL4,ARL2,TOP1,MYO1B,HSPA5,HSP90AB1,MTHFD1
GO:MF	adenyl ribonucleotide binding	GO:0032559	false	1.22311e-10	9.91253	1556	129	38	20139	PCCA,HSP90B1,PC,MYH9,TRAP1,ACACA,CHD4,SMARCA5,DDX3X,DDX21,ACACB,NSF,EPRS1,HLCS,CTPS1,CCT8,MCCC1,GARS1,TCP1,ATP5F1A,TARS1,UBE2O,CAD,HSPD1,KIF5B,DDX17,HSPA9,YARS1,VCP,MKI67,MYH10,MCM5,ACSL4,TOP1,MYO1B,HSPA5,HSP90AB1,MTHFD1
GO:MF	purine ribonucleotide binding	GO:0032555	false	1.70313e-10	9.76875	1916	129	42	20139	PCCA,HSP90B1,PC,MYH9,TRAP1,ACACA,CHD4,SMARCA5,EEF2,EIF5,DDX3X,DDX21,ACACB,NSF,EPRS1,HLCS,CTPS1,CCT8,MCCC1,GARS1,TCP1,ATP5F1A,TARS1,UBE2O,CAD,HSPD1,KIF5B,DDX17,HSPA9,ANXA6,YARS1,VCP,MKI67,MYH10,MCM5,ACSL4,ARL2,TOP1,MYO1B,HSPA5,HSP90AB1,MTHFD1
GO:MF	ribonucleotide binding	GO:0032553	false	2.29031e-10	9.64011	1933	129	42	20139	PCCA,HSP90B1,PC,MYH9,TRAP1,ACACA,CHD4,SMARCA5,EEF2,EIF5,DDX3X,DDX21,ACACB,NSF,EPRS1,HLCS,CTPS1,CCT8,MCCC1,GARS1,TCP1,ATP5F1A,TARS1,UBE2O,CAD,HSPD1,KIF5B,DDX17,HSPA9,ANXA6,YARS1,VCP,MKI67,MYH10,MCM5,ACSL4,ARL2,TOP1,MYO1B,HSPA5,HSP90AB1,MTHFD1
GO:MF	ligase activity	GO:0016874	true	2.48143e-10	9.6053	177	129	15	20139	PCCA,PC,ACACA,ACACB,EPRS1,HLCS,CTPS1,MCCC1,GARS1,ATP5F1A,TARS1,CAD,YARS1,ACSL4,MTHFD1
GO:MF	nucleotide binding	GO:0000166	false	6.79717e-10	9.16767	2182	129	44	20139	PCCA,HSP90B1,PC,MYH9,TRAP1,ACACA,CHD4,SMARCA5,EEF2,EIF5,DDX3X,DDX21,ACACB,NSF,EPRS1,HLCS,CTPS1,CCT8,MCCC1,GARS1,TCP1,ATP5F1A,TARS1,UBE2O,CAD,HSPD1,KIF5B,DDX17,HSPA9,ANXA6,YARS1,VCP,VDAC2,MKI67,MYH10,MCM5,ACSL4,ZBTB33,ARL2,TOP1,MYO1B,HSPA5,HSP90AB1,MTHFD1
GO:MF	nucleoside phosphate binding	GO:1901265	false	6.90519e-10	9.16082	2183	129	44	20139	PCCA,HSP90B1,PC,MYH9,TRAP1,ACACA,CHD4,SMARCA5,EEF2,EIF5,DDX3X,DDX21,ACACB,NSF,EPRS1,HLCS,CTPS1,CCT8,MCCC1,GARS1,TCP1,ATP5F1A,TARS1,UBE2O,CAD,HSPD1,KIF5B,DDX17,HSPA9,ANXA6,YARS1,VCP,VDAC2,MKI67,MYH10,MCM5,ACSL4,ZBTB33,ARL2,TOP1,MYO1B,HSPA5,HSP90AB1,MTHFD1
GO:MF	adenyl nucleotide binding	GO:0030554	false	8.64872e-10	9.06305	1658	129	38	20139	PCCA,HSP90B1,PC,MYH9,TRAP1,ACACA,CHD4,SMARCA5,DDX3X,DDX21,ACACB,NSF,EPRS1,HLCS,CTPS1,CCT8,MCCC1,GARS1,TCP1,ATP5F1A,TARS1,UBE2O,CAD,HSPD1,KIF5B,DDX17,HSPA9,YARS1,VCP,MKI67,MYH10,MCM5,ACSL4,TOP1,MYO1B,HSPA5,HSP90AB1,MTHFD1
GO:MF	purine nucleotide binding	GO:0017076	false	9.74279e-10	9.01132	2019	129	42	20139	PCCA,HSP90B1,PC,MYH9,TRAP1,ACACA,CHD4,SMARCA5,EEF2,EIF5,DDX3X,DDX21,ACACB,NSF,EPRS1,HLCS,CTPS1,CCT8,MCCC1,GARS1,TCP1,ATP5F1A,TARS1,UBE2O,CAD,HSPD1,KIF5B,DDX17,HSPA9,ANXA6,YARS1,VCP,MKI67,MYH10,MCM5,ACSL4,ARL2,TOP1,MYO1B,HSPA5,HSP90AB1,MTHFD1
GO:MF	protein folding chaperone	GO:0044183	true	2.34648e-09	8.62958	60	129	10	20139	HSP90B1,TRAP1,CCT8,TCP1,HSPD1,KHSRP,HSPA9,CALR,HSPA5,HSP90AB1
GO:MF	biotin binding	GO:0009374	false	4.98747e-09	8.30212	5	129	5	20139	PCCA,PC,ACACB,HLCS,MCCC1
GO:MF	ATP-dependent activity	GO:0140657	true	6.05608e-09	8.21781	569	129	22	20139	HSP90B1,MYH9,TRAP1,CHD4,SMARCA5,DDX3X,DDX21,NSF,CCT8,TCP1,ATP5F1A,HSPD1,KIF5B,DDX17,HSPA9,VCP,MYH10,MCM5,ACSL4,MYO1B,HSPA5,HSP90AB1
GO:MF	ATP-dependent protein folding chaperone	GO:0140662	false	7.93142e-09	8.10065	31	129	8	20139	HSP90B1,TRAP1,CCT8,TCP1,HSPD1,HSPA9,HSPA5,HSP90AB1
GO:MF	ATP hydrolysis activity	GO:0016887	false	1.3573e-08	7.86732	371	129	18	20139	HSP90B1,TRAP1,CHD4,SMARCA5,DDX3X,DDX21,NSF,CCT8,TCP1,ATP5F1A,HSPD1,KIF5B,DDX17,HSPA9,VCP,MCM5,HSPA5,HSP90AB1
GO:MF	protein binding	GO:0005515	false	3.90352e-08	7.40854	14811	129	123	20139	PCCA,HSP90B1,H2AZ1,CSDE1,ZC3H11A,PC,COPB2,MYH9,PCNA,CTTN,CLTC,AFDN,SETDB1,CKAP4,TRAP1,ACACA,CHD4,SMARCA5,EEF2,MAP4,NAA15,CDC5L,EPB41L3,TOX4,TRIP12,EPB41,FLNA,LRBA,AHCY,EIF5,NCL,SPTBN1,PDIA3,TXLNA,DDX3X,DDX21,ACACB,NSF,ZC3HAV1,NASP,TLN1,EPRS1,GATAD2B,RPS20,HLCS,CTPS1,RPS25,CCT8,MCCC1,NONO,GARS1,ELAVL1,TCP1,ATP5F1A,FUBP1,RPS6,RPS9,HNRNPM,TARS1,CD2AP,MTDH,UBE2O,CAD,H2BC12,HSD17B4,TNFAIP1,HSPD1,HDLBP…
GO:MF	small molecule binding	GO:0036094	false	5.13646e-08	7.28934	2583	129	45	20139	PCCA,HSP90B1,PC,MYH9,TRAP1,ACACA,CHD4,SMARCA5,EEF2,EIF5,DDX3X,DDX21,ACACB,NSF,EPRS1,HLCS,CTPS1,CCT8,MCCC1,GARS1,GOT1,TCP1,ATP5F1A,TARS1,UBE2O,CAD,HSPD1,KIF5B,DDX17,HSPA9,ANXA6,YARS1,VCP,VDAC2,MKI67,MYH10,MCM5,ACSL4,ZBTB33,ARL2,TOP1,MYO1B,HSPA5,HSP90AB1,MTHFD1
GO:MF	carbohydrate derivative binding	GO:0097367	false	6.03232e-08	7.21952	2294	129	42	20139	PCCA,HSP90B1,PC,MYH9,TRAP1,ACACA,CHD4,SMARCA5,EEF2,EIF5,DDX3X,DDX21,ACACB,NSF,EPRS1,HLCS,CTPS1,CCT8,MCCC1,GARS1,TCP1,ATP5F1A,TARS1,UBE2O,CAD,HSPD1,KIF5B,DDX17,HSPA9,ANXA6,YARS1,VCP,MKI67,MYH10,MCM5,ACSL4,ARL2,TOP1,MYO1B,HSPA5,HSP90AB1,MTHFD1
GO:MF	mRNA binding	GO:0003729	false	8.00748e-08	7.0965	361	129	17	20139	NCL,DDX3X,ELAVL1,FUBP1,HNRNPM,HDLBP,DDX17,KHSRP,CLUH,LARP1,HNRNPL,HNRNPK,MYH10,CALR,EIF3D,LRPPRC,RPL13A
GO:MF	ligase activity, forming carbon-carbon bonds	GO:0016885	false	1.03665e-07	6.98437	7	129	5	20139	PCCA,PC,ACACA,ACACB,MCCC1
GO:MF	anion binding	GO:0043168	false	1.21369e-07	6.91589	2446	129	43	20139	PCCA,HSP90B1,PC,MYH9,TRAP1,ACACA,CHD4,SMARCA5,EEF2,EIF5,DDX3X,DDX21,ACACB,NSF,EPRS1,HLCS,CTPS1,CCT8,MCCC1,GARS1,GOT1,TCP1,ATP5F1A,TARS1,UBE2O,CAD,HSPD1,KIF5B,DDX17,HSPA9,ANXA6,YARS1,VCP,MKI67,MYH10,MCM5,ACSL4,ARL2,TOP1,MYO1B,HSPA5,HSP90AB1,MTHFD1
GO:MF	pyrophosphatase activity	GO:0016462	false	9.09783e-06	5.04106	767	129	21	20139	HSP90B1,TRAP1,CHD4,SMARCA5,EEF2,DDX3X,DDX21,NSF,CCT8,GARS1,TCP1,ATP5F1A,HSPD1,KIF5B,DDX17,HSPA9,VCP,MCM5,ARL2,HSPA5,HSP90AB1
GO:MF	hydrolase activity, acting on acid anhydrides	GO:0016817	false	9.3044e-06	5.03131	768	129	21	20139	HSP90B1,TRAP1,CHD4,SMARCA5,EEF2,DDX3X,DDX21,NSF,CCT8,GARS1,TCP1,ATP5F1A,HSPD1,KIF5B,DDX17,HSPA9,VCP,MCM5,ARL2,HSPA5,HSP90AB1
GO:MF	hydrolase activity, acting on acid anhydrides, in phosphorus-containing anhydrides	GO:0016818	false	9.3044e-06	5.03131	768	129	21	20139	HSP90B1,TRAP1,CHD4,SMARCA5,EEF2,DDX3X,DDX21,NSF,CCT8,GARS1,TCP1,ATP5F1A,HSPD1,KIF5B,DDX17,HSPA9,VCP,MCM5,ARL2,HSPA5,HSP90AB1
GO:MF	ribonucleoside triphosphate phosphatase activity	GO:0017111	false	1.1531e-05	4.93813	705	129	20	20139	HSP90B1,TRAP1,CHD4,SMARCA5,EEF2,DDX3X,DDX21,NSF,CCT8,TCP1,ATP5F1A,HSPD1,KIF5B,DDX17,HSPA9,VCP,MCM5,ARL2,HSPA5,HSP90AB1
GO:MF	CoA carboxylase activity	GO:0016421	false	1.19313e-05	4.92331	6	129	4	20139	PCCA,ACACA,ACACB,MCCC1
GO:MF	unfolded protein binding	GO:0051082	true	1.99592e-05	4.69986	111	129	9	20139	HSP90B1,TRAP1,CCT8,TCP1,HSPD1,HSPA9,CALR,HSPA5,HSP90AB1
GO:MF	enzyme binding	GO:0019899	false	2.87226e-05	4.54178	2075	129	35	20139	PCCA,HSP90B1,PCNA,CLTC,AFDN,TRAP1,CHD4,EEF2,FLNA,LRBA,NCL,SPTBN1,NSF,EPRS1,HLCS,ELAVL1,TCP1,ATP5F1A,RPS6,CAD,TNFAIP1,HSPD1,HSPA9,VCP,IPO5,SFPQ,TCERG1,CALR,TRIM28,CUL2,LRPPRC,HSPA5,HSP90AB1,P4HB,STAT1
GO:MF	identical protein binding	GO:0042802	false	0.000620692	3.20712	2143	129	33	20139	PC,MYH9,PCNA,ACACA,CDC5L,FLNA,NCL,PDIA3,DDX21,ACACB,EPRS1,HLCS,CTPS1,NONO,GARS1,ELAVL1,TARS1,CD2AP,CAD,HSD17B4,TNFAIP1,KIF5B,AHNAK,ANXA6,VCP,SFPQ,TCERG1,OPTN,HNRNPK,PDCD6IP,HSP90AB1,STAT1,PCM1
GO:MF	RNA stem-loop binding	GO:0035613	false	0.00137743	2.86093	16	129	4	20139	CSDE1,DDX3X,EPRS1,MYH10
GO:MF	double-stranded RNA binding	GO:0003725	false	0.0033963	2.46899	72	129	6	20139	CLTC,DDX21,ELAVL1,MTDH,HSPD1,HSP90AB1
GO:MF	ubiquitin-like protein ligase binding	GO:0044389	false	0.00388286	2.41085	324	129	11	20139	TCP1,HSPD1,HSPA9,VCP,CALR,TRIM28,CUL2,LRPPRC,HSPA5,HSP90AB1,STAT1
GO:MF	actin filament binding	GO:0051015	false	0.00427083	2.36949	210	129	9	20139	MYH9,AFDN,FLNA,SPTBN1,TLN1,ANXA6,MYH10,PLS3,MYO1B
GO:MF	protein domain specific binding	GO:0019904	false	0.00817418	2.08756	644	129	15	20139	MYH9,CLTC,CDC5L,NCL,NSF,TLN1,HNRNPM,CD2AP,EPS15,VCP,HNRNPK,TRIM28,TOP1,HSPA5,HSP90AB1
GO:MF	ribonucleoprotein complex binding	GO:0043021	false	0.00828778	2.08156	174	129	8	20139	EEF2,NAA15,DDX3X,SND1,DDX17,LARP1,EIF6,HSPA5
GO:MF	ligase activity, forming carbon-nitrogen bonds	GO:0016879	false	0.00838766	2.07636	50	129	5	20139	HLCS,CTPS1,MCCC1,CAD,MTHFD1
GO:MF	mRNA 5'-UTR binding	GO:0048027	false	0.0107666	1.96792	26	129	4	20139	NCL,DDX3X,LARP1,MYH10
GO:MF	ubiquitin protein ligase binding	GO:0031625	false	0.0141468	1.84934	306	129	10	20139	TCP1,HSPD1,HSPA9,VCP,CALR,TRIM28,CUL2,LRPPRC,HSPA5,HSP90AB1
GO:MF	actin binding	GO:0003779	false	0.0145025	1.83856	444	129	12	20139	MYH9,AFDN,EPB41L3,EPB41,FLNA,SPTBN1,TLN1,ANXA6,MYH10,PLS3,MYO1B,P4HB
GO:MF	catalytic activity, acting on a nucleic acid	GO:0140640	true	0.0298391	1.52521	637	129	14	20139	PCNA,CHD4,SMARCA5,DDX3X,DDX21,EPRS1,GARS1,TARS1,SND1,DDX17,YARS1,MCM5,TOP1,NOP2
GO:MF	cytoskeletal protein binding	GO:0008092	false	0.0337626	1.47156	998	129	18	20139	MYH9,AFDN,MAP4,EPB41L3,EPB41,FLNA,SPTBN1,DDX3X,TLN1,KIF5B,ANXA6,MYH10,PLS3,MYO1B,LRPPRC,KTN1,HSP90AB1,P4HB
GO:MF	ribosome binding	GO:0043022	false	0.0443444	1.35316	113	129	6	20139	EEF2,NAA15,DDX3X,LARP1,EIF6,HSPA5
GO:MF	ADP binding	GO:0043531	false	0.0450402	1.3464	37	129	4	20139	MYH9,ATP5F1A,VCP,MYH10
GO:MF	chromatin binding	GO:0003682	false	0.0496827	1.3038	585	129	13	20139	H2AZ1,PCNA,SETDB1,CHD4,SMARCA5,TOX4,GATAD2B,NONO,SFPQ,TRIM28,TOP1,ASXL2,STAT1
GO:BP	amide metabolic process	GO:0043603	true	1.36391e-09	8.86521	1210	127	32	21010	CSDE1,TRAP1,ACACA,EEF2,EIF5,NCL,DDX3X,ACACB,EPRS1,RPS20,HLCS,RPS25,MCCC1,GARS1,GOT1,ELAVL1,RPS6,RPS9,TARS1,HSD17B4,KHSRP,LARP1,YARS1,RPL31,EIF6,CALR,ACSL4,EIF3D,LRPPRC,RPL13A,EIF4B,P4HB
GO:BP	amide biosynthetic process	GO:0043604	false	1.32545e-08	7.87764	927	127	27	21010	CSDE1,TRAP1,ACACA,EEF2,EIF5,NCL,DDX3X,ACACB,EPRS1,RPS20,RPS25,GARS1,ELAVL1,RPS6,RPS9,TARS1,KHSRP,LARP1,YARS1,RPL31,EIF6,CALR,ACSL4,EIF3D,LRPPRC,RPL13A,EIF4B
GO:BP	translation	GO:0006412	false	4.40495e-08	7.35606	760	127	24	21010	CSDE1,TRAP1,EEF2,EIF5,NCL,DDX3X,EPRS1,RPS20,RPS25,GARS1,ELAVL1,RPS6,RPS9,TARS1,KHSRP,LARP1,YARS1,RPL31,EIF6,CALR,EIF3D,LRPPRC,RPL13A,EIF4B
GO:BP	peptide biosynthetic process	GO:0043043	false	9.5281e-08	7.02099	789	127	24	21010	CSDE1,TRAP1,EEF2,EIF5,NCL,DDX3X,EPRS1,RPS20,RPS25,GARS1,ELAVL1,RPS6,RPS9,TARS1,KHSRP,LARP1,YARS1,RPL31,EIF6,CALR,EIF3D,LRPPRC,RPL13A,EIF4B
GO:BP	cellular nitrogen compound biosynthetic process	GO:0044271	false	1.08521e-07	6.96449	4860	127	63	21010	H2AZ1,CSDE1,PCNA,SETDB1,TRAP1,ACACA,CHD4,SMARCA5,EEF2,NAA15,CDC5L,TOX4,FLNA,EIF5,NCL,DDX3X,DDX21,ACACB,EPRS1,GATAD2B,RPS20,CTPS1,RPS25,CCT8,NONO,GARS1,ELAVL1,TCP1,ATP5F1A,FUBP1,RPS6,RPS9,TARS1,MTDH,CAD,SND1,RBM14,DDX17,KHSRP,LARP1,YARS1,VCP,SFPQ,TCERG1,HNRNPL,HNRNPK,RPL31,EIF6,CALR,ACSL4,TRIM28,ZBTB33,CAND1,EIF3D,LRPPRC,RPL13A,EIF4B,ASXL2,HSPA5,HSP90AB1,UTP4,MTHFD1,STAT1
GO:BP	peptide metabolic process	GO:0006518	false	3.21748e-07	6.49248	912	127	25	21010	CSDE1,TRAP1,EEF2,EIF5,NCL,DDX3X,EPRS1,RPS20,RPS25,GARS1,ELAVL1,RPS6,RPS9,TARS1,KHSRP,LARP1,YARS1,RPL31,EIF6,CALR,EIF3D,LRPPRC,RPL13A,EIF4B,P4HB
GO:BP	organonitrogen compound metabolic process	GO:1901564	false	9.27474e-07	6.0327	6362	127	72	21010	PCCA,HSP90B1,CSDE1,PC,MYH9,CLTC,SETDB1,TRAP1,ACACA,CHD4,SMARCA5,EEF2,NAA15,TRIP12,FLNA,EIF5,NCL,PDIA3,DDX3X,DDX21,ACACB,NSF,EPRS1,GATAD2B,RPS20,HLCS,CTPS1,RPS25,CCT8,MCCC1,GARS1,GOT1,ELAVL1,TCP1,ATP5F1A,RPS6,RPS9,TARS1,UBE2O,CAD,HSD17B4,TNFAIP1,HSPD1,KHSRP,RAD23B,HSPA9,LARP1,GPS1,YARS1,VCP,IPO5,AHSG,RPL31,EIF6,FBXO3,SERPINB8,CALR,ACSL4,TRIM28,CUL2,CAND1,EIF3D,ARL2,TOP1,PDCD6IP,LRPPRC,RPL13A,EIF4B…
GO:BP	protein folding	GO:0006457	true	1.04188e-06	5.98218	214	127	13	21010	HSP90B1,TRAP1,PDIA3,CCT8,TCP1,HSPD1,KHSRP,HSPA9,CALR,ARL2,HSPA5,HSP90AB1,P4HB
GO:BP	regulation of translation	GO:0006417	false	1.11886e-06	5.95122	419	127	17	21010	CSDE1,TRAP1,EEF2,EIF5,NCL,DDX3X,EPRS1,ELAVL1,RPS9,KHSRP,LARP1,EIF6,CALR,EIF3D,LRPPRC,RPL13A,EIF4B
GO:BP	regulation of macromolecule metabolic process	GO:0060255	false	2.21615e-06	5.6544	6772	127	74	21010	HSP90B1,H2AZ1,CSDE1,PC,MYH9,PCNA,CLTC,AFDN,SETDB1,TRAP1,CHD4,SMARCA5,EEF2,NAA15,CDC5L,TOX4,TRIP12,FLNA,EIF5,NCL,SPTBN1,DDX3X,DDX21,ACACB,NSF,ZC3HAV1,EPRS1,GATAD2B,RPS20,CCT8,NONO,ELAVL1,TCP1,FUBP1,RPS9,CD2AP,MTDH,TNFAIP1,HSPD1,SND1,AHNAK,RBM14,EPS15,DDX17,KHSRP,RAD23B,LARP1,GPS1,VCP,IPO5,SFPQ,TCERG1,AHSG,OPTN,HNRNPL,HNRNPK,EIF6,SERPINB8,CALR,MCM5,TRIM28,ZBTB33,CAND1,EIF3D,TOP1,LRPPRC,RPL13A,EIF4B…
GO:BP	organonitrogen compound biosynthetic process	GO:1901566	false	2.71691e-06	5.56593	1816	127	34	21010	CSDE1,CLTC,TRAP1,ACACA,EEF2,EIF5,NCL,DDX3X,ACACB,EPRS1,RPS20,CTPS1,RPS25,GARS1,GOT1,ELAVL1,ATP5F1A,RPS6,RPS9,TARS1,CAD,KHSRP,LARP1,YARS1,VCP,RPL31,EIF6,CALR,ACSL4,EIF3D,LRPPRC,RPL13A,EIF4B,MTHFD1
GO:BP	protein folding in endoplasmic reticulum	GO:0034975	false	5.76849e-06	5.23894	11	127	5	21010	HSP90B1,PDIA3,CALR,HSPA5,P4HB
GO:BP	regulation of primary metabolic process	GO:0080090	false	6.95574e-06	5.15766	5766	127	66	21010	HSP90B1,H2AZ1,CSDE1,MYH9,PCNA,CLTC,SETDB1,TRAP1,CHD4,SMARCA5,EEF2,NAA15,CDC5L,TOX4,TRIP12,FLNA,EIF5,NCL,DDX3X,DDX21,ACACB,NSF,ZC3HAV1,EPRS1,GATAD2B,RPS20,CCT8,NONO,ELAVL1,TCP1,FUBP1,RPS9,MTDH,TNFAIP1,HSPD1,AHNAK,RBM14,DDX17,KHSRP,RAD23B,LARP1,GPS1,VCP,IPO5,SFPQ,TCERG1,AHSG,HNRNPL,HNRNPK,EIF6,SERPINB8,CALR,MCM5,TRIM28,ZBTB33,CAND1,EIF3D,ARL2,LRPPRC,RPL13A,EIF4B,ASXL2,HSPA5,HSP90AB1,UTP4,STAT1
GO:BP	regulation of amide metabolic process	GO:0034248	false	8.13957e-06	5.0894	478	127	17	21010	CSDE1,TRAP1,EEF2,EIF5,NCL,DDX3X,EPRS1,ELAVL1,RPS9,KHSRP,LARP1,EIF6,CALR,EIF3D,LRPPRC,RPL13A,EIF4B
GO:BP	regulation of metabolic process	GO:0019222	false	1.06291e-05	4.9735	7295	127	76	21010	HSP90B1,H2AZ1,CSDE1,PC,MYH9,PCNA,CTTN,CLTC,AFDN,SETDB1,TRAP1,CHD4,SMARCA5,EEF2,NAA15,CDC5L,TOX4,TRIP12,FLNA,EIF5,NCL,SPTBN1,DDX3X,DDX21,ACACB,NSF,ZC3HAV1,EPRS1,GATAD2B,RPS20,CCT8,NONO,ELAVL1,TCP1,FUBP1,RPS9,CD2AP,MTDH,TNFAIP1,HSPD1,SND1,AHNAK,RBM14,EPS15,DDX17,KHSRP,RAD23B,LARP1,GPS1,VCP,IPO5,SFPQ,TCERG1,AHSG,OPTN,HNRNPL,HNRNPK,EIF6,SERPINB8,CALR,MCM5,TRIM28,ZBTB33,CAND1,EIF3D,ARL2,TOP1,LRPPRC,RP…
GO:BP	regulation of nitrogen compound metabolic process	GO:0051171	false	1.5019e-05	4.82336	5587	127	64	21010	HSP90B1,H2AZ1,CSDE1,MYH9,PCNA,CLTC,SETDB1,TRAP1,CHD4,SMARCA5,EEF2,NAA15,CDC5L,TOX4,TRIP12,FLNA,EIF5,NCL,DDX3X,DDX21,NSF,ZC3HAV1,EPRS1,GATAD2B,RPS20,CCT8,NONO,ELAVL1,TCP1,FUBP1,RPS9,MTDH,TNFAIP1,HSPD1,AHNAK,RBM14,DDX17,KHSRP,RAD23B,LARP1,GPS1,VCP,IPO5,SFPQ,TCERG1,AHSG,HNRNPL,HNRNPK,EIF6,SERPINB8,CALR,MCM5,TRIM28,ZBTB33,CAND1,EIF3D,LRPPRC,RPL13A,EIF4B,ASXL2,HSPA5,HSP90AB1,UTP4,STAT1
GO:BP	positive regulation of biological process	GO:0048518	false	3.03408e-05	4.51797	6253	127	68	21010	H2AZ1,CSDE1,MYH9,PCNA,CTTN,AFDN,SETDB1,CHD4,SMARCA5,EEF2,NAA15,CDC5L,EPB41,FLNA,NCL,SPTBN1,PDIA3,DDX3X,DDX21,ACACB,NSF,ZC3HAV1,EPRS1,GATAD2B,RPS20,CCT8,NONO,ELAVL1,TCP1,ATP5F1A,FUBP1,RPS6,RPS9,CD2AP,MTDH,UBE2O,TNFAIP1,HSPD1,KIF5B,AHNAK,RBM14,EPS15,DDX17,KHSRP,LARP1,VCP,IPO5,SFPQ,TCERG1,AHSG,OPTN,HNRNPK,MYH10,EIF6,CALR,ACSL4,TRIM28,CAND1,EIF3D,ARL2,PDCD6IP,ASXL2,HSPA5,HSP90AB1,NOP2,P4HB,STAT1,PCM1
GO:BP	positive regulation of cellular process	GO:0048522	false	3.76502e-05	4.42423	5711	127	64	21010	H2AZ1,CSDE1,MYH9,PCNA,CTTN,AFDN,SETDB1,CHD4,SMARCA5,EEF2,NAA15,CDC5L,EPB41,FLNA,NCL,SPTBN1,PDIA3,DDX3X,DDX21,ZC3HAV1,EPRS1,GATAD2B,RPS20,CCT8,ELAVL1,TCP1,ATP5F1A,FUBP1,RPS6,RPS9,CD2AP,MTDH,UBE2O,TNFAIP1,HSPD1,KIF5B,AHNAK,RBM14,DDX17,KHSRP,LARP1,VCP,IPO5,SFPQ,TCERG1,AHSG,OPTN,HNRNPK,MYH10,EIF6,CALR,ACSL4,TRIM28,CAND1,EIF3D,ARL2,PDCD6IP,ASXL2,HSPA5,HSP90AB1,NOP2,P4HB,STAT1,PCM1
GO:BP	protein metabolic process	GO:0019538	false	6.8053e-05	4.16715	5373	127	61	21010	HSP90B1,CSDE1,MYH9,SETDB1,TRAP1,ACACA,CHD4,SMARCA5,EEF2,NAA15,TRIP12,FLNA,EIF5,NCL,PDIA3,DDX3X,DDX21,NSF,EPRS1,GATAD2B,RPS20,HLCS,RPS25,CCT8,GARS1,ELAVL1,TCP1,RPS6,RPS9,TARS1,UBE2O,CAD,TNFAIP1,HSPD1,KHSRP,RAD23B,HSPA9,LARP1,GPS1,YARS1,VCP,IPO5,AHSG,RPL31,EIF6,FBXO3,SERPINB8,CALR,TRIM28,CUL2,CAND1,EIF3D,ARL2,TOP1,PDCD6IP,LRPPRC,RPL13A,EIF4B,HSPA5,HSP90AB1,P4HB
GO:BP	organelle organization	GO:0006996	true	7.92614e-05	4.10094	3562	127	47	21010	HSP90B1,CSDE1,MYH9,PCNA,ATG2B,CTTN,CLTC,SETDB1,SMARCA5,MAP4,EPB41L3,EPB41,FLNA,LRBA,EIF5,SPTBN1,DDX3X,NASP,TLN1,CCT8,TCP1,CD2AP,TNFAIP1,HSPD1,KIF5B,RBM14,EPS15,CLUH,HSPA9,VCP,OPTN,VDAC2,MKI67,MYH10,EIF6,CALR,MCM5,TRIM28,PLS3,ARL2,TOP1,MYO1B,PDCD6IP,HSP90AB1,NOP2,PCM1,RNH1
GO:BP	macromolecule localization	GO:0033036	false	0.000247146	3.60705	3204	127	43	21010	HSP90B1,ZC3H11A,COPB2,MYH9,ATG2B,CTTN,CLTC,AFDN,EPB41L3,EPB41,FLNA,LRBA,SPTBN1,DDX3X,ACACB,NSF,NASP,EPRS1,CCT8,ELAVL1,TCP1,CD2AP,HSPD1,HDLBP,KIF5B,SEC62,EPS15,KHSRP,HSPA9,VCP,IPO5,OPTN,MYH10,CALR,ACSL4,TRIM28,ARL2,PDCD6IP,LRPPRC,KTN1,HSPA5,HSP90AB1,PCM1
GO:BP	regulation of cellular metabolic process	GO:0031323	false	0.000269681	3.56915	6726	127	69	21010	HSP90B1,H2AZ1,CSDE1,PC,MYH9,PCNA,CTTN,CLTC,AFDN,SETDB1,TRAP1,CHD4,SMARCA5,EEF2,NAA15,CDC5L,TOX4,TRIP12,FLNA,EIF5,NCL,SPTBN1,DDX3X,DDX21,ACACB,ZC3HAV1,EPRS1,GATAD2B,CCT8,NONO,ELAVL1,TCP1,FUBP1,RPS9,CD2AP,MTDH,TNFAIP1,HSPD1,SND1,AHNAK,RBM14,DDX17,KHSRP,LARP1,VCP,IPO5,SFPQ,TCERG1,OPTN,HNRNPL,HNRNPK,EIF6,CALR,MCM5,TRIM28,ZBTB33,CAND1,EIF3D,ARL2,TOP1,LRPPRC,RPL13A,EIF4B,ASXL2,HSPA5,HSP90AB1,UTP4,STAT1…
GO:BP	protein maturation	GO:0051604	false	0.000318197	3.4973	543	127	16	21010	HSP90B1,MYH9,TRAP1,NAA15,FLNA,PDIA3,CCT8,TCP1,HSPD1,KHSRP,HSPA9,CALR,ARL2,HSPA5,HSP90AB1,P4HB
GO:BP	regulation of cellular biosynthetic process	GO:0031326	false	0.000375128	3.42582	5757	127	62	21010	H2AZ1,CSDE1,PC,MYH9,PCNA,CLTC,AFDN,SETDB1,TRAP1,CHD4,SMARCA5,EEF2,NAA15,CDC5L,TOX4,TRIP12,FLNA,EIF5,NCL,SPTBN1,DDX3X,DDX21,ACACB,ZC3HAV1,EPRS1,GATAD2B,CCT8,NONO,ELAVL1,TCP1,FUBP1,RPS9,CD2AP,MTDH,HSPD1,SND1,AHNAK,RBM14,DDX17,KHSRP,LARP1,VCP,SFPQ,TCERG1,HNRNPL,HNRNPK,EIF6,CALR,TRIM28,ZBTB33,CAND1,EIF3D,TOP1,LRPPRC,RPL13A,EIF4B,ASXL2,HSPA5,HSP90AB1,UTP4,STAT1,RNH1
GO:BP	negative regulation of biological process	GO:0048519	false	0.000409597	3.38764	5913	127	63	21010	HSP90B1,CSDE1,PC,MYH9,PCNA,CTTN,CLTC,AFDN,SETDB1,TRAP1,CHD4,SMARCA5,MAP4,NAA15,CDC5L,TRIP12,FLNA,NCL,SPTBN1,DDX3X,ACACB,ZC3HAV1,EPRS1,GATAD2B,RPS20,NONO,ELAVL1,ATP5F1A,RPS6,CD2AP,MTDH,TNFAIP1,HSPD1,SND1,RBM14,DDX17,KHSRP,HSPA9,LARP1,ANXA6,VCP,IPO5,SFPQ,TCERG1,AHSG,OPTN,HNRNPL,HNRNPK,VDAC2,EIF6,SERPINB8,CALR,ACSL4,TRIM28,ZBTB33,ARL2,LRPPRC,RPL13A,HSPA5,HSP90AB1,STAT1,PCM1,RNH1
GO:BP	regulation of macromolecule biosynthetic process	GO:0010556	false	0.000416992	3.37987	5631	127	61	21010	H2AZ1,CSDE1,PC,MYH9,PCNA,CLTC,AFDN,SETDB1,TRAP1,CHD4,SMARCA5,EEF2,NAA15,CDC5L,TOX4,TRIP12,FLNA,EIF5,NCL,SPTBN1,DDX3X,DDX21,ACACB,ZC3HAV1,EPRS1,GATAD2B,CCT8,NONO,ELAVL1,TCP1,FUBP1,RPS9,CD2AP,MTDH,HSPD1,SND1,AHNAK,RBM14,DDX17,KHSRP,LARP1,SFPQ,TCERG1,HNRNPL,HNRNPK,EIF6,CALR,TRIM28,ZBTB33,CAND1,EIF3D,TOP1,LRPPRC,RPL13A,EIF4B,ASXL2,HSPA5,HSP90AB1,UTP4,STAT1,RNH1
GO:BP	regulation of biosynthetic process	GO:0009889	false	0.000464327	3.33318	5789	127	62	21010	H2AZ1,CSDE1,PC,MYH9,PCNA,CLTC,AFDN,SETDB1,TRAP1,CHD4,SMARCA5,EEF2,NAA15,CDC5L,TOX4,TRIP12,FLNA,EIF5,NCL,SPTBN1,DDX3X,DDX21,ACACB,ZC3HAV1,EPRS1,GATAD2B,CCT8,NONO,ELAVL1,TCP1,FUBP1,RPS9,CD2AP,MTDH,HSPD1,SND1,AHNAK,RBM14,DDX17,KHSRP,LARP1,VCP,SFPQ,TCERG1,HNRNPL,HNRNPK,EIF6,CALR,TRIM28,ZBTB33,CAND1,EIF3D,TOP1,LRPPRC,RPL13A,EIF4B,ASXL2,HSPA5,HSP90AB1,UTP4,STAT1,RNH1
GO:BP	positive regulation of cellular biosynthetic process	GO:0031328	true	0.000465026	3.33252	2684	127	38	21010	H2AZ1,CSDE1,MYH9,PCNA,AFDN,CHD4,SMARCA5,EEF2,NAA15,CDC5L,NCL,SPTBN1,DDX3X,DDX21,ZC3HAV1,GATAD2B,CCT8,ELAVL1,TCP1,FUBP1,MTDH,HSPD1,RBM14,DDX17,LARP1,VCP,SFPQ,TCERG1,HNRNPK,EIF6,CALR,TRIM28,CAND1,EIF3D,ASXL2,HSPA5,HSP90AB1,STAT1
GO:BP	negative regulation of cellular process	GO:0048523	false	0.000480135	3.31864	5511	127	60	21010	HSP90B1,CSDE1,PC,MYH9,PCNA,CTTN,CLTC,AFDN,SETDB1,TRAP1,CHD4,SMARCA5,MAP4,NAA15,CDC5L,TRIP12,FLNA,NCL,SPTBN1,DDX3X,ACACB,ZC3HAV1,EPRS1,GATAD2B,NONO,ELAVL1,ATP5F1A,RPS6,CD2AP,MTDH,TNFAIP1,HSPD1,SND1,RBM14,DDX17,KHSRP,HSPA9,LARP1,ANXA6,VCP,IPO5,SFPQ,TCERG1,AHSG,OPTN,HNRNPL,HNRNPK,VDAC2,EIF6,CALR,ACSL4,TRIM28,ZBTB33,LRPPRC,RPL13A,HSPA5,HSP90AB1,STAT1,PCM1,RNH1
GO:BP	positive regulation of biosynthetic process	GO:0009891	false	0.000557437	3.2538	2703	127	38	21010	H2AZ1,CSDE1,MYH9,PCNA,AFDN,CHD4,SMARCA5,EEF2,NAA15,CDC5L,NCL,SPTBN1,DDX3X,DDX21,ZC3HAV1,GATAD2B,CCT8,ELAVL1,TCP1,FUBP1,MTDH,HSPD1,RBM14,DDX17,LARP1,VCP,SFPQ,TCERG1,HNRNPK,EIF6,CALR,TRIM28,CAND1,EIF3D,ASXL2,HSPA5,HSP90AB1,STAT1
GO:BP	viral process	GO:0016032	true	0.000565216	3.24779	428	127	14	21010	CSDE1,PC,SETDB1,DDX3X,ZC3HAV1,EPS15,LARP1,VCP,TRIM28,EIF3D,PDCD6IP,HSP90AB1,P4HB,STAT1
GO:BP	positive regulation of macromolecule biosynthetic process	GO:0010557	false	0.000619248	3.20814	2599	127	37	21010	H2AZ1,CSDE1,MYH9,PCNA,AFDN,CHD4,SMARCA5,EEF2,NAA15,CDC5L,NCL,SPTBN1,DDX3X,DDX21,ZC3HAV1,GATAD2B,CCT8,ELAVL1,TCP1,FUBP1,MTDH,HSPD1,RBM14,DDX17,LARP1,SFPQ,TCERG1,HNRNPK,EIF6,CALR,TRIM28,CAND1,EIF3D,ASXL2,HSPA5,HSP90AB1,STAT1
GO:BP	cytoplasmic translation	GO:0002181	false	0.000706693	3.15077	154	127	9	21010	CSDE1,EIF5,RPS20,RPS25,RPS6,RPS9,RPL31,EIF3D,RPL13A
GO:BP	response to organic substance	GO:0010033	true	0.00108841	2.96321	2775	127	38	21010	HSP90B1,H2AZ1,PCNA,SETDB1,ACACA,SMARCA5,FLNA,NCL,PDIA3,DDX21,ACACB,NASP,EPRS1,HLCS,NONO,GOT1,ATP5F1A,MTDH,CAD,HSPD1,KIF5B,RBM14,DDX17,KHSRP,RAD23B,LARP1,VCP,IPO5,AHSG,OPTN,EIF6,FBXO3,CALR,RPL13A,HSPA5,HSP90AB1,P4HB,STAT1
GO:BP	cellular localization	GO:0051641	false	0.0013402	2.87283	3652	127	45	21010	HSP90B1,ZC3H11A,COPB2,MYH9,CTTN,CLTC,AFDN,MAP4,EPB41L3,EPB41,FLNA,LRBA,SPTBN1,DDX3X,NSF,NASP,CCT8,ELAVL1,TCP1,CD2AP,UBE2O,HSPD1,KIF5B,SEC62,EPS15,HSPA9,ANXA6,VCP,IPO5,OPTN,VDAC2,MYH10,EIF6,CALR,ACSL4,TRIM28,ARL2,MYO1B,PDCD6IP,LRPPRC,KTN1,HSPA5,HSP90AB1,P4HB,PCM1
GO:BP	response to interleukin-7	GO:0098760	false	0.00150474	2.82254	13	127	4	21010	PDIA3,HSPD1,RAD23B,P4HB
GO:BP	cellular response to interleukin-7	GO:0098761	true	0.00150474	2.82254	13	127	4	21010	PDIA3,HSPD1,RAD23B,P4HB
GO:BP	establishment of protein localization	GO:0045184	false	0.00174074	2.75927	1925	127	30	21010	HSP90B1,COPB2,MYH9,CTTN,CLTC,AFDN,FLNA,SPTBN1,NSF,NASP,CCT8,ELAVL1,TCP1,CD2AP,HSPD1,KIF5B,SEC62,EPS15,HSPA9,VCP,IPO5,OPTN,MYH10,CALR,ACSL4,TRIM28,PDCD6IP,KTN1,HSPA5,PCM1
GO:BP	translational initiation	GO:0006413	false	0.00191841	2.71706	128	127	8	21010	CSDE1,EIF5,DDX3X,LARP1,EIF6,EIF3D,RPL13A,EIF4B
GO:BP	regulation of protein metabolic process	GO:0051246	false	0.00219724	2.65812	2389	127	34	21010	HSP90B1,CSDE1,MYH9,TRAP1,SMARCA5,EEF2,TRIP12,FLNA,EIF5,NCL,DDX3X,DDX21,NSF,EPRS1,RPS20,ELAVL1,RPS9,HSPD1,KHSRP,RAD23B,LARP1,GPS1,VCP,IPO5,AHSG,EIF6,SERPINB8,CALR,EIF3D,LRPPRC,RPL13A,EIF4B,HSPA5,HSP90AB1
GO:BP	cellular component biogenesis	GO:0044085	true	0.00252449	2.59783	4926	127	54	21010	HSP90B1,CSDE1,ATG2B,CTTN,CLTC,AFDN,SETDB1,ACACA,CHD4,SMARCA5,MAP4,EPB41L3,EPB41,FLNA,LRBA,EIF5,SPTBN1,PDIA3,DDX3X,DDX21,ACACB,NASP,TLN1,EPRS1,RPS25,ELAVL1,TCP1,RPS6,RPS9,CD2AP,TNFAIP1,HSPD1,RBM14,EPS15,DDX17,HSPA9,VCP,VDAC2,EIF6,CALR,TRIM28,SF3A1,PLS3,CAND1,EIF3D,ARL2,MYO1B,PDCD6IP,RPL13A,HSPA5,HSP90AB1,NOP2,UTP4,PCM1
GO:BP	regulation of gene expression	GO:0010468	false	0.0027994	2.55293	5499	127	58	21010	H2AZ1,CSDE1,PC,MYH9,PCNA,AFDN,SETDB1,TRAP1,CHD4,SMARCA5,EEF2,NAA15,CDC5L,TOX4,TRIP12,FLNA,EIF5,NCL,SPTBN1,DDX3X,DDX21,ACACB,ZC3HAV1,EPRS1,GATAD2B,NONO,ELAVL1,FUBP1,RPS9,CD2AP,MTDH,HSPD1,SND1,AHNAK,RBM14,DDX17,KHSRP,LARP1,SFPQ,TCERG1,HNRNPL,HNRNPK,EIF6,CALR,TRIM28,ZBTB33,CAND1,EIF3D,TOP1,LRPPRC,RPL13A,EIF4B,ASXL2,HSPA5,HSP90AB1,UTP4,STAT1,RNH1
GO:BP	negative regulation of translation	GO:0017148	false	0.00426469	2.37011	191	127	9	21010	CSDE1,NCL,DDX3X,EPRS1,KHSRP,LARP1,EIF6,CALR,RPL13A
GO:BP	negative regulation of nitrogen compound metabolic process	GO:0051172	false	0.00457757	2.33937	2353	127	33	21010	CSDE1,PCNA,CLTC,SETDB1,CHD4,SMARCA5,TRIP12,FLNA,NCL,DDX3X,EPRS1,GATAD2B,RPS20,NONO,ELAVL1,MTDH,KHSRP,LARP1,IPO5,SFPQ,TCERG1,AHSG,HNRNPL,HNRNPK,EIF6,SERPINB8,CALR,TRIM28,ZBTB33,LRPPRC,RPL13A,HSP90AB1,STAT1
GO:BP	cellular nitrogen compound metabolic process	GO:0034641	false	0.00478361	2.32024	8625	127	78	21010	H2AZ1,CSDE1,PC,PCNA,SETDB1,TRAP1,ACACA,CHD4,SMARCA5,EEF2,NAA15,CDC5L,TOX4,TRIP12,FLNA,EIF5,NCL,DDX3X,DDX21,ACACB,ZC3HAV1,NASP,EPRS1,GATAD2B,RPS20,CTPS1,RPS25,CCT8,NONO,GARS1,ELAVL1,TCP1,ATP5F1A,FUBP1,RPS6,RPS9,HNRNPM,TARS1,MTDH,CAD,HSD17B4,TNFAIP1,HSPD1,SND1,AHNAK,RBM14,DDX17,KHSRP,RAD23B,LARP1,YARS1,VCP,SFPQ,TCERG1,HNRNPL,HNRNPK,RPL31,EIF6,CALR,MCM5,ACSL4,TRIM28,SF3A1,ZBTB33,CAND1,EIF3D,TOP1,LRP…
GO:BP	nitrogen compound metabolic process	GO:0006807	false	0.00527799	2.27753	12114	127	98	21010	PCCA,HSP90B1,H2AZ1,CSDE1,PC,MYH9,PCNA,CLTC,SETDB1,TRAP1,ACACA,CHD4,SMARCA5,EEF2,NAA15,CDC5L,TOX4,TRIP12,FLNA,EIF5,NCL,PDIA3,DDX3X,DDX21,ACACB,NSF,ZC3HAV1,NASP,EPRS1,GATAD2B,RPS20,HLCS,CTPS1,RPS25,CCT8,MCCC1,NONO,GARS1,GOT1,ELAVL1,TCP1,ATP5F1A,FUBP1,RPS6,RPS9,HNRNPM,TARS1,MTDH,UBE2O,CAD,HSD17B4,TNFAIP1,HSPD1,SND1,AHNAK,RBM14,DDX17,KHSRP,RAD23B,HSPA9,LARP1,GPS1,YARS1,VCP,IPO5,SFPQ,TCERG1,AHSG,HNRNP…
GO:BP	protein localization	GO:0008104	false	0.00574974	2.24035	2728	127	36	21010	HSP90B1,COPB2,MYH9,CTTN,CLTC,AFDN,EPB41L3,EPB41,FLNA,LRBA,SPTBN1,DDX3X,NSF,NASP,CCT8,ELAVL1,TCP1,CD2AP,HSPD1,KIF5B,SEC62,EPS15,HSPA9,VCP,IPO5,OPTN,MYH10,CALR,ACSL4,TRIM28,ARL2,PDCD6IP,KTN1,HSPA5,HSP90AB1,PCM1
GO:BP	actin cytoskeleton organization	GO:0030036	true	0.00575632	2.23985	677	127	16	21010	HSP90B1,MYH9,CTTN,EPB41L3,EPB41,FLNA,SPTBN1,TLN1,CD2AP,TNFAIP1,MYH10,CALR,PLS3,MYO1B,PDCD6IP,RNH1
GO:BP	negative regulation of macromolecule metabolic process	GO:0010605	false	0.0058226	2.23488	3339	127	41	21010	CSDE1,PC,PCNA,CLTC,SETDB1,CHD4,SMARCA5,TRIP12,FLNA,NCL,DDX3X,ACACB,ZC3HAV1,EPRS1,GATAD2B,RPS20,NONO,ELAVL1,CD2AP,MTDH,SND1,DDX17,KHSRP,LARP1,IPO5,SFPQ,TCERG1,AHSG,OPTN,HNRNPL,HNRNPK,EIF6,SERPINB8,CALR,TRIM28,ZBTB33,LRPPRC,RPL13A,HSP90AB1,STAT1,RNH1
GO:BP	cellular macromolecule localization	GO:0070727	false	0.00625961	2.20345	2738	127	36	21010	HSP90B1,COPB2,MYH9,CTTN,CLTC,AFDN,EPB41L3,EPB41,FLNA,LRBA,SPTBN1,DDX3X,NSF,NASP,CCT8,ELAVL1,TCP1,CD2AP,HSPD1,KIF5B,SEC62,EPS15,HSPA9,VCP,IPO5,OPTN,MYH10,CALR,ACSL4,TRIM28,ARL2,PDCD6IP,KTN1,HSPA5,HSP90AB1,PCM1
GO:BP	viral life cycle	GO:0019058	false	0.0066773	2.1754	319	127	11	21010	PC,SETDB1,DDX3X,ZC3HAV1,EPS15,LARP1,VCP,TRIM28,PDCD6IP,HSP90AB1,P4HB
GO:BP	positive regulation of macromolecule metabolic process	GO:0010604	false	0.00669136	2.17449	3483	127	42	21010	H2AZ1,CSDE1,MYH9,PCNA,AFDN,CHD4,SMARCA5,EEF2,NAA15,CDC5L,NCL,SPTBN1,DDX3X,DDX21,NSF,ZC3HAV1,GATAD2B,CCT8,ELAVL1,TCP1,FUBP1,MTDH,TNFAIP1,HSPD1,RBM14,EPS15,DDX17,KHSRP,LARP1,VCP,SFPQ,TCERG1,HNRNPK,EIF6,CALR,TRIM28,CAND1,EIF3D,ASXL2,HSPA5,HSP90AB1,STAT1
GO:BP	metabolic process	GO:0008152	false	0.00802744	2.09542	14362	127	109	21010	PCCA,HSP90B1,H2AZ1,CSDE1,ZC3H11A,PC,MYH9,PCNA,ATG2B,CTTN,CLTC,AFDN,SETDB1,TRAP1,ACACA,CHD4,SMARCA5,EEF2,NAA15,CDC5L,TOX4,TRIP12,FLNA,LRBA,AHCY,EIF5,NCL,SPTBN1,PDIA3,DDX3X,DDX21,ACACB,NSF,ZC3HAV1,NASP,EPRS1,GATAD2B,RPS20,HLCS,CTPS1,RPS25,CCT8,MCCC1,NONO,GARS1,GOT1,ELAVL1,TCP1,ATP5F1A,FUBP1,RPS6,RPS9,HNRNPM,TARS1,CD2AP,MTDH,UBE2O,CAD,HSD17B4,TNFAIP1,HSPD1,HDLBP,SND1,AHNAK,RBM14,EPS15,DDX17,KHSRP,RA…
GO:BP	protein-containing complex organization	GO:0043933	true	0.00844621	2.07334	4031	127	46	21010	CTTN,CLTC,AFDN,SETDB1,ACACA,CHD4,SMARCA5,MAP4,TRIP12,EPB41,EIF5,SPTBN1,PDIA3,DDX3X,DDX21,ACACB,NSF,NASP,TLN1,EPRS1,GATAD2B,ELAVL1,TCP1,CD2AP,TNFAIP1,HSPD1,KIF5B,RBM14,EPS15,VCP,SFPQ,VDAC2,MKI67,EIF6,CALR,TRIM28,SF3A1,CAND1,EIF3D,ARL2,TOP1,PDCD6IP,RPL13A,HSPA5,HSP90AB1,NOP2
GO:BP	localization	GO:0051179	false	0.0087104	2.05996	5542	127	57	21010	HSP90B1,ZC3H11A,COPB2,MYH9,ATG2B,CTTN,CLTC,AFDN,MAP4,EPB41L3,EPB41,FLNA,LRBA,SPTBN1,TXLNA,DDX3X,ACACB,NSF,NASP,EPRS1,CCT8,ELAVL1,TCP1,ATP5F1A,CD2AP,UBE2O,CAD,HSPD1,HDLBP,KIF5B,AHNAK,SEC62,EPS15,KHSRP,CLUH,HSPA9,ANXA6,VCP,IPO5,AHSG,OPTN,HNRNPK,VDAC2,MYH10,EIF6,CALR,ACSL4,TRIM28,ARL2,MYO1B,PDCD6IP,LRPPRC,KTN1,HSPA5,HSP90AB1,P4HB,PCM1
GO:BP	cortical actin cytoskeleton organization	GO:0030866	false	0.00914105	2.039	42	127	5	21010	EPB41L3,EPB41,TLN1,CALR,PDCD6IP
GO:BP	ncRNA metabolic process	GO:0034660	true	0.0091879	2.03678	621	127	15	21010	NCL,DDX3X,DDX21,EPRS1,RPS25,GARS1,RPS6,TARS1,SND1,DDX17,KHSRP,YARS1,EIF6,NOP2,UTP4
GO:BP	positive regulation of cellular metabolic process	GO:0031325	false	0.00973164	2.01181	3407	127	41	21010	H2AZ1,CSDE1,MYH9,PCNA,AFDN,CHD4,SMARCA5,EEF2,NAA15,CDC5L,NCL,SPTBN1,DDX3X,DDX21,ZC3HAV1,GATAD2B,CCT8,ELAVL1,TCP1,FUBP1,MTDH,TNFAIP1,HSPD1,RBM14,DDX17,KHSRP,LARP1,VCP,SFPQ,TCERG1,OPTN,HNRNPK,EIF6,CALR,TRIM28,CAND1,EIF3D,ASXL2,HSPA5,HSP90AB1,STAT1
GO:BP	cell death	GO:0008219	true	0.0102425	1.9896	1988	127	29	21010	HSP90B1,CTTN,TRAP1,NAA15,EPB41L3,FLNA,PDIA3,DDX3X,NONO,RPS6,MTDH,TNFAIP1,HSPD1,HSPA9,ANXA6,YARS1,VCP,SFPQ,OPTN,HNRNPK,VDAC2,CALR,CUL2,TOP1,PDCD6IP,HSPA5,HSP90AB1,P4HB,STAT1
GO:BP	negative regulation of amide metabolic process	GO:0034249	false	0.0107857	1.96715	214	127	9	21010	CSDE1,NCL,DDX3X,EPRS1,KHSRP,LARP1,EIF6,CALR,RPL13A
GO:BP	negative regulation of biosynthetic process	GO:0009890	false	0.0111883	1.95123	2808	127	36	21010	CSDE1,PC,PCNA,CLTC,SETDB1,TRAP1,CHD4,SMARCA5,TRIP12,FLNA,NCL,DDX3X,ACACB,ZC3HAV1,EPRS1,GATAD2B,NONO,ELAVL1,CD2AP,MTDH,SND1,DDX17,KHSRP,LARP1,SFPQ,TCERG1,HNRNPL,HNRNPK,EIF6,CALR,TRIM28,ZBTB33,RPL13A,HSP90AB1,STAT1,RNH1
GO:BP	positive regulation of protein localization	GO:1903829	true	0.0118126	1.92765	479	127	13	21010	EPB41,FLNA,SPTBN1,CCT8,TCP1,CD2AP,KIF5B,IPO5,MYH10,ACSL4,TRIM28,HSP90AB1,PCM1
GO:BP	negative regulation of metabolic process	GO:0009892	false	0.0120284	1.91979	3563	127	42	21010	CSDE1,PC,PCNA,CLTC,SETDB1,TRAP1,CHD4,SMARCA5,TRIP12,FLNA,NCL,DDX3X,ACACB,ZC3HAV1,EPRS1,GATAD2B,RPS20,NONO,ELAVL1,CD2AP,MTDH,SND1,DDX17,KHSRP,LARP1,IPO5,SFPQ,TCERG1,AHSG,OPTN,HNRNPL,HNRNPK,EIF6,SERPINB8,CALR,TRIM28,ZBTB33,LRPPRC,RPL13A,HSP90AB1,STAT1,RNH1
GO:BP	protein transport	GO:0015031	false	0.0154345	1.81151	1810	127	27	21010	HSP90B1,COPB2,MYH9,CTTN,CLTC,FLNA,SPTBN1,NSF,NASP,ELAVL1,CD2AP,HSPD1,KIF5B,SEC62,EPS15,HSPA9,VCP,IPO5,OPTN,MYH10,CALR,ACSL4,TRIM28,PDCD6IP,KTN1,HSPA5,PCM1
GO:BP	cell cycle	GO:0007049	true	0.015591	1.80713	1811	127	27	21010	MYH9,PCNA,CLTC,SMARCA5,MAP4,CDC5L,EPB41,FLNA,SPTBN1,DDX3X,NASP,RPS6,CD2AP,SND1,RBM14,VCP,IPO5,MKI67,MYH10,CALR,MCM5,CUL2,ARL2,TOP1,PDCD6IP,HSP90AB1,PCM1
GO:BP	catabolic process	GO:0009056	false	0.0165248	1.78186	2616	127	34	21010	PCCA,HSP90B1,CSDE1,ATG2B,CTTN,CLTC,TRIP12,FLNA,LRBA,ACACB,NSF,ZC3HAV1,MCCC1,GOT1,ELAVL1,MTDH,HSD17B4,TNFAIP1,SND1,KHSRP,RAD23B,LARP1,VCP,OPTN,EIF6,FBXO3,CALR,CUL2,ARL2,PDCD6IP,LRPPRC,HSPA5,HSP90AB1,RNH1
GO:BP	positive regulation of nucleobase-containing compound metabolic process	GO:0045935	false	0.0167177	1.77682	2039	127	29	21010	H2AZ1,CSDE1,PCNA,CHD4,SMARCA5,NAA15,CDC5L,NCL,DDX3X,DDX21,ZC3HAV1,GATAD2B,CCT8,TCP1,MTDH,TNFAIP1,RBM14,DDX17,KHSRP,VCP,SFPQ,TCERG1,HNRNPK,TRIM28,CAND1,ASXL2,HSPA5,HSP90AB1,STAT1
GO:BP	negative regulation of macromolecule biosynthetic process	GO:0010558	false	0.017244	1.76336	2741	127	35	21010	CSDE1,PC,PCNA,CLTC,SETDB1,CHD4,SMARCA5,TRIP12,FLNA,NCL,DDX3X,ACACB,ZC3HAV1,EPRS1,GATAD2B,NONO,ELAVL1,CD2AP,MTDH,SND1,DDX17,KHSRP,LARP1,SFPQ,TCERG1,HNRNPL,HNRNPK,EIF6,CALR,TRIM28,ZBTB33,RPL13A,HSP90AB1,STAT1,RNH1
GO:BP	regulation of translational initiation	GO:0006446	false	0.017963	1.74562	82	127	6	21010	CSDE1,EIF5,DDX3X,LARP1,RPL13A,EIF4B
GO:BP	organic substance metabolic process	GO:0071704	false	0.0183327	1.73677	13917	127	106	21010	PCCA,HSP90B1,H2AZ1,CSDE1,ZC3H11A,PC,MYH9,PCNA,CLTC,AFDN,SETDB1,TRAP1,ACACA,CHD4,SMARCA5,EEF2,NAA15,CDC5L,TOX4,TRIP12,FLNA,AHCY,EIF5,NCL,SPTBN1,PDIA3,DDX3X,DDX21,ACACB,NSF,ZC3HAV1,NASP,EPRS1,GATAD2B,RPS20,HLCS,CTPS1,RPS25,CCT8,MCCC1,NONO,GARS1,GOT1,ELAVL1,TCP1,ATP5F1A,FUBP1,RPS6,RPS9,HNRNPM,TARS1,CD2AP,MTDH,UBE2O,CAD,HSD17B4,TNFAIP1,HSPD1,HDLBP,SND1,AHNAK,RBM14,EPS15,DDX17,KHSRP,RAD23B,HSPA9,LARP1…
GO:BP	cortical cytoskeleton organization	GO:0030865	false	0.0219043	1.65947	50	127	5	21010	EPB41L3,EPB41,TLN1,CALR,PDCD6IP
GO:BP	amino acid metabolic process	GO:0006520	false	0.0236939	1.62536	298	127	10	21010	PCCA,EPRS1,CTPS1,MCCC1,GARS1,GOT1,TARS1,CAD,YARS1,MTHFD1
GO:BP	positive regulation of metabolic process	GO:0009893	false	0.0248997	1.60381	3797	127	43	21010	H2AZ1,CSDE1,MYH9,PCNA,AFDN,CHD4,SMARCA5,EEF2,NAA15,CDC5L,NCL,SPTBN1,DDX3X,DDX21,NSF,ZC3HAV1,GATAD2B,CCT8,ELAVL1,TCP1,FUBP1,MTDH,TNFAIP1,HSPD1,RBM14,EPS15,DDX17,KHSRP,LARP1,VCP,SFPQ,TCERG1,OPTN,HNRNPK,EIF6,CALR,TRIM28,CAND1,EIF3D,ASXL2,HSPA5,HSP90AB1,STAT1
GO:BP	cellular component organization or biogenesis	GO:0071840	false	0.0252686	1.59742	8309	127	74	21010	HSP90B1,CSDE1,MYH9,PCNA,ATG2B,CTTN,CLTC,AFDN,SETDB1,ACACA,CHD4,SMARCA5,MAP4,EPB41L3,TRIP12,EPB41,FLNA,LRBA,EIF5,SPTBN1,PDIA3,DDX3X,DDX21,ACACB,NSF,NASP,TLN1,EPRS1,GATAD2B,RPS25,CCT8,ELAVL1,TCP1,RPS6,RPS9,CD2AP,TNFAIP1,HSPD1,KIF5B,AHNAK,RBM14,EPS15,DDX17,CLUH,HSPA9,ANXA6,VCP,SFPQ,AHSG,OPTN,HNRNPK,VDAC2,MKI67,MYH10,EIF6,CALR,MCM5,ACSL4,TRIM28,SF3A1,PLS3,CAND1,EIF3D,ARL2,TOP1,MYO1B,PDCD6IP,RPL13A,HS…
GO:BP	negative regulation of cellular biosynthetic process	GO:0031327	false	0.0262325	1.58116	2794	127	35	21010	CSDE1,PC,PCNA,CLTC,SETDB1,CHD4,SMARCA5,TRIP12,FLNA,NCL,DDX3X,ACACB,ZC3HAV1,EPRS1,GATAD2B,NONO,ELAVL1,CD2AP,MTDH,SND1,DDX17,KHSRP,LARP1,SFPQ,TCERG1,HNRNPL,HNRNPK,EIF6,CALR,TRIM28,ZBTB33,RPL13A,HSP90AB1,STAT1,RNH1
GO:BP	actin filament-based process	GO:0030029	false	0.0265757	1.57552	765	127	16	21010	HSP90B1,MYH9,CTTN,EPB41L3,EPB41,FLNA,SPTBN1,TLN1,CD2AP,TNFAIP1,MYH10,CALR,PLS3,MYO1B,PDCD6IP,RNH1
GO:BP	carboxylic acid metabolic process	GO:0019752	false	0.0276937	1.55762	948	127	18	21010	PCCA,PC,ACACA,ACACB,EPRS1,HLCS,CTPS1,MCCC1,GARS1,GOT1,TARS1,CAD,HSD17B4,YARS1,EIF6,ACSL4,ARL2,MTHFD1
GO:BP	programmed cell death	GO:0012501	false	0.0280086	1.55271	1982	127	28	21010	HSP90B1,CTTN,TRAP1,NAA15,EPB41L3,FLNA,PDIA3,DDX3X,NONO,RPS6,MTDH,TNFAIP1,HSPD1,HSPA9,ANXA6,YARS1,VCP,SFPQ,HNRNPK,VDAC2,CALR,CUL2,TOP1,PDCD6IP,HSPA5,HSP90AB1,P4HB,STAT1
GO:BP	positive regulation of interferon-alpha production	GO:0032727	true	0.0296041	1.52865	26	127	4	21010	DDX3X,ZC3HAV1,HSPD1,STAT1
GO:BP	primary metabolic process	GO:0044238	false	0.0303252	1.5182	12666	127	99	21010	PCCA,HSP90B1,H2AZ1,CSDE1,PC,MYH9,PCNA,CLTC,SETDB1,TRAP1,ACACA,CHD4,SMARCA5,EEF2,NAA15,CDC5L,TOX4,TRIP12,FLNA,EIF5,NCL,PDIA3,DDX3X,DDX21,ACACB,NSF,ZC3HAV1,NASP,EPRS1,GATAD2B,RPS20,HLCS,CTPS1,RPS25,CCT8,MCCC1,NONO,GARS1,GOT1,ELAVL1,TCP1,ATP5F1A,FUBP1,RPS6,RPS9,HNRNPM,TARS1,MTDH,UBE2O,CAD,HSD17B4,TNFAIP1,HSPD1,HDLBP,SND1,AHNAK,RBM14,DDX17,KHSRP,RAD23B,HSPA9,LARP1,GPS1,YARS1,VCP,IPO5,SFPQ,TCERG1,AHSG…
GO:BP	regulation of cellular process	GO:0050794	false	0.0323812	1.48971	11758	127	94	21010	HSP90B1,H2AZ1,CSDE1,PC,MYH9,PCNA,CTTN,CLTC,AFDN,SETDB1,TRAP1,CHD4,SMARCA5,EEF2,MAP4,NAA15,CDC5L,TOX4,TRIP12,EPB41,FLNA,EIF5,NCL,SPTBN1,PDIA3,DDX3X,DDX21,ACACB,NSF,ZC3HAV1,TLN1,EPRS1,GATAD2B,RPS20,CCT8,NONO,GOT1,ELAVL1,TCP1,ATP5F1A,FUBP1,RPS6,RPS9,CD2AP,MTDH,UBE2O,TNFAIP1,HSPD1,KIF5B,SND1,AHNAK,RBM14,EPS15,DDX17,KHSRP,HSPA9,LARP1,ANXA6,GPS1,VCP,IPO5,SFPQ,TCERG1,AHSG,OPTN,HNRNPL,HNRNPK,VDAC2,MKI67,…
GO:BP	positive regulation of nitrogen compound metabolic process	GO:0051173	false	0.0330495	1.48084	3071	127	37	21010	H2AZ1,CSDE1,MYH9,PCNA,CHD4,SMARCA5,EEF2,NAA15,CDC5L,NCL,DDX3X,DDX21,NSF,ZC3HAV1,GATAD2B,CCT8,ELAVL1,TCP1,MTDH,TNFAIP1,HSPD1,RBM14,DDX17,KHSRP,LARP1,VCP,SFPQ,TCERG1,HNRNPK,EIF6,TRIM28,CAND1,EIF3D,ASXL2,HSPA5,HSP90AB1,STAT1
GO:BP	cellular response to organic substance	GO:0071310	false	0.0333751	1.47658	2001	127	28	21010	HSP90B1,H2AZ1,ACACA,SMARCA5,FLNA,NCL,PDIA3,EPRS1,NONO,GOT1,ATP5F1A,MTDH,HSPD1,KIF5B,DDX17,KHSRP,RAD23B,LARP1,VCP,IPO5,AHSG,OPTN,CALR,RPL13A,HSPA5,HSP90AB1,P4HB,STAT1
GO:BP	regulation of biological process	GO:0050789	false	0.0361204	1.44225	12331	127	97	21010	HSP90B1,H2AZ1,CSDE1,PC,MYH9,PCNA,CTTN,CLTC,AFDN,SETDB1,TRAP1,CHD4,SMARCA5,EEF2,MAP4,NAA15,CDC5L,EPB41L3,TOX4,TRIP12,EPB41,FLNA,EIF5,NCL,SPTBN1,PDIA3,DDX3X,DDX21,ACACB,NSF,ZC3HAV1,TLN1,EPRS1,GATAD2B,RPS20,CCT8,NONO,GOT1,ELAVL1,TCP1,ATP5F1A,FUBP1,RPS6,RPS9,CD2AP,MTDH,UBE2O,TNFAIP1,HSPD1,KIF5B,SND1,AHNAK,RBM14,EPS15,DDX17,KHSRP,RAD23B,HSPA9,LARP1,ANXA6,GPS1,VCP,IPO5,SFPQ,TCERG1,AHSG,OPTN,HNRNPL,HNRN…
GO:BP	oxoacid metabolic process	GO:0043436	false	0.0375829	1.42501	970	127	18	21010	PCCA,PC,ACACA,ACACB,EPRS1,HLCS,CTPS1,MCCC1,GARS1,GOT1,TARS1,CAD,HSD17B4,YARS1,EIF6,ACSL4,ARL2,MTHFD1
GO:BP	apoptotic process	GO:0006915	false	0.0406368	1.39108	1910	127	27	21010	HSP90B1,CTTN,TRAP1,NAA15,EPB41L3,FLNA,PDIA3,DDX3X,NONO,RPS6,MTDH,TNFAIP1,HSPD1,HSPA9,ANXA6,YARS1,VCP,SFPQ,HNRNPK,VDAC2,CALR,CUL2,PDCD6IP,HSPA5,HSP90AB1,P4HB,STAT1
GO:BP	organic acid metabolic process	GO:0006082	false	0.0407788	1.38957	976	127	18	21010	PCCA,PC,ACACA,ACACB,EPRS1,HLCS,CTPS1,MCCC1,GARS1,GOT1,TARS1,CAD,HSD17B4,YARS1,EIF6,ACSL4,ARL2,MTHFD1
GO:BP	positive regulation of protein localization to nucleus	GO:1900182	false	0.0418205	1.37861	95	127	6	21010	FLNA,CCT8,TCP1,CD2AP,IPO5,TRIM28
GO:BP	cell cycle process	GO:0022402	false	0.042393	1.37271	1273	127	21	21010	MYH9,PCNA,CLTC,SMARCA5,MAP4,CDC5L,FLNA,SPTBN1,DDX3X,RPS6,SND1,RBM14,VCP,MKI67,MYH10,CALR,CUL2,ARL2,TOP1,PDCD6IP,PCM1
GO:BP	negative regulation of cellular metabolic process	GO:0031324	false	0.0429078	1.36746	3233	127	38	21010	CSDE1,PC,PCNA,CLTC,SETDB1,TRAP1,CHD4,SMARCA5,TRIP12,FLNA,NCL,DDX3X,ACACB,ZC3HAV1,EPRS1,GATAD2B,NONO,ELAVL1,CD2AP,MTDH,SND1,DDX17,KHSRP,LARP1,IPO5,SFPQ,TCERG1,HNRNPL,HNRNPK,EIF6,CALR,TRIM28,ZBTB33,LRPPRC,RPL13A,HSP90AB1,STAT1,RNH1
GO:BP	biological regulation	GO:0065007	false	0.0447452	1.34925	12751	127	99	21010	HSP90B1,H2AZ1,CSDE1,PC,MYH9,PCNA,CTTN,CLTC,AFDN,SETDB1,TRAP1,CHD4,SMARCA5,EEF2,MAP4,NAA15,CDC5L,EPB41L3,TOX4,TRIP12,EPB41,FLNA,EIF5,NCL,SPTBN1,PDIA3,DDX3X,DDX21,ACACB,NSF,ZC3HAV1,TLN1,EPRS1,GATAD2B,RPS20,CCT8,NONO,GOT1,ELAVL1,TCP1,ATP5F1A,FUBP1,RPS6,RPS9,CD2AP,MTDH,UBE2O,CAD,HSD17B4,TNFAIP1,HSPD1,KIF5B,SND1,AHNAK,RBM14,EPS15,DDX17,KHSRP,RAD23B,HSPA9,LARP1,ANXA6,GPS1,VCP,IPO5,SFPQ,TCERG1,AHSG,OPTN…
GO:BP	positive regulation of translation	GO:0045727	false	0.0455559	1.34146	143	127	7	21010	CSDE1,EEF2,DDX3X,ELAVL1,LARP1,EIF6,EIF3D
GO:BP	nucleobase-containing compound biosynthetic process	GO:0034654	false	0.0468259	1.32951	4026	127	44	21010	H2AZ1,PCNA,SETDB1,ACACA,CHD4,SMARCA5,NAA15,CDC5L,TOX4,FLNA,NCL,DDX3X,DDX21,ACACB,GATAD2B,CTPS1,CCT8,NONO,GARS1,TCP1,ATP5F1A,FUBP1,MTDH,CAD,SND1,RBM14,DDX17,KHSRP,VCP,SFPQ,TCERG1,HNRNPL,HNRNPK,CALR,ACSL4,TRIM28,ZBTB33,CAND1,ASXL2,HSPA5,HSP90AB1,UTP4,MTHFD1,STAT1
GO:BP	organelle disassembly	GO:1903008	false	0.0498136	1.30265	145	127	7	21010	ATG2B,CTTN,MAP4,LRBA,KIF5B,VCP,OPTN
GO:CC	cytosol	GO:0005829	true	9.07302e-20	19.0422	5457	129	84	22090	PCCA,HSP90B1,CSDE1,PC,COPB2,MYH9,CTTN,CLTC,AFDN,ACACA,EEF2,NAA15,EPB41L3,TRIP12,EPB41,FLNA,LRBA,AHCY,EIF5,SPTBN1,TXLNA,DDX3X,DDX21,ACACB,NSF,ZC3HAV1,TLN1,EPRS1,RPS20,HLCS,CTPS1,RPS25,CCT8,MCCC1,GARS1,GOT1,ELAVL1,TCP1,RPS6,RPS9,TARS1,UBE2O,CAD,H2BC12,HSD17B4,TNFAIP1,HSPD1,HDLBP,KIF5B,SND1,AHNAK,EPS15,DDX17,KHSRP,RAD23B,LARP1,GPS1,YARS1,VCP,IPO5,SFPQ,OPTN,RPL31,MYH10,EIF6,FBXO3,SERPINB8,CALR,PLS3,Z…
GO:CC	membrane-enclosed lumen	GO:0031974	false	1.34781e-16	15.8704	6656	129	88	22090	PCCA,HSP90B1,ZC3H11A,PC,MYH9,PCNA,AFDN,SETDB1,CKAP4,TRAP1,ACACA,CHD4,SMARCA5,EEF2,NAA15,CDC5L,TRIP12,EPB41,FLNA,NCL,SPTBN1,PDIA3,DDX3X,DDX21,NASP,GATAD2B,RPS20,HLCS,RPS25,CCT8,MCCC1,NONO,GARS1,ELAVL1,TCP1,ATP5F1A,FUBP1,RPS6,RPS9,HNRNPM,CD2AP,MTDH,UBE2O,CAD,H2BC12,HSD17B4,HSPD1,RBM14,DDX17,KHSRP,RAD23B,HSPA9,GPS1,YARS1,VCP,IPO5,SFPQ,TCERG1,AHSG,OPTN,HNRNPL,HNRNPK,VDAC2,MKI67,EIF6,LRRC59,FBXO3,CALR…
GO:CC	organelle lumen	GO:0043233	false	1.34781e-16	15.8704	6656	129	88	22090	PCCA,HSP90B1,ZC3H11A,PC,MYH9,PCNA,AFDN,SETDB1,CKAP4,TRAP1,ACACA,CHD4,SMARCA5,EEF2,NAA15,CDC5L,TRIP12,EPB41,FLNA,NCL,SPTBN1,PDIA3,DDX3X,DDX21,NASP,GATAD2B,RPS20,HLCS,RPS25,CCT8,MCCC1,NONO,GARS1,ELAVL1,TCP1,ATP5F1A,FUBP1,RPS6,RPS9,HNRNPM,CD2AP,MTDH,UBE2O,CAD,H2BC12,HSD17B4,HSPD1,RBM14,DDX17,KHSRP,RAD23B,HSPA9,GPS1,YARS1,VCP,IPO5,SFPQ,TCERG1,AHSG,OPTN,HNRNPL,HNRNPK,VDAC2,MKI67,EIF6,LRRC59,FBXO3,CALR…
GO:CC	intracellular organelle lumen	GO:0070013	false	1.34781e-16	15.8704	6656	129	88	22090	PCCA,HSP90B1,ZC3H11A,PC,MYH9,PCNA,AFDN,SETDB1,CKAP4,TRAP1,ACACA,CHD4,SMARCA5,EEF2,NAA15,CDC5L,TRIP12,EPB41,FLNA,NCL,SPTBN1,PDIA3,DDX3X,DDX21,NASP,GATAD2B,RPS20,HLCS,RPS25,CCT8,MCCC1,NONO,GARS1,ELAVL1,TCP1,ATP5F1A,FUBP1,RPS6,RPS9,HNRNPM,CD2AP,MTDH,UBE2O,CAD,H2BC12,HSD17B4,HSPD1,RBM14,DDX17,KHSRP,RAD23B,HSPA9,GPS1,YARS1,VCP,IPO5,SFPQ,TCERG1,AHSG,OPTN,HNRNPL,HNRNPK,VDAC2,MKI67,EIF6,LRRC59,FBXO3,CALR…
GO:CC	extracellular exosome	GO:0070062	false	9.71317e-16	15.0126	2109	129	49	22090	HSP90B1,H2AZ1,MYH9,PCNA,CLTC,CKAP4,EEF2,FLNA,AHCY,NCL,SPTBN1,PDIA3,DDX3X,TLN1,RPS20,RPS25,CCT8,GARS1,GOT1,TCP1,ATP5F1A,RPS9,HNRNPM,TARS1,CD2AP,CAD,HSPD1,SND1,AHNAK,HSPA9,ANXA6,VCP,AHSG,HNRNPL,HNRNPK,RPL31,MYH10,EIF6,SERPINB8,CALR,ACSL4,CAND1,MYO1B,PDCD6IP,HSPA5,HSP90AB1,MTHFD1,P4HB,RNH1
GO:CC	extracellular vesicle	GO:1903561	false	1.54947e-15	14.8098	2133	129	49	22090	HSP90B1,H2AZ1,MYH9,PCNA,CLTC,CKAP4,EEF2,FLNA,AHCY,NCL,SPTBN1,PDIA3,DDX3X,TLN1,RPS20,RPS25,CCT8,GARS1,GOT1,TCP1,ATP5F1A,RPS9,HNRNPM,TARS1,CD2AP,CAD,HSPD1,SND1,AHNAK,HSPA9,ANXA6,VCP,AHSG,HNRNPL,HNRNPK,RPL31,MYH10,EIF6,SERPINB8,CALR,ACSL4,CAND1,MYO1B,PDCD6IP,HSPA5,HSP90AB1,MTHFD1,P4HB,RNH1
GO:CC	extracellular organelle	GO:0043230	false	1.57969e-15	14.8014	2134	129	49	22090	HSP90B1,H2AZ1,MYH9,PCNA,CLTC,CKAP4,EEF2,FLNA,AHCY,NCL,SPTBN1,PDIA3,DDX3X,TLN1,RPS20,RPS25,CCT8,GARS1,GOT1,TCP1,ATP5F1A,RPS9,HNRNPM,TARS1,CD2AP,CAD,HSPD1,SND1,AHNAK,HSPA9,ANXA6,VCP,AHSG,HNRNPL,HNRNPK,RPL31,MYH10,EIF6,SERPINB8,CALR,ACSL4,CAND1,MYO1B,PDCD6IP,HSPA5,HSP90AB1,MTHFD1,P4HB,RNH1
GO:CC	extracellular membrane-bounded organelle	GO:0065010	false	1.57969e-15	14.8014	2134	129	49	22090	HSP90B1,H2AZ1,MYH9,PCNA,CLTC,CKAP4,EEF2,FLNA,AHCY,NCL,SPTBN1,PDIA3,DDX3X,TLN1,RPS20,RPS25,CCT8,GARS1,GOT1,TCP1,ATP5F1A,RPS9,HNRNPM,TARS1,CD2AP,CAD,HSPD1,SND1,AHNAK,HSPA9,ANXA6,VCP,AHSG,HNRNPL,HNRNPK,RPL31,MYH10,EIF6,SERPINB8,CALR,ACSL4,CAND1,MYO1B,PDCD6IP,HSPA5,HSP90AB1,MTHFD1,P4HB,RNH1
GO:CC	cytoplasm	GO:0005737	false	2.50176e-14	13.6018	12251	129	115	22090	PCCA,HSP90B1,CSDE1,PC,COPB2,MYH9,ATG2B,CTTN,CLTC,AFDN,SETDB1,CKAP4,TRAP1,ACACA,CHD4,EEF2,MAP4,NAA15,CDC5L,EPB41L3,TOX4,TRIP12,EPB41,FLNA,LRBA,AHCY,EIF5,NCL,SPTBN1,PDIA3,TXLNA,DDX3X,DDX21,ACACB,NSF,ZC3HAV1,NASP,TLN1,EPRS1,RPS20,HLCS,CTPS1,RPS25,CCT8,MCCC1,GARS1,GOT1,ELAVL1,TCP1,ATP5F1A,FUBP1,RPS6,RPS9,TARS1,CD2AP,MTDH,UBE2O,CAD,H2BC12,HSD17B4,TNFAIP1,HSPD1,HDLBP,KIF5B,SND1,AHNAK,RBM14,SEC62,EPS15,…
GO:CC	nucleoplasm	GO:0005654	false	1.01727e-10	9.99256	4221	129	61	22090	ZC3H11A,MYH9,PCNA,AFDN,SETDB1,TRAP1,CHD4,SMARCA5,NAA15,CDC5L,TRIP12,EPB41,NCL,DDX3X,DDX21,NASP,GATAD2B,RPS20,RPS25,CCT8,NONO,ELAVL1,FUBP1,RPS6,RPS9,HNRNPM,MTDH,UBE2O,H2BC12,RBM14,DDX17,KHSRP,RAD23B,GPS1,YARS1,VCP,IPO5,SFPQ,TCERG1,OPTN,HNRNPL,HNRNPK,MKI67,EIF6,FBXO3,MCM5,TRIM28,SF3A1,ZBTB33,CUL2,CAND1,ARL2,TOP1,LRPPRC,ASXL2,HSP90AB1,NOP2,UTP4,STAT1,PCM1,RNH1
GO:CC	intracellular anatomical structure	GO:0005622	false	1.77332e-10	9.75121	17772	129	129	22090	PCCA,HSP90B1,H2AZ1,CSDE1,ZC3H11A,PC,COPB2,MYH9,PCNA,ATG2B,CTTN,CLTC,AFDN,SETDB1,CKAP4,TRAP1,ACACA,CHD4,SMARCA5,EEF2,MAP4,NAA15,CDC5L,EPB41L3,TOX4,TRIP12,EPB41,FLNA,LRBA,AHCY,EIF5,NCL,SPTBN1,PDIA3,TXLNA,DDX3X,DDX21,ACACB,NSF,ZC3HAV1,NASP,TLN1,EPRS1,GATAD2B,RPS20,HLCS,CTPS1,RPS25,CCT8,MCCC1,NONO,GARS1,GOT1,ELAVL1,TCP1,ATP5F1A,FUBP1,RPS6,RPS9,HNRNPM,TARS1,CD2AP,MTDH,UBE2O,CAD,H2BC12,HSD17B4,TNFAIP1,…
GO:CC	nuclear lumen	GO:0031981	false	3.08191e-10	9.51118	5520	129	70	22090	ZC3H11A,MYH9,PCNA,AFDN,SETDB1,TRAP1,ACACA,CHD4,SMARCA5,NAA15,CDC5L,TRIP12,EPB41,FLNA,NCL,SPTBN1,DDX3X,DDX21,NASP,GATAD2B,RPS20,HLCS,RPS25,CCT8,NONO,ELAVL1,TCP1,FUBP1,RPS6,RPS9,HNRNPM,CD2AP,MTDH,UBE2O,CAD,H2BC12,RBM14,DDX17,KHSRP,RAD23B,HSPA9,GPS1,YARS1,VCP,IPO5,SFPQ,TCERG1,OPTN,HNRNPL,HNRNPK,MKI67,EIF6,FBXO3,MCM5,TRIM28,SF3A1,ZBTB33,CUL2,CAND1,ARL2,TOP1,LRPPRC,RPL13A,ASXL2,HSP90AB1,NOP2,UTP4,STAT…
GO:CC	extracellular space	GO:0005615	false	5.21121e-10	9.28306	3284	129	52	22090	HSP90B1,H2AZ1,MYH9,PCNA,CLTC,CKAP4,EEF2,FLNA,AHCY,NCL,SPTBN1,PDIA3,DDX3X,TLN1,RPS20,RPS25,CCT8,GARS1,GOT1,TCP1,ATP5F1A,RPS9,HNRNPM,TARS1,CD2AP,CAD,H2BC12,HSPD1,HDLBP,SND1,AHNAK,HSPA9,ANXA6,YARS1,VCP,AHSG,HNRNPL,HNRNPK,RPL31,MYH10,EIF6,SERPINB8,CALR,ACSL4,CAND1,MYO1B,PDCD6IP,HSPA5,HSP90AB1,MTHFD1,P4HB,RNH1
GO:CC	vesicle	GO:0031982	false	1.51605e-09	8.81929	3976	129	57	22090	HSP90B1,H2AZ1,COPB2,MYH9,PCNA,CTTN,CLTC,CKAP4,EEF2,FLNA,AHCY,NCL,SPTBN1,PDIA3,DDX3X,TLN1,RPS20,RPS25,CCT8,GARS1,GOT1,ELAVL1,TCP1,ATP5F1A,RPS9,HNRNPM,TARS1,CD2AP,CAD,TNFAIP1,HSPD1,KIF5B,SND1,AHNAK,EPS15,HSPA9,ANXA6,VCP,AHSG,OPTN,HNRNPL,HNRNPK,RPL31,VDAC2,MYH10,EIF6,SERPINB8,CALR,ACSL4,CAND1,MYO1B,PDCD6IP,HSPA5,HSP90AB1,MTHFD1,P4HB,RNH1
GO:CC	focal adhesion	GO:0005925	true	1.57284e-09	8.80332	421	129	19	22090	HSP90B1,MYH9,CTTN,CLTC,FLNA,PDIA3,TLN1,RPS9,AHNAK,HSPA9,ANXA6,HNRNPK,RPL31,CALR,ARL2,PDCD6IP,RPL13A,HSPA5,P4HB
GO:CC	cell-substrate junction	GO:0030055	false	2.36452e-09	8.62626	431	129	19	22090	HSP90B1,MYH9,CTTN,CLTC,FLNA,PDIA3,TLN1,RPS9,AHNAK,HSPA9,ANXA6,HNRNPK,RPL31,CALR,ARL2,PDCD6IP,RPL13A,HSPA5,P4HB
GO:CC	protein-containing complex	GO:0032991	true	2.50391e-09	8.60138	8527	129	88	22090	PCCA,HSP90B1,H2AZ1,CSDE1,ZC3H11A,COPB2,MYH9,PCNA,CTTN,CLTC,AFDN,CHD4,SMARCA5,EEF2,MAP4,NAA15,CDC5L,TOX4,EPB41,FLNA,NCL,SPTBN1,PDIA3,DDX3X,DDX21,NASP,EPRS1,GATAD2B,RPS20,HLCS,RPS25,CCT8,MCCC1,NONO,ELAVL1,TCP1,ATP5F1A,RPS6,RPS9,HNRNPM,CD2AP,CAD,H2BC12,TNFAIP1,HSPD1,HDLBP,KIF5B,SND1,AHNAK,RBM14,EPS15,DDX17,KHSRP,RAD23B,HSPA9,LARP1,GPS1,VCP,IPO5,SFPQ,HNRNPL,HNRNPK,RPL31,VDAC2,MYH10,EIF6,FBXO3,CALR,MC…
GO:CC	intracellular non-membrane-bounded organelle	GO:0043232	false	1.72637e-08	7.76287	6568	129	74	22090	H2AZ1,CSDE1,MYH9,PCNA,ATG2B,CTTN,CLTC,SETDB1,CKAP4,ACACA,CHD4,SMARCA5,MAP4,CDC5L,EPB41L3,TOX4,EPB41,FLNA,NCL,SPTBN1,DDX3X,DDX21,NASP,TLN1,GATAD2B,RPS20,HLCS,RPS25,CCT8,NONO,ELAVL1,TCP1,RPS6,RPS9,HNRNPM,CD2AP,MTDH,H2BC12,KIF5B,AHNAK,RBM14,DDX17,KHSRP,HSPA9,LARP1,VCP,IPO5,SFPQ,HNRNPL,HNRNPK,RPL31,VDAC2,MKI67,MYH10,EIF6,LRRC59,MCM5,ACSL4,TRIM28,PLS3,ZBTB33,CUL2,ARL2,TOP1,MYO1B,PDCD6IP,LRPPRC,RPL13A,…
GO:CC	non-membrane-bounded organelle	GO:0043228	false	1.74001e-08	7.75945	6569	129	74	22090	H2AZ1,CSDE1,MYH9,PCNA,ATG2B,CTTN,CLTC,SETDB1,CKAP4,ACACA,CHD4,SMARCA5,MAP4,CDC5L,EPB41L3,TOX4,EPB41,FLNA,NCL,SPTBN1,DDX3X,DDX21,NASP,TLN1,GATAD2B,RPS20,HLCS,RPS25,CCT8,NONO,ELAVL1,TCP1,RPS6,RPS9,HNRNPM,CD2AP,MTDH,H2BC12,KIF5B,AHNAK,RBM14,DDX17,KHSRP,HSPA9,LARP1,VCP,IPO5,SFPQ,HNRNPL,HNRNPK,RPL31,VDAC2,MKI67,MYH10,EIF6,LRRC59,MCM5,ACSL4,TRIM28,PLS3,ZBTB33,CUL2,ARL2,TOP1,MYO1B,PDCD6IP,LRPPRC,RPL13A,…
GO:CC	cell junction	GO:0030054	false	1.76071e-07	6.75431	2214	129	38	22090	HSP90B1,MYH9,CTTN,CLTC,AFDN,CHD4,EEF2,EPB41L3,EPB41,FLNA,EIF5,SPTBN1,PDIA3,NSF,TLN1,RPS20,RPS25,ELAVL1,RPS9,HNRNPM,CD2AP,MTDH,CAD,AHNAK,EPS15,HSPA9,ANXA6,VCP,HNRNPK,RPL31,EIF6,CALR,EIF3D,ARL2,PDCD6IP,RPL13A,HSPA5,P4HB
GO:CC	pigment granule	GO:0048770	false	3.01888e-07	6.52015	111	129	10	22090	HSP90B1,CLTC,AHCY,PDIA3,SND1,ANXA6,PDCD6IP,HSPA5,HSP90AB1,P4HB
GO:CC	melanosome	GO:0042470	false	3.01888e-07	6.52015	111	129	10	22090	HSP90B1,CLTC,AHCY,PDIA3,SND1,ANXA6,PDCD6IP,HSPA5,HSP90AB1,P4HB
GO:CC	membrane-bounded organelle	GO:0043227	false	4.88661e-07	6.31099	15624	129	119	22090	PCCA,HSP90B1,H2AZ1,CSDE1,ZC3H11A,PC,COPB2,MYH9,PCNA,ATG2B,CTTN,CLTC,AFDN,SETDB1,CKAP4,TRAP1,ACACA,CHD4,SMARCA5,EEF2,MAP4,NAA15,CDC5L,TOX4,TRIP12,EPB41,FLNA,LRBA,AHCY,NCL,SPTBN1,PDIA3,DDX3X,DDX21,ACACB,NSF,ZC3HAV1,NASP,TLN1,GATAD2B,RPS20,HLCS,RPS25,CCT8,MCCC1,NONO,GARS1,GOT1,ELAVL1,TCP1,ATP5F1A,FUBP1,RPS6,RPS9,HNRNPM,TARS1,CD2AP,MTDH,UBE2O,CAD,H2BC12,HSD17B4,TNFAIP1,HSPD1,HDLBP,KIF5B,SND1,AHNAK,RB…
GO:CC	anchoring junction	GO:0070161	false	7.15583e-07	6.14534	903	129	23	22090	HSP90B1,MYH9,CTTN,CLTC,AFDN,EPB41L3,FLNA,PDIA3,TLN1,RPS9,CD2AP,MTDH,AHNAK,HSPA9,ANXA6,HNRNPK,RPL31,CALR,ARL2,PDCD6IP,RPL13A,HSPA5,P4HB
GO:CC	intracellular organelle	GO:0043229	false	8.21196e-07	6.08555	15969	129	120	22090	PCCA,HSP90B1,H2AZ1,CSDE1,ZC3H11A,PC,COPB2,MYH9,PCNA,ATG2B,CTTN,CLTC,AFDN,SETDB1,CKAP4,TRAP1,ACACA,CHD4,SMARCA5,EEF2,MAP4,NAA15,CDC5L,EPB41L3,TOX4,TRIP12,EPB41,FLNA,LRBA,AHCY,NCL,SPTBN1,PDIA3,DDX3X,DDX21,ACACB,NSF,ZC3HAV1,NASP,TLN1,GATAD2B,RPS20,HLCS,RPS25,CCT8,MCCC1,NONO,GARS1,GOT1,ELAVL1,TCP1,ATP5F1A,FUBP1,RPS6,RPS9,HNRNPM,CD2AP,MTDH,UBE2O,CAD,H2BC12,HSD17B4,TNFAIP1,HSPD1,HDLBP,KIF5B,SND1,AHNAK,…
GO:CC	intracellular membrane-bounded organelle	GO:0043231	false	1.21742e-06	5.91456	14560	129	114	22090	PCCA,HSP90B1,H2AZ1,CSDE1,ZC3H11A,PC,COPB2,MYH9,PCNA,ATG2B,CTTN,CLTC,AFDN,SETDB1,CKAP4,TRAP1,ACACA,CHD4,SMARCA5,EEF2,NAA15,CDC5L,TOX4,TRIP12,EPB41,FLNA,LRBA,AHCY,NCL,SPTBN1,PDIA3,DDX3X,DDX21,ACACB,NSF,ZC3HAV1,NASP,GATAD2B,RPS20,HLCS,RPS25,CCT8,MCCC1,NONO,GARS1,GOT1,ELAVL1,TCP1,ATP5F1A,FUBP1,RPS6,RPS9,HNRNPM,CD2AP,MTDH,UBE2O,CAD,H2BC12,HSD17B4,TNFAIP1,HSPD1,HDLBP,KIF5B,SND1,AHNAK,RBM14,SEC62,EPS15,…
GO:CC	extracellular region	GO:0005576	false	1.71926e-06	5.76466	4206	129	53	22090	HSP90B1,H2AZ1,MYH9,PCNA,CLTC,CKAP4,EEF2,FLNA,AHCY,NCL,SPTBN1,PDIA3,TXLNA,DDX3X,TLN1,RPS20,RPS25,CCT8,GARS1,GOT1,TCP1,ATP5F1A,RPS9,HNRNPM,TARS1,CD2AP,CAD,H2BC12,HSPD1,HDLBP,SND1,AHNAK,HSPA9,ANXA6,YARS1,VCP,AHSG,HNRNPL,HNRNPK,RPL31,MYH10,EIF6,SERPINB8,CALR,ACSL4,CAND1,MYO1B,PDCD6IP,HSPA5,HSP90AB1,MTHFD1,P4HB,RNH1
GO:CC	supramolecular complex	GO:0099080	false	2.35762e-06	5.62753	1404	129	28	22090	CSDE1,MYH9,CTTN,CLTC,MAP4,FLNA,NCL,SPTBN1,DDX3X,CTPS1,CCT8,ELAVL1,TCP1,RPS6,CD2AP,KIF5B,AHNAK,KHSRP,LARP1,VCP,HNRNPL,HNRNPK,MYH10,EIF6,PLS3,TOP1,MYO1B,LRPPRC
GO:CC	organelle	GO:0043226	false	3.87147e-06	5.41212	16766	129	122	22090	PCCA,HSP90B1,H2AZ1,CSDE1,ZC3H11A,PC,COPB2,MYH9,PCNA,ATG2B,CTTN,CLTC,AFDN,SETDB1,CKAP4,TRAP1,ACACA,CHD4,SMARCA5,EEF2,MAP4,NAA15,CDC5L,EPB41L3,TOX4,TRIP12,EPB41,FLNA,LRBA,AHCY,NCL,SPTBN1,PDIA3,DDX3X,DDX21,ACACB,NSF,ZC3HAV1,NASP,TLN1,GATAD2B,RPS20,HLCS,RPS25,CCT8,MCCC1,NONO,GARS1,GOT1,ELAVL1,TCP1,ATP5F1A,FUBP1,RPS6,RPS9,HNRNPM,TARS1,CD2AP,MTDH,UBE2O,CAD,H2BC12,HSD17B4,TNFAIP1,HSPD1,HDLBP,KIF5B,SND1,…
GO:CC	nucleus	GO:0005634	false	4.7281e-05	4.32531	10063	129	88	22090	HSP90B1,H2AZ1,ZC3H11A,MYH9,PCNA,AFDN,SETDB1,TRAP1,ACACA,CHD4,SMARCA5,EEF2,NAA15,CDC5L,TOX4,TRIP12,EPB41,FLNA,NCL,SPTBN1,PDIA3,DDX3X,DDX21,ACACB,ZC3HAV1,NASP,GATAD2B,RPS20,HLCS,RPS25,CCT8,NONO,GOT1,ELAVL1,TCP1,ATP5F1A,FUBP1,RPS6,RPS9,HNRNPM,CD2AP,MTDH,UBE2O,CAD,H2BC12,TNFAIP1,HDLBP,SND1,AHNAK,RBM14,DDX17,KHSRP,RAD23B,HSPA9,GPS1,YARS1,VCP,IPO5,SFPQ,TCERG1,OPTN,HNRNPL,HNRNPK,VDAC2,MKI67,MYH10,EIF6,L…
GO:CC	polysome	GO:0005844	true	6.92161e-05	4.15979	73	129	7	22090	EEF2,RPS6,HDLBP,LARP1,RPL31,MYH10,CALR
GO:CC	ribonucleoprotein granule	GO:0035770	false	0.000176918	3.75223	272	129	11	22090	CSDE1,NCL,DDX3X,ELAVL1,RPS6,KHSRP,LARP1,VCP,HNRNPL,HNRNPK,TOP1
GO:CC	cytoplasmic stress granule	GO:0010494	false	0.000270929	3.56714	89	129	7	22090	CSDE1,DDX3X,ELAVL1,KHSRP,LARP1,VCP,HNRNPK
GO:CC	nuclear body	GO:0016604	true	0.000294738	3.53056	888	129	19	22090	MYH9,PCNA,AFDN,NAA15,CDC5L,TRIP12,EPB41,GATAD2B,NONO,HNRNPM,MTDH,UBE2O,RBM14,DDX17,YARS1,SFPQ,TCERG1,MKI67,SF3A1
GO:CC	COP9 signalosome	GO:0008180	true	0.000527396	3.27786	35	129	5	22090	MYH9,ATP5F1A,GPS1,HSPA5,HSP90AB1
GO:CC	cytoplasmic ribonucleoprotein granule	GO:0036464	false	0.000773944	3.11129	255	129	10	22090	CSDE1,NCL,DDX3X,ELAVL1,RPS6,KHSRP,LARP1,VCP,HNRNPK,TOP1
GO:CC	nucleolus	GO:0005730	false	0.00099809	3.00083	1996	129	29	22090	ACACA,SMARCA5,FLNA,NCL,SPTBN1,DDX21,RPS20,RPS25,NONO,TCP1,RPS6,RPS9,HNRNPM,CD2AP,MTDH,RBM14,DDX17,HSPA9,IPO5,MKI67,EIF6,ZBTB33,CUL2,ARL2,TOP1,RPL13A,NOP2,UTP4,STAT1
GO:CC	cytosolic ribosome	GO:0022626	false	0.00113062	2.94668	110	129	7	22090	DDX3X,RPS20,RPS25,RPS6,RPS9,RPL31,RPL13A
GO:CC	cytosolic small ribosomal subunit	GO:0022627	false	0.00169164	2.77169	44	129	5	22090	DDX3X,RPS20,RPS25,RPS6,RPS9
GO:CC	membrane	GO:0016020	true	0.00319205	2.49593	9853	129	82	22090	HSP90B1,CSDE1,COPB2,MYH9,ATG2B,CTTN,CLTC,AFDN,CKAP4,TRAP1,CHD4,EEF2,NAA15,CDC5L,EPB41L3,EPB41,FLNA,LRBA,EIF5,NCL,SPTBN1,PDIA3,TXLNA,DDX3X,DDX21,ACACB,NSF,TLN1,EPRS1,RPS20,CTPS1,NONO,ELAVL1,ATP5F1A,RPS6,RPS9,HNRNPM,CD2AP,MTDH,CAD,HSD17B4,HSPD1,HDLBP,KIF5B,SND1,AHNAK,SEC62,EPS15,DDX17,KHSRP,HSPA9,LARP1,ANXA6,VCP,IPO5,OPTN,HNRNPL,HNRNPK,RPL31,VDAC2,MKI67,MYH10,LRRC59,CALR,MCM5,ACSL4,PLS3,ZBTB33,CAND…
GO:CC	chromosome	GO:0005694	false	0.00521149	2.28304	1942	129	27	22090	H2AZ1,PCNA,SETDB1,CHD4,SMARCA5,CDC5L,TOX4,NCL,DDX21,NASP,GATAD2B,HLCS,NONO,TCP1,H2BC12,VCP,SFPQ,HNRNPL,HNRNPK,MKI67,MCM5,TRIM28,ZBTB33,TOP1,LRPPRC,UTP4,STAT1
GO:CC	cytoplasmic vesicle	GO:0031410	false	0.00864745	2.06311	2476	129	31	22090	HSP90B1,COPB2,MYH9,CTTN,CLTC,CKAP4,EEF2,AHCY,PDIA3,DDX3X,CCT8,GARS1,ELAVL1,TCP1,TNFAIP1,HSPD1,KIF5B,SND1,EPS15,ANXA6,VCP,AHSG,OPTN,VDAC2,CALR,CAND1,MYO1B,PDCD6IP,HSPA5,HSP90AB1,P4HB
GO:CC	nuclear periphery	GO:0034399	false	0.00899241	2.04612	151	129	7	22090	PCNA,HLCS,NONO,HNRNPM,CAD,SFPQ,EIF6
GO:CC	fibrillar center	GO:0001650	true	0.00899241	2.04612	151	129	7	22090	ACACA,SMARCA5,NONO,CD2AP,MTDH,TOP1,UTP4
GO:CC	intracellular vesicle	GO:0097708	false	0.00899322	2.04608	2481	129	31	22090	HSP90B1,COPB2,MYH9,CTTN,CLTC,CKAP4,EEF2,AHCY,PDIA3,DDX3X,CCT8,GARS1,ELAVL1,TCP1,TNFAIP1,HSPD1,KIF5B,SND1,EPS15,ANXA6,VCP,AHSG,OPTN,VDAC2,CALR,CAND1,MYO1B,PDCD6IP,HSPA5,HSP90AB1,P4HB
GO:CC	endoplasmic reticulum chaperone complex	GO:0034663	false	0.00923285	2.03466	11	129	3	22090	HSP90B1,HSPA5,P4HB
GO:CC	mitochondrial matrix	GO:0005759	false	0.00999456	2.00024	494	129	12	22090	PCCA,PC,TRAP1,MCCC1,GARS1,ATP5F1A,HSPD1,HSPA9,VDAC2,LRRC59,ARL2,LRPPRC
GO:CC	actin cytoskeleton	GO:0015629	false	0.0114541	1.94104	501	129	12	22090	MYH9,CTTN,ACACA,FLNA,SPTBN1,CD2AP,AHNAK,HNRNPK,MYH10,PLS3,MYO1B,PDCD6IP
GO:CC	paraspeckles	GO:0042382	false	0.0122579	1.91158	12	129	3	22090	NONO,HNRNPM,SFPQ
GO:CC	nuclear lamina	GO:0005652	false	0.0158673	1.7995	13	129	3	22090	PCNA,HLCS,EIF6
GO:CC	ficolin-1-rich granule lumen	GO:1904813	false	0.0267083	1.57335	124	129	6	22090	EEF2,DDX3X,CCT8,VCP,CAND1,HSP90AB1
GO:CC	endoplasmic reticulum protein-containing complex	GO:0140534	false	0.0291794	1.53492	126	129	6	22090	HSP90B1,PDIA3,VCP,CALR,HSPA5,P4HB
GO:CC	perinuclear region of cytoplasm	GO:0048471	false	0.0297189	1.52697	733	129	14	22090	HSP90B1,CKAP4,FLNA,RPS6,MTDH,KIF5B,ANXA6,VCP,OPTN,CALR,MYO1B,LRPPRC,HSP90AB1,STAT1
GO:CC	small ribosomal subunit	GO:0015935	false	0.029819	1.52551	79	129	5	22090	DDX3X,RPS20,RPS25,RPS6,RPS9
GO:CC	myosin II filament	GO:0097513	true	0.0300983	1.52146	3	129	2	22090	MYH9,MYH10
GO:CC	supramolecular fiber	GO:0099512	false	0.0328123	1.48396	1034	129	17	22090	MYH9,CTTN,CLTC,MAP4,FLNA,SPTBN1,CTPS1,CCT8,TCP1,CD2AP,KIF5B,AHNAK,MYH10,EIF6,PLS3,MYO1B,LRPPRC
GO:CC	cytoskeleton	GO:0005856	false	0.0332687	1.47796	2407	129	29	22090	MYH9,PCNA,CTTN,CLTC,CKAP4,ACACA,CHD4,MAP4,EPB41L3,EPB41,FLNA,SPTBN1,DDX3X,TLN1,CCT8,TCP1,CD2AP,KIF5B,AHNAK,HNRNPK,MYH10,EIF6,PLS3,ARL2,MYO1B,PDCD6IP,LRPPRC,P4HB,PCM1
GO:CC	supramolecular polymer	GO:0099081	false	0.0359999	1.4437	1042	129	17	22090	MYH9,CTTN,CLTC,MAP4,FLNA,SPTBN1,CTPS1,CCT8,TCP1,CD2AP,KIF5B,AHNAK,MYH10,EIF6,PLS3,MYO1B,LRPPRC
GO:CC	ribosomal subunit	GO:0044391	false	0.0370966	1.43067	189	129	7	22090	DDX3X,RPS20,RPS25,RPS6,RPS9,RPL31,RPL13A
GO:CC	nucleoid	GO:0009295	false	0.0445798	1.35086	46	129	4	22090	HSPA9,VDAC2,LRRC59,LRPPRC
GO:CC	mitochondrial nucleoid	GO:0042645	true	0.0445798	1.35086	46	129	4	22090	HSPA9,VDAC2,LRRC59,LRPPRC

## Sheet: REViGO CRBN_BTZ_vs_CRBN_BTZ_POM
Biological Process												Cellular Component												Molecular Function
TermID	Name	Value	LogSize	Frequency	Uniqueness	Dispensability	PC_0	PC_1	Representative	Size		TermID	Name	Value	LogSize	Frequency	Uniqueness	Dispensability	PC_0	PC_1	Representative	Size		TermID	Name	Value	LogSize	Frequency	Uniqueness	Dispensability	PC_0	PC_1	Representative	Size
GO:0043603	amide metabolic process	-8.86646	6.43478	6.70738	0.917354	0.187063	3.15505	-3.57477	null	32		GO:0005829	cytosol	-19.0424	6.75233	14.0481	0.887016	0.12105	2.39734	5.80708	null	84		GO:0003723	RNA binding	-18.6162	6.43945	6.09981	0.80413	0.345203	4.97026	-0.272886	null	67
GO:0043604	amide biosynthetic process	-7.87615	6.33332	5.30996	0.826844	0.831688	null	null	6412	27		GO:0031974	membrane-enclosed lumen	-15.8697	6.23998	4.31786	0.999898	6.01e-05	-4.57316	1.74773	null	88		GO:1901363	heterocyclic compound binding	-18.3307	6.95673	20.0723	0.781105	0.17204	3.36235	5.60964	null	101
GO:0006412	translation	-7.35655	6.25056	4.38869	0.808841	0	3.87906	-5.99349	null	24		GO:0070013	intracellular organelle lumen	-15.8697	6.23998	4.31782	0.602447	0	6.87602	-2.19587	null	88		GO:0097159	organic cyclic compound binding	-17.9788	7.24775	39.2297	0.84627	0.17509	1.23531	5.73937	null	101
GO:0043043	peptide biosynthetic process	-7.02091	6.27031	4.59279	0.821919	0.900131	null	null	6412	24		GO:0043233	organelle lumen	-15.8697	6.23998	4.31785	0.612844	0.95682	null	null	70013	88		GO:0045296	cadherin binding	-16.3497	4.74423	0.123051	0.81104	0	-4.60366	2.87358	null	25
GO:0044271	cellular nitrogen compound biosynthetic process	-6.96257	6.72073	12.957	0.857983	0.406133	4.9117	-5.15181	null	63		GO:0070062	extracellular exosome	-15.0128	4.61133	0.101532	0.695812	0.127954	0.413535	-1.9148	null	49		GO:0003676	nucleic acid binding	-13.8761	6.96759	20.5805	0.779664	0.187741	3.22688	2.26474	null	81
GO:0006518	peptide metabolic process	-6.49214	6.3279	5.24405	0.846411	0.856858	null	null	6412	25		GO:1903561	extracellular vesicle	-14.8097	4.64766	0.110391	0.694035	0.992263	null	null	70062	49		GO:0050839	cell adhesion molecule binding	-13.068	5.20673	0.356934	0.793451	0.363352	-5.08412	1.42983	null	27
GO:1901564	organonitrogen compound metabolic process	-6.03292	7.0447	27.3196	0.884507	0.272587	5.00581	-3.49323	null	72		GO:0043230	extracellular organelle	-14.8013	4.64941	0.110838	0.803356	0.456498	-0.744454	1.03751	null	49		GO:0005524	ATP binding	-10.4547	6.74819	12.418	0.656972	0.444907	4.64647	3.24143	null	38
GO:0006457	protein folding	-5.98218	5.67804	1.17438	0.8747	0.476789	3.08581	-6.69044	null	13		GO:0065010	extracellular membrane-bounded organelle	-14.8013	4.64924	0.110793	0.753308	0.998565	null	null	70062	49		GO:0044877	protein-containing complex binding	-10.3054	6.0019	2.22721	0.910928	0.042362	-5.14444	-4.68214	null	41
GO:0006417	regulation of translation	-5.95122	5.75196	1.39231	0.666947	0	-4.52436	-5.82468	null	17		GO:0005737	cytoplasm	-13.6021	7.23896	43.0767	0.890528	0.171608	3.59119	6.24307	null	115		GO:0035639	purine ribonucleoside triphosphate binding	-10.2907	6.80346	14.1035	0.667314	0.680721	4.38567	3.31285	null	42
GO:0060255	regulation of macromolecule metabolic process	-5.6544	6.77925	14.8257	0.595661	0.545902	-3.96682	-5.65819	null	74		GO:0005654	nucleoplasm	-9.9914	5.86727	1.83045	0.61001	0.841863	null	null	70013	61		GO:0032559	adenyl ribonucleotide binding	-9.91364	6.75756	12.6889	0.658073	0.81143	null	null	5524	38
GO:1901566	organonitrogen compound biosynthetic process	-5.56592	6.75726	14.0938	0.866455	0.439037	4.43569	-4.7634	null	34		GO:0005622	intracellular anatomical structure	-9.75203	7.36119	57.0793	0.999823	0.000102	-4.07892	-3.78107	null	129		GO:0032555	purine ribonucleotide binding	-9.76955	6.8135	14.4331	0.65125	0.805732	null	null	5524	42
GO:0034975	protein folding in endoplasmic reticulum	-5.23894	4.35461	0.0557647	0.906731	0.656754	2.47889	-7.78001	null	5		GO:0031981	nuclear lumen	-9.51145	6.11808	3.26108	0.595953	0.915913	null	null	70013	70		GO:0032553	ribonucleotide binding	-9.64016	6.8273	14.8993	0.653859	0.820726	null	null	5524	42
GO:0080090	regulation of primary metabolic process	-5.15766	6.75407	13.9909	0.599565	0.816596	null	null	60255	66		GO:0005615	extracellular space	-9.28316	5.92247	2.07854	0.922257	0.585561	-2.72069	0.407207	null	52		GO:0016874	ligase activity	-9.60555	6.16579	3.24827	0.980026	0	-6.40665	-3.67912	null	15
GO:0034248	regulation of amide metabolic process	-5.0894	5.76628	1.43897	0.705434	0.401571	-4.71173	-5.44096	null	17		GO:0031982	vesicle	-8.81816	6.03106	2.669	0.773639	0.189777	3.69999	-0.859126	null	57		GO:0000166	nucleotide binding	-9.16749	6.92075	18.4762	0.650857	0.779599	null	null	35639	44
GO:0019222	regulation of metabolic process	-4.9735	6.79587	15.4042	0.714187	0.394273	-3.69918	-6.27432	null	76		GO:0005925	focal adhesion	-8.8041	4.72405	0.13162	0.952037	3.864e-05	-1.08158	5.93674	null	19		GO:1901265	nucleoside phosphate binding	-9.16052	6.92075	18.4762	0.784605	0.34785	3.621	1.81366	null	44
GO:0051171	regulation of nitrogen compound metabolic process	-4.82336	6.74712	13.7686	0.600631	0.813235	null	null	60255	64		GO:0030055	cell-substrate junction	-8.62709	4.75918	0.14271	0.951878	0.748185	null	null	5925	19		GO:0030554	adenyl nucleotide binding	-9.06298	6.80292	14.086	0.658969	0.766811	null	null	5524	38
GO:0048518	positive regulation of biological process	-4.51797	6.2858	4.75958	0.764499	0.309173	-3.39404	-6.78208	null	68		GO:0032991	protein-containing complex	-8.60206	6.9004	19.7555	1	0	-3.69853	3.35959	null	88		GO:0017076	purine nucleotide binding	-9.01144	6.8537	15.8329	0.661369	0.724221	null	null	35639	42
GO:0048522	positive regulation of cellular process	-4.42423	6.23254	4.21032	0.6565	0.276646	-3.96026	-4.78152	null	64		GO:0043232	intracellular non-membrane-bounded organelle	-7.76195	6.61554	10.2524	0.611535	0.701228	null	null	5856	74		GO:0044183	protein folding chaperone	-8.62893	5.25044	0.394732	0.96938	0	4.13049	-5.96733	null	10
GO:0019538	protein metabolic process	-4.16715	6.77261	14.601	0.871425	0.485681	4.29704	-4.46855	null	61		GO:0043228	non-membrane-bounded organelle	-7.75945	6.62646	10.5136	0.759495	0.238004	4.07769	1.09855	null	74		GO:0009374	biotin binding	-8.3019	3.34753	0.00493392	0.871476	0.0267798	7.16453	2.95385	null	5
GO:0006996	organelle organization	-4.10094	6.43958	6.78184	0.928047	0.61705	0.6527	5.19182	null	47		GO:0030054	cell junction	-6.75449	5.85522	1.78036	0.99991	5.267e-05	-4.59454	-2.17653	null	38		GO:0140657	ATP-dependent activity	-8.21753	6.47256	6.58293	1	0	1.21102	-4.27235	null	22
GO:0033036	macromolecule localization	-3.60705	6.34363	5.43748	0.954736	0.415662	4.96948	4.12394	null	43		GO:0042470	melanosome	-6.51999	4.29609	0.0491312	0.763242	0.486081	1.0605	-3.98522	null	10		GO:0140662	ATP-dependent protein folding chaperone	-8.10073	5.1125	0.287318	0.947426	0.771444	null	null	44183	8
GO:0031323	regulation of cellular metabolic process	-3.56915	6.77907	14.8197	0.594299	0.828904	null	null	60255	69		GO:0048770	pigment granule	-6.51999	4.29656	0.0491834	0.763224	0.486116	0.906364	-3.62967	null	10		GO:0016887	ATP hydrolysis activity	-7.86646	6.2582	4.01852	0.852682	0.0589874	1.70672	-6.72697	null	18
GO:0051604	protein maturation	-3.4973	5.874	1.84403	0.874898	0.507008	3.54254	-6.46574	null	16		GO:0043227	membrane-bounded organelle	-6.31069	7.09194	30.7058	0.713375	0.537334	4.92406	0.211355	null	119		GO:0005515	protein binding	-7.40894	6.58914	8.61005	0.889257	0.0711246	-1.84484	7.71676	null	123
GO:0031326	regulation of cellular biosynthetic process	-3.42582	6.75648	14.0687	0.590035	0.855242	null	null	60255	62		GO:0070161	anchoring junction	-6.14509	5.44756	0.69637	0.95405	0.682175	-0.908833	6.07615	null	23		GO:0036094	small molecule binding	-7.28904	7.20965	35.9345	0.849602	0.227134	1.61548	6.54154	null	45
GO:0048519	negative regulation of biological process	-3.38764	6.30483	4.9728	0.762945	0.317685	-3.04992	-6.58774	null	63		GO:0043229	intracellular organelle	-6.08566	7.15595	35.5822	0.692081	0.57994	4.6746	0.921285	null	120		GO:0097367	carbohydrate derivative binding	-7.21968	6.84438	15.4968	0.875859	0.103087	0.303607	7.52905	null	42
GO:0010556	regulation of macromolecule biosynthetic process	-3.37987	6.75421	13.9952	0.58933	0.81666	null	null	60255	61		GO:0043231	intracellular membrane-bounded organelle	-5.91456	7.07971	29.8532	0.665545	0.370953	4.89753	-0.378469	null	114		GO:0003729	mRNA binding	-7.09637	5.70981	1.13676	0.819473	0.0790133	5.42064	-1.34188	null	17
GO:0009889	regulation of biosynthetic process	-3.33318	6.75868	14.14	0.598856	0.818836	null	null	60255	62		GO:0005576	extracellular region	-5.76466	6.19229	3.86875	0.999899	5.907e-05	-0.0860295	-8.13652	null	53		GO:0016885	ligase activity, forming carbon-carbon bonds	-6.98297	4.89693	0.1749	0.943695	0.040074	-2.29433	-6.15628	null	5
GO:0031328	positive regulation of cellular biosynthetic process	-3.33252	5.93418	2.11814	0.596429	0.976356	null	null	48522	38		GO:0099080	supramolecular complex	-5.62753	5.88343	1.89982	0.999909	5.316e-05	-4.89729	-0.376738	null	28		GO:0043168	anion binding	-6.91721	6.9246	18.6408	0.781282	0.399125	3.82721	5.51434	null	43
GO:0048523	negative regulation of cellular process	-3.31864	6.28899	4.79475	0.671343	0.331775	-3.06597	-5.8532	null	60		GO:0043226	organelle	-5.41212	7.16614	36.4267	0.999844	0.00024049	-2.69956	4.57353	null	122		GO:0016462	pyrophosphatase activity	-5.04106	6.4228	5.87034	0.867846	0.919757	null	null	16887	21
GO:0009891	positive regulation of biosynthetic process	-3.2538	5.9357	2.12555	0.601523	0.893787	null	null	48522	38		GO:0005634	nucleus	-4.32531	6.82262	16.5162	0.693042	0.543686	4.91976	-0.803145	null	88		GO:0016817	hydrolase activity, acting on acid anhydrides	-5.03131	6.42933	5.95928	0.925717	0.38737	1.23175	-6.831	null	21
GO:0016032	viral process	-3.24779	4.89614	0.194047	1	0	-5.78867	2.6955	null	14		GO:0035770	ribonucleoprotein granule	-3.75223	5.17357	0.370555	0.652642	0.152315	7.52894	3.03876	null	11		GO:0016818	hydrolase activity, acting on acid anhydrides, in phosphorus-containing anhydrides	-5.03131	6.4271	5.92871	0.867836	0.937055	null	null	16887	21
GO:0010557	positive regulation of macromolecule biosynthetic process	-3.20814	5.92904	2.09318	0.596452	0.824576	null	null	48522	37		GO:0010494	cytoplasmic stress granule	-3.56714	4.49857	0.0783148	0.68255	0.609895	7.73933	3.63017	null	7		GO:0017111	ribonucleoside triphosphate phosphatase activity	-4.93813	6.37548	5.26431	0.869401	0.866714	null	null	16887	20
GO:0002181	cytoplasmic translation	-3.15077	5.20754	0.397476	0.856864	0.679274	3.25697	-7.17235	null	9		GO:0016604	nuclear body	-3.53056	5.08653	0.303256	0.665384	0.672588	6.90427	-3.50579	null	19		GO:0016421	CoA carboxylase activity	-4.92331	4.85657	0.159376	0.944013	0.518473	-2.7424	-5.91773	null	4
GO:0010033	response to organic substance	-2.96321	5.86436	1.80357	0.969488	0	-3.88658	4.16337	null	38		GO:0008180	COP9 signalosome	-3.27786	4.37389	0.0587697	0.797783	0.12581	5.92131	-5.87952	null	5		GO:0051082	unfolded protein binding	-4.69986	5.42438	0.589168	0.784012	0.416191	-5.79762	1.82667	null	9
GO:0051641	cellular localization	-2.87283	6.37847	5.89174	0.94393	0.453108	5.23378	4.12594	null	45		GO:0036464	cytoplasmic ribonucleoprotein granule	-3.11129	5.15382	0.354079	0.643906	0.871734	null	null	10494	10		GO:0019899	enzyme binding	-4.54178	5.82167	1.47073	0.764447	0.479194	-5.21232	2.42283	null	35
GO:0098760	response to interleukin-7	-2.82254	2.69197	0.00121019	0.970511	0.505479	-3.38023	4.3752	null	4		GO:0005730	nucleolus	-3.00083	5.68803	1.21147	0.536751	0.795877	null	null	70013	29		GO:0042802	identical protein binding	-3.20712	5.35355	0.50051	0.787174	0.429679	-5.79595	2.41066	null	33
GO:0098761	cellular response to interleukin-7	-2.82254	2.6464	0.00108942	0.965639	0.37274	-3.46998	4.62477	null	4		GO:0022626	cytosolic ribosome	-2.94668	5.78964	1.53083	0.654189	0.418142	6.9759	2.01376	null	7		GO:0035613	RNA stem-loop binding	-2.86093	3.95109	0.0198111	0.873717	0.403933	6.05289	-2.66227	null	4
GO:0045184	establishment of protein localization	-2.75927	6.15376	3.51183	0.916511	0.0162757	4.89387	4.43789	null	30		GO:0022627	cytosolic small ribosomal subunit	-2.77169	5.31454	0.512652	0.677707	0.749249	null	null	22626	5		GO:0003725	double-stranded RNA binding	-2.46899	4.79808	0.139296	0.852424	0.475207	5.62425	-1.96327	null	6
GO:0006413	translational initiation	-2.71706	5.28424	0.474253	0.854151	0.693425	3.52915	-7.07753	null	8		GO:0016020	membrane	-2.49593	7.29716	49.2542	0.99983	0.00029767	-3.24836	-5.34046	null	82		GO:0044389	ubiquitin-like protein ligase binding	-2.41085	4.93218	0.189687	0.793414	0.376563	-5.42328	3.10538	null	11
GO:0051246	regulation of protein metabolic process	-2.65812	5.91947	2.04757	0.69089	0.420622	-4.33105	-5.4354	null	34		GO:0005694	chromosome	-2.28304	6.0069	2.52458	0.668756	0.520241	7.30568	1.33139	null	27		GO:0051015	actin filament binding	-2.36949	5.3413	0.486589	0.70573	0.42852	-4.76421	1.99621	null	9
GO:0044085	cellular component biogenesis	-2.59783	6.45101	6.9628	0.932608	0.558095	0.406637	5.29913	null	54		GO:0031410	cytoplasmic vesicle	-2.06311	5.98941	2.42489	0.671879	0.664677	3.14338	-2.18045	null	31		GO:0019904	protein domain specific binding	-2.08756	4.95096	0.198069	0.803558	0.377936	-5.6534	1.23887	null	15
GO:0010468	regulation of gene expression	-2.55293	6.75199	13.9239	0.589487	0.855913	null	null	60255	58		GO:0001650	fibrillar center	-2.04612	3.97566	0.023491	0.658408	0.522967	8.27396	-1.65472	null	7		GO:0043021	ribonucleoprotein complex binding	-2.08156	5.45443	0.631376	0.847547	0.715976	null	null	51015	8
GO:0017148	negative regulation of translation	-2.37011	4.94628	0.217792	0.672306	0.803609	null	null	6417	9		GO:0034399	nuclear periphery	-2.04612	4.36948	0.0581758	0.706808	0.567742	7.36637	-4.08472	null	7		GO:0016879	ligase activity, forming carbon-nitrogen bonds	-2.07636	5.72835	1.18634	0.937195	0.614992	-2.58638	-6.16298	null	5
GO:0051172	negative regulation of nitrogen compound metabolic process	-2.33937	5.92153	2.05732	0.622147	0.824092	null	null	48523	33		GO:0097708	intracellular vesicle	-2.04608	5.99039	2.43039	0.676841	0.948498	null	null	31410	31		GO:0048027	mRNA 5'-UTR binding	-1.96792	3.92716	0.0187489	0.874229	0.402228	5.45446	-2.94071	null	4
GO:0034641	cellular nitrogen compound metabolic process	-2.32024	7.00219	24.7717	0.877165	0.40483	5.47252	-3.81397	null	78		GO:0034663	endoplasmic reticulum chaperone complex	-2.03466	3.87656	0.0186979	0.819611	0.162427	3.00402	-7.12074	null	3		GO:0031625	ubiquitin protein ligase binding	-1.84934	4.89042	0.172297	0.794951	0.658264	-5.17383	3.25818	null	10
GO:0006807	nitrogen compound metabolic process	-2.27753	7.21239	40.1937	0.928429	0.115873	6.78263	-0.816966	null	98		GO:0005759	mitochondrial matrix	-2.00024	5.46182	0.71962	0.65015	0.744551	null	null	70013	12		GO:0003779	actin binding	-1.83856	5.52462	0.742126	0.766563	0.802537	null	null	51015	12
GO:0008104	protein localization	-2.24035	6.22229	4.11211	0.914988	0.935055	null	null	45184	36		GO:0015629	actin cytoskeleton	-1.94104	5.48464	0.758445	0.707163	0.451196	7.96186	1.87416	null	12		GO:0140640	catalytic activity, acting on a nucleic acid	-1.52521	6.47912	6.6831	0.978011	0.0661763	-1.09911	-3.02628	null	14
GO:0030036	actin cytoskeleton organization	-2.23985	5.51123	0.79983	0.922303	0.0132486	1.04087	5.16746	null	16		GO:0042382	paraspeckles	-1.91158	2.52504	0.000829911	0.772985	0.405171	8.27565	-5.26213	null	3		GO:0008092	cytoskeletal protein binding	-1.47156	5.84355	1.54674	0.763271	0.534331	-5.33534	2.03081	null	18
GO:0010605	negative regulation of macromolecule metabolic process	-2.23488	6.0621	2.84361	0.609086	0.917023	null	null	48523	41		GO:0005652	nuclear lamina	-1.7995	3.79148	0.0153708	0.732328	0.504363	7.86742	-4.49348	null	3		GO:0043022	ribosome binding	-1.35316	5.38082	0.532937	0.849796	0.722301	null	null	51015	6
GO:0070727	cellular macromolecule localization	-2.20345	6.22319	4.12061	0.918763	0.842288	null	null	45184	36		GO:1904813	ficolin-1-rich granule lumen	-1.57335	2.09691	0.000308111	0.730491	0.379814	4.04959	-5.70747	null	6		GO:0043531	ADP binding	-1.3464	5.0411	0.24376	0.801048	0.171548	5.6528	3.92429	null	4
GO:0019058	viral life cycle	-2.1754	4.84622	0.172975	1	0	-7.04227	0.0967449	null	11		GO:0140534	endoplasmic reticulum protein-containing complex	-1.53492	5.20245	0.396037	0.772185	0.477189	3.75204	-4.50493	null	6		GO:0003682	chromatin binding	-1.3038	5.45263	0.62877	0.847602	0.734087	null	null	51015	13
GO:0010604	positive regulation of macromolecule metabolic process	-2.17449	6.04128	2.71053	0.592536	0.924756	null	null	48522	42		GO:0048471	perinuclear region of cytoplasm	-1.52697	5.01716	0.25849	0.929481	0.0528915	1.4232	7.40809	null	14
GO:0008152	metabolic process	-2.09542	7.36864	57.5979	1	0	-4.07574	1.06256	null	109		GO:0015935	small ribosomal subunit	-1.52551	5.50168	0.788796	0.668123	0.785035	null	null	22626	5
GO:0043933	protein-containing complex organization	-2.07334	6.19389	3.8518	0.932299	0.45391	0.601954	5.49576	null	46		GO:0097513	myosin II filament	-1.52146	2.04532	0.000273324	0.927288	0.422439	6.52846	6.63444	null	2
GO:0051179	localization	-2.05996	6.90397	19.7581	1	0	-5.50869	0.0650609	null	57		GO:0099512	supramolecular fiber	-1.48396	5.72999	1.33437	0.880306	0.784319	null	null	35770	17
GO:0030866	cortical actin cytoskeleton organization	-2.039	4.58584	0.0949738	0.933814	0.807338	null	null	30036	5		GO:0005856	cytoskeleton	-1.47796	6.09712	3.10749	0.66107	0.571754	6.97512	1.33847	null	29
GO:0034660	ncRNA metabolic process	-2.03678	6.22985	4.18424	0.880926	0.333266	4.83787	-5.79766	null	15		GO:0099081	supramolecular polymer	-1.4437	5.7321	1.34088	0.881628	0.90122	null	null	35770	17
GO:0031325	positive regulation of cellular metabolic process	-2.01181	6.02261	2.59643	0.5932	0.950248	null	null	48522	41		GO:0044391	ribosomal subunit	-1.43067	5.90185	1.98215	0.639189	0.874335	null	null	22626	7
GO:0008219	cell death	-1.9896	5.2758	0.465121	0.991329	0.0124033	-7.17986	-1.26557	null	29		GO:0009295	nucleoid	-1.35086	4.88495	0.190646	0.99993	4.016e-05	-1.96042	-6.826	null	4
GO:0034249	negative regulation of amide metabolic process	-1.96715	4.98838	0.239962	0.674186	0.811168	null	null	6417	9		GO:0042645	mitochondrial nucleoid	-1.35086	4.14913	0.0350252	0.65602	0.541788	8.29557	-1.0395	null	4
GO:0009890	negative regulation of biosynthetic process	-1.95123	6.03113	2.64792	0.609796	0.949204	null	null	48523	36
GO:1903829	positive regulation of protein localization	-1.92765	4.66394	0.113684	0.755423	0.583099	-4.42617	-3.89738	null	13
GO:0009892	negative regulation of metabolic process	-1.91979	6.08061	2.96743	0.625895	0.870142	null	null	48523	42
GO:0015031	protein transport	-1.81151	6.09867	3.09344	0.917723	0.896716	null	null	45184	27
GO:0007049	cell cycle	-1.80713	6.05652	2.80731	0.989177	0.0157317	0.385767	1.20767	null	27
GO:0009056	catabolic process	-1.78186	6.59892	9.78803	0.950143	0.1446	7.16033	1.12355	null	34
GO:0045935	positive regulation of nucleobase-containing compound metabolic process	-1.77682	5.88951	1.9111	0.602757	0.909061	null	null	48522	29
GO:0010558	negative regulation of macromolecule biosynthetic process	-1.76336	6.02471	2.60906	0.607625	0.947256	null	null	48523	35
GO:0006446	regulation of translational initiation	-1.74562	4.58202	0.0941408	0.743297	0.743655	null	null	6417	6
GO:0071704	organic substance metabolic process	-1.73677	7.31471	50.8719	0.923085	0.294743	6.31187	-1.23525	null	106
GO:0030865	cortical cytoskeleton organization	-1.65947	4.73248	0.133121	0.935424	0.671361	1.32793	5.18937	null	5
GO:0006520	amino acid metabolic process	-1.62536	6.33815	5.36931	0.93942	0.142018	3.39912	-0.616259	null	10
GO:0009893	positive regulation of metabolic process	-1.60381	6.06611	2.86999	0.609627	0.863313	null	null	48522	43
GO:0071840	cellular component organization or biogenesis	-1.59742	6.76911	14.4837	0.985999	0.0208347	-1.74485	1.88237	null	74
GO:0031327	negative regulation of cellular biosynthetic process	-1.58116	6.03003	2.64117	0.607591	0.971202	null	null	48523	35
GO:0030029	actin filament-based process	-1.57552	5.52451	0.82466	0.990744	0.0132997	-1.76099	0.00640275	null	16
GO:0019752	carboxylic acid metabolic process	-1.55762	6.54522	8.6494	0.89668	0.149741	7.12369	-2.89596	null	18
GO:0012501	programmed cell death	-1.55271	5.27574	0.465055	0.970641	0.0124031	-6.48954	1.56402	null	28
GO:0032727	positive regulation of interferon-alpha production	-1.52865	4.22401	0.0412819	0.718076	0.529205	-4.91458	-4.27232	null	4
GO:0044238	primary metabolic process	-1.5182	7.26601	45.4757	0.92568	0.319603	6.04955	-0.818018	null	99
GO:0050794	regulation of cellular process	-1.48971	7.01027	25.2371	0.686179	0.591487	-3.5836	-5.80413	null	94
GO:0051173	positive regulation of nitrogen compound metabolic process	-1.48084	5.99677	2.44647	0.59556	0.942524	null	null	48522	37
GO:0071310	cellular response to organic substance	-1.47658	5.68546	1.19463	0.954835	0.681783	-3.72574	4.32737	null	28
GO:0050789	regulation of biological process	-1.44225	7.03776	26.8862	0.696852	0.676202	-3.5591	-6.05318	null	97
GO:0043436	oxoacid metabolic process	-1.42501	6.55479	8.84221	0.896305	0.898756	null	null	19752	18
GO:0006915	apoptotic process	-1.39108	5.20733	0.397284	0.970788	0.980939	null	null	12501	27
GO:0006082	organic acid metabolic process	-1.38957	6.56296	9.01016	0.901387	0.63618	7.08528	-3.09172	null	18
GO:1900182	positive regulation of protein localization to nucleus	-1.37861	3.78746	0.0151064	0.790843	0.771619	null	null	1903829	6
GO:0022402	cell cycle process	-1.37271	5.91284	2.01653	0.989651	0.0149913	6.82061	2.85241	null	21
GO:0031324	negative regulation of cellular metabolic process	-1.36746	6.07251	2.91263	0.606694	0.961949	null	null	48523	38
GO:0065007	biological regulation	-1.34925	7.05817	28.1803	1	0	3.15215	2.51794	null	99
GO:0045727	positive regulation of translation	-1.34146	4.74077	0.135686	0.65905	0.768648	null	null	6417	7
GO:0034654	nucleobase-containing compound biosynthetic process	-1.32951	6.39445	6.11251	0.84999	0.600831	4.30651	-5.62111	null	44
GO:1903008	organelle disassembly	-1.30265	5.00369	0.248576	0.941427	0.463421	1.13828	5.55488	null	7
