# Supplementary material for: Cullin-RING ligase BioE3 reveals molecular-glue-induced neosubstrates and rewiring of the endogenous Cereblon ubiquitome
Source: Cell Commun Signal. 2025 Feb 19;23:101. doi: 10.1186/s12964-025-02091-5 (PMC11841277; doi:10.1186/s12964-025-02091-5)
Supplement: Supplementary file 13 — Supplementary Material 13. Quantification of protein levels in Western blots and statistical analysis [file 12964_2025_2091_MOESM13_ESM.xlsx]

## Sheet: Fig2b_Quantification
Legend
Sample	POM
1	-
2	+
Quantification
Replicate 1
Blot: SALL4-YFP Inputs			Blot: SALL4-YFP Strep PD
Sample	Area		Sample	Area
1	16249.6		1	1413.77
2	18041.4		2	6242.45
SALL4-YFP Strep PD normalized to Inputs			Normalized SALL4-YFP relative to 1
1	0.0870032		1	1
2	0.346006		2	3.97693
Replicate 2
Blot: SALL4-YFP Inputs			Blot: SALL4-YFP Strep PD
Sample	Area		Sample	Area
1	17685.8		1	3537.08
2	18552.8		2	17007.1
SALL4-YFP Strep PD normalized to Inputs			Normalized SALL4-YFP relative to 1
1	0.199995		1	1
2	0.916686		2	4.58354
Replicate 3
Blot: SALL4-YFP Inputs			Blot: SALL4-YFP Strep PD
Sample	Area		Sample	Area
1	37740.8		1	15109.8
2	35436		2	26186.9
SALL4-YFP Strep PD normalized to Inputs			Normalized SALL4-YFP relative to 1
1	0.400358		1	1
2	0.738992		2	1.84583

## Sheet: Fig2b_t-test
Table Analyzed	SALL4-YFP
Column B	POM
vs.	vs.
Column A	DMSO
Unpaired t test
P value	0.041
P value summary	*
Significantly different (P < 0.05)?	Yes
One- or two-tailed P value?	Two-tailed
t, df	t=2.974, df=4
How big is the difference?
Mean of column A	1
Mean of column B	3.469
Difference between means (B - A) ± SEM	2.469 ± 0.8301
95% confidence interval	0.1639 to 4.774
R squared (eta squared)	0.6886
F test to compare variances
F, DFn, Dfd	Infinity, 2, 2
P value	<0.0001
P value summary	****
Significantly different (P < 0.05)?	Yes
Data analyzed
Sample size, column A	3
Sample size, column B	3

## Sheet: Fig4b_Quantification
Legend
Sample	POM
1	-
2	+
Quantification
Replicate 1
Blot: CSDE1 Inputs			Blot: CSDE1 Strep PD
Sample	Area		Sample	Area
1	10263.6		1	3023.48
2	14268.2		2	12822.7
CSDE1 Strep PD normalized to Inputs			Normalized CSDE1 relative to 1
1	0.294583		1	1
2	0.898695		2	3.05074
Replicate 2
Blot: CSDE1 Inputs			Blot: CSDE1 Strep PD
Sample	Area		Sample	Area
1	32543.7		1	22366.8
2	23629.8		2	28122.7
CSDE1 Strep PD normalized to Inputs			Normalized CSDE1 relative to 1
1	0.687285		1	1
2	1.19014		2	1.73165
Replicate 3
Blot: CSDE1 Inputs			Blot: CSDE1 Strep PD
Sample	Area		Sample	Area
1	44128.2		1	14356.5
2	46094.3		2	33824.2
CSDE1 Strep PD normalized to Inputs			Normalized CSDE1 relative to 1
1	0.325335		1	1
2	0.733806		2	2.25554

## Sheet: Fig4b_t-test
Table Analyzed	CSDE1
Column B	POM
vs.	vs.
Column A	DMSO
Unpaired t test
P value	0.0247
P value summary	*
Significantly different (P < 0.05)?	Yes
One- or two-tailed P value?	Two-tailed
t, df	t=3.510, df=4
How big is the difference?
Mean of column A	1
Mean of column B	2.346
Difference between means (B - A) ± SEM	1.346 ± 0.3835
95% confidence interval	0.2813 to 2.411
R squared (eta squared)	0.7549
F test to compare variances
F, DFn, Dfd	Infinity, 2, 2
P value	<0.0001
P value summary	****
Significantly different (P < 0.05)?	Yes
Data analyzed
Sample size, column A	3
Sample size, column B	3

## Sheet: Fig5b_Quantification
Legend
Sample	POM
1	-
2	+
Quantification
Replicate 1
Blot: Clover-GLUL Inputs			Blot:Clover-GLUL Strep PD
Sample	Area		Sample	Area
1	37049.5		1	15105.5
2	37258.7		2	11944.4
Clover-GLUL Strep PD normalized to Inputs			Normalized Clover-GLUL relative to 1
1	0.407713		1	1
2	0.320579		2	0.786287
Replicate 2
Blot: Clover-GLUL Inputs			Blot:Clover-GLUL Strep PD
Sample	Area		Sample	Area
1	15495.8		1	19007.1
2	18607.3		2	12768.9
Clover-GLUL Strep PD normalized to Inputs			Normalized Clover-GLUL relative to 1
1	1.2266		1	1
2	0.686228		2	0.559456
Replicate 3
Blot: Clover-GLUL Inputs			Blot:Clover-GLUL Strep PD
Sample	Area		Sample	Area
1	20245.9		1	16011.8
2	22164.9		2	14370.5
Clover-GLUL Strep PD normalized to Inputs			Normalized Clover-GLUL relative to 1
1	0.79087		1	1
2	0.648346		2	0.819789

## Sheet: Fig5b_t-test
Table Analyzed	Clover-GLUL
Column B	POM
vs.	vs.
Column A	DMSO
Unpaired t test
P value	0.0272
P value summary	*
Significantly different (P < 0.05)?	Yes
One- or two-tailed P value?	Two-tailed
t, df	t=3.402, df=4
How big is the difference?
Mean of column A	1
Mean of column B	0.7218
Difference between means (B - A) ± SEM	-0.2782 ± 0.08177
95% confidence interval	-0.5052 to -0.05113
R squared (eta squared)	0.7431
F test to compare variances
F, DFn, Dfd	Infinity, 2, 2
P value	<0.0001
P value summary	****
Significantly different (P < 0.05)?	Yes
Data analyzed
Sample size, column A	3
Sample size, column B	3

## Sheet: SuppFig8a_Quantification
Legend
Sample	POM
1	-
2	+
Quantification
Replicate 1
Blot: CSDE1			Blot: GAPDH
Sample	Area		Sample	Area
1	48546.3		1	32363.9
2	44220.4		2	35289
CSDE1 normalized to GAPDH			Normalized CSDE1 relative to 1
1	1.50002		1	1
2	1.25309		2	0.835385
Replicate 2
Blot: CSDE1			Blot: GAPDH
Sample	Area		Sample	Area
1	40720.8		1	29774.6
2	36868		2	43081.1
CSDE1 normalized to GAPDH			Normalized CSDE1 relative to 1
1	1.36763		1	1
2	0.855782		2	0.62574
Replicate 3
Blot: CSDE1			Blot: GAPDH
Sample	Area		Sample	Area
1	52802		1	53863.6
2	54761.5		2	54017.8
CSDE1 normalized to GAPDH			Normalized CSDE1 relative to 1
1	0.980291		1	1
2	1.01377		2	1.03415

## Sheet: SuppFig8a_t-test
Table Analyzed	Poma 10uM 24h
Column B	Poma 10uM 24h
vs.	vs.
Column A	DMSO
Unpaired t test
P value	0.2268
P value summary	ns
Significantly different (P < 0.05)?	No
One- or two-tailed P value?	Two-tailed
t, df	t=1.427, df=4
How big is the difference?
Mean of column A	1
Mean of column B	0.8318
Difference between means (B - A) ± SEM	-0.1682 ± 0.1179
95% confidence interval	-0.4956 to 0.1591
R squared (eta squared)	0.3373
F test to compare variances
F, DFn, Dfd	Infinity, 2, 2
P value	<0.0001
P value summary	****
Significantly different (P < 0.05)?	Yes
Data analyzed
Sample size, column A	3
Sample size, column B	3

## Sheet: SuppFig8c_Quantification
Legend
Sample	POM
1	-
2	+
Quantification
Replicate 1
Blot: CSDE1			Blot: BirA
Sample	Area		Sample	Area
1	26788.2		1	26865
2	28971.5		2	32521.4
CSDE1 normalized to BirA			Normalized CSDE1 relative to 1
1	0.997142		1	1
2	0.890845		2	0.893398
Replicate 2
Blot: CSDE1			Blot: BirA
Sample	Area		Sample	Area
1	30062.1		1	29103.9
2	28580		2	36073.2
CSDE1 normalized to BirA			Normalized CSDE1 relative to 1
1	1.03292		1	1
2	0.792278		2	0.767025
Replicate 3
Blot: CSDE1			Blot: BirA
Sample	Area		Sample	Area
1	24344.6		1	24877.2
2	25341		2	26400.9
CSDE1 normalized to BirA			Normalized CSDE1 relative to 1
1	0.97859		1	1
2	0.959851		2	0.98085
Replicate 4
Blot: CSDE1			Blot: BirA
Sample	Area		Sample	Area
1	32665.6		1	31977
2	27408.1		2	39118.8
CSDE1 normalized to BirA			Normalized CSDE1 relative to 1
1	1.02154		1	1
2	0.700636		2	0.685866

## Sheet: SuppFig8c_t-test
Table Analyzed	CSDE1/BirA
Column B	POM
vs.	vs.
Column A	DMSO
Unpaired t test
P value	0.0425
P value summary	*
Significantly different (P < 0.05)?	Yes
One- or two-tailed P value?	Two-tailed
t, df	t=2.568, df=6
How big is the difference?
Mean of column A	1
Mean of column B	0.8318
Difference between means (B - A) ± SEM	-0.1682 ± 0.06551
95% confidence interval	-0.3285 to -0.007912
R squared (eta squared)	0.5235
F test to compare variances
F, DFn, Dfd	Infinity, 3, 3
P value	<0.0001
P value summary	****
Significantly different (P < 0.05)?	Yes
Data analyzed
Sample size, column A	4
Sample size, column B	4
